# Supplementary material for: Transcriptome Analysis of Two Near-Isogenic Lines with Different NUE under Normal Nitrogen Conditions in Wheat
Source: Biology (Basel). 2021 Aug 17;10(8):787. doi: 10.3390/biology10080787 (PMC8389668; doi:10.3390/biology10080787)
Supplement: Supplementary file 1 [file biology-10-00787-s001.zip › Table S1.xlsx]

## Sheet: Sheet1
Table S1 The primers used in quantitative real-time PCR
Gene ID	Description	Primer sequence
TraesCS1A02G186600	Probable glutathione S-transferase GSTU6	GCCTGCTCTCCTGGTTGATT
		TTGGCAAATTCGACCACCCT
TraesCS1B02G194600	Probable glutathione S-transferase GSTU6	AGCTTCGAGGATGTCGAGGA
		TTTTCCGTTGTGGACGAGCA
TraesCS1D02G302500	Cytochrome P450 714D1	CCTCATGGGAAACCTCTCGG
		AGGCTTTCCTCCACTTGTCG
TraesCS2D02G364500	Peroxygenase	TGTGAGCAAGGGAGAGTGGA
		GCGATGAACTCGAACAGGCT
TraesCS3A02G025300	GDSL esterase/lipase At3g26430	CCATGGCCACCAACAAACTC
		AGTTGAAGATCGCCGGGAAG
TraesCS3D02G429900	Probable glutathione S-transferase GSTU6	ATCGATGACAAGGCTGTCCC
		AGGTCGAGGTAACCGATGGA
TraesCS6A02G116900	predicted protein, partial	CAAGTGGGCATTAGCGTGC
		CAGGGAGAGGTTGTACCCGA
TraesCS6D02G054900	Peroxidase 70	CTTCCGCGACCACATCTACA
		CGACCAGGTTGCGGTAGTAG
TraesCS3A02G418700	Protein NRT1/ PTR FAMILY 2.13	TTGGGCAGCTCACAGCAATA
		GGAGGCTAAAGAAGGACCCG
TraesCS3D02G414300	Protein NRT1/ PTR FAMILY 2.13	GTTGCTATTCAGCCCTCCCA
		TCTTGCGGAACCATCGTCAT
TraesCS1D02G296600	Ammonium transporter 2 member 1	CTGCTGATGAAGGTGGACGA
		AGGTTCCACACGATCACGAA
TraesCS6B02G327500	Glutamine synthetase	GCGTCAACATCAGTGGCATC
		ATGGGCTTGGGGTCAAATGT
TraesCS3D02G266400	Glutamate synthase 1 [NADH], chloroplastic	CGTGCAATCTGCGTGGTATG
		GAGGCTCCATACGAGAAGGC
TraesCS2A02G389900	Glutamate dehydrogenase 2, mitochondrial	GGGAGTGGTCGTGTTACCTG
		TTGAGACTTGCACATGGCCT
TraesCS2A02G296400	psaO; photosystem I	CCCGCTGATGACAAGGAACC
		CCCGATCACGTTCAGGTCC
TraesCS2B02G312600	psaO; photosystem I	GGGACCTGAACGTGATCGG
		CTGGAGAAGAAGAGCCCCGT
TraesCS7A02G276400	LHCB1; chlorophyll a/b binding protein 1	CTGACGATCCAGAGGCGTTT
		TGGTCAGCGAGGTTCTCAAG
TraesCS1A02G122800	hexokinase	CAACGGGAGTGAAGAAGGCT
		ACGCGATGAAGCCAAACAAC
TraesCS3D02G491400	6-phosphogluconate dehydrogenase	GCTGAGGCGTATGACGTTCT
		AGTTCCCTTCATCCCGGTCT
TraesCS2B02G094300	α-oxoglutarate dehydrogenase	TCCCCATTCCCATACGACCT
		TACAGGCGGGGTGAGATGTA
TraesCS6D02G298700	Ethylene-responsive transcription factor ERF112	CCGCGAGCTTCGTAATGGA
		AAGTTGAGTATGGCGCGGT
TraesCS3A02G343600	Probable WRKY transcription factor 70	CGGCGTCCCGAGAAAAGTAA
		GGTGGTAGCAGCATCGGTAG
TraesCS3D02G337400	Probable WRKY transcription factor 41	GTGACTTCCTCGCCGTACTC
		TCGGTAGTAGCACCTTGGGA
TraesCS6A02G224000	Transcription factor MYB30	TGGATTAACTACCTGCGCCC
		TGTGTGCCAGACGTTCTTGA
TraesCS5B02G086900	Transcription factor AS1	GATGCCGAGATCAAGGAGCA
		CAAGGAACTTGGTAAGGCGG
TraesCS6D02G210500	Transcription factor MYB30	GTCGTTGGAGAACACGGACA
		AAGTCCATCTCGTCGTTGCT
TraesCS3D02G333100	NAC domain-containing protein 68	GCCTGAGTATGGACGACCTG
		AGATTGTTTGCCACATCGGC
TraesCS3B02G371200	NAC domain-containing protein 68	TCCCTCAAGCTGGACGAATG
		AAGCTGTCGGATATGGCGTC
TraesCS6B02G075200	NAC domain-containing protein 67	AACGCGATACTGCCAAAGGA
		TGCTCCATCTTCATCGTGGC
