# Supplementary material for: Transcriptome Analysis of Two Near-Isogenic Lines with Different NUE under Normal Nitrogen Conditions in Wheat
Source: Biology (Basel). 2021 Aug 17;10(8):787. doi: 10.3390/biology10080787 (PMC8389668; doi:10.3390/biology10080787)
Supplement: Supplementary file 1 [file biology-10-00787-s001.zip › Table S2.xlsx]

## Sheet: Sheet1
Table S2 Summary of RNA-seq data and reads mapping
Sample	Reads No.	Q30 (%)	Clean Reads No.	Clean Reads %	Total_Mapped	Uniquely_Mapped
1Y_1	55778922	95.39	55502946	99.5052	52972272 （95.44%）	50293253 (94.94%)
1Y_2	40259214	94.45	40030972	99.4331	38196070 （95.42%）	35933696 (94.08%)
1Y_3	38985688	94.03	38742380	99.3759	36842300（95.10%）	34665191 (94.09%)
1W_1	44945322	95.14	44721062	99.501	42630649 （95.33%）	40511382 (95.03%)
1W_2	39936762	92.85	39679292	99.3553	37614687 （94.8%）	35613044 (94.68%)
1W_3	39306524	93.53	39033884	99.3064	36990182 （94.76%）	34962900 (94.52%)
Sample: sample’s name
Reads No .: total number of Reads
Q30 (%): the percentage of bases with a base recognition accuracy of 99% or more.
Clean Reads No: high-quality sequence reads
Clean Reads%: the percentage of high-quality sequence reads to sequencing reads
Total_Mapped: The total number of sequences of the reference genome on the alignment, the percentage is Total Mapped / Clean Reads
Uniquely_Mapped: Total number of sequences aligned to only one position, the percentage is Uniquely Mapped / Total Mapped
