# Supplementary material for: Transcriptome Analysis of Two Near-Isogenic Lines with Different NUE under Normal Nitrogen Conditions in Wheat
Source: Biology (Basel). 2021 Aug 17;10(8):787. doi: 10.3390/biology10080787 (PMC8389668; doi:10.3390/biology10080787)
Supplement: Supplementary file 1 [file biology-10-00787-s001.zip › Table S3.xlsx]

## Sheet: Upregulated
Table S3. The FPKM value of 7023 DEGs in 1Y and 1W.
Gene	FoldChange	Log2FoldChange	pval	padj
ENSRNA050009148	6.72695	2.74995	3.33616e-09	4.10943e-08
ENSRNA050009491	2.95108	1.56124	3.66119e-06	3.19996e-05
ENSRNA050016680	4.19105	2.06731	5.46964e-14	9.58579e-13
ENSRNA050020844	2.67381	1.4189	2.25446e-06	2.02534e-05
ENSRNA050021557	5.37079	2.42513	5.40167e-10	7.15424e-09
ENSRNA050021560	2.69758	1.43167	2.96235e-06	2.6217e-05
ENSRNA050022801	3.33153	1.73619	1.12742e-08	1.32634e-07
ENSRNA050023641	2.27293	1.18455	0.000835579	0.00475305
ENSRNA050024729	7.217	2.8514	0.00530292	0.0241283
ENSRNA050024741	3.01413	1.59174	0.00333466	0.0161409
ENSRNA050024745	2.19505	1.13425	0.00466986	0.0216313
TraesCS1A02G015500	27.6479	4.7891	0.000906803	0.0051131
TraesCS1A02G017900	2.20874	1.14323	2.54621e-17	5.41492e-16
TraesCS1A02G018100	5.96396	2.57627	0.000203161	0.00133043
TraesCS1A02G023000	20.1607	4.33347	0.00414343	0.0194875
TraesCS1A02G029800	2.19766	1.13597	3.84888e-16	7.67134e-15
TraesCS1A02G032900	2.21118	1.14481	0.00586196	0.0263116
TraesCS1A02G042500	3.58935	1.84372	0.00375359	0.0178847
TraesCS1A02G046400	5.70143	2.51132	4.89229e-53	3.33051e-51
TraesCS1A02G065300	2.71136	1.43902	4.88875e-81	5.96671e-79
TraesCS1A02G066300	3.4094	1.76952	0.00473309	0.0218895
TraesCS1A02G070600	2.1315	1.09187	1.42673e-09	1.81583e-08
TraesCS1A02G072000	2.25162	1.17097	4.89669e-66	4.56644e-64
TraesCS1A02G072200	2.2775	1.18745	1.23292e-14	2.25897e-13
TraesCS1A02G076500	5.14007	2.36179	2.45777e-07	2.49148e-06
TraesCS1A02G077700	2.06697	1.04752	2.98313e-06	2.6388e-05
TraesCS1A02G081200	3.29526	1.72039	0.000699385	0.00405207
TraesCS1A02G082500	7.56584	2.9195	9.24342e-49	5.61284e-47
TraesCS1A02G084400	2.33993	1.22647	0.0117871	0.0475122
TraesCS1A02G084800	6.05585	2.59833	3.59587e-07	3.59171e-06
TraesCS1A02G088600	5.41477	2.4369	7.35073e-05	0.000522776
TraesCS1A02G089500	3.11412	1.63882	2.80057e-160	9.97604e-158
TraesCS1A02G089600	3.45616	1.78917	9.73326e-262	1.24239e-258
TraesCS1A02G089800	2.69914	1.4325	1.19006e-09	1.52571e-08
TraesCS1A02G094900	22.5988	4.49818	9.95123e-12	1.49988e-10
TraesCS1A02G098900	8.08877	3.01592	2.26587e-08	2.57315e-07
TraesCS1A02G102700	2.60286	1.3801	1.07233e-10	1.50447e-09
TraesCS1A02G103900	2.37647	1.24882	6.02413e-32	2.32719e-30
TraesCS1A02G105800	2.01668	1.01198	3.16704e-05	0.00023885
TraesCS1A02G107700	28.502	4.83299	6.43163e-05	0.000461536
TraesCS1A02G113100	2.098	1.06902	0.010098	0.0417612
TraesCS1A02G114100	23.382	4.54733	0.00999108	0.0413778
TraesCS1A02G116700	2.02237	1.01605	2.05873e-57	1.57082e-55
TraesCS1A02G116900	4.62615	2.20981	2.48738e-68	2.43061e-66
TraesCS1A02G117900	6.07697	2.60335	0.00612752	0.0272859
TraesCS1A02G121700	2.18745	1.12925	6.31417e-13	1.02889e-11
TraesCS1A02G122500	3.77013	1.91462	8.21662e-130	2.1888e-127
TraesCS1A02G122800	3.06331	1.61509	5.34793e-07	5.22921e-06
TraesCS1A02G134100	2.99483	1.58247	2.22059e-07	2.2604e-06
TraesCS1A02G143600	16.5866	4.05195	0.000128699	0.000875555
TraesCS1A02G145100	3.03997	1.60406	0.00518767	0.0236649
TraesCS1A02G149700	6.56621	2.71506	3.65438e-98	5.75579e-96
TraesCS1A02G152800	3.11438	1.63894	9.86745e-07	9.30249e-06
TraesCS1A02G156100	2.37499	1.24792	1.97303e-16	3.98699e-15
TraesCS1A02G159600	36.7141	5.19826	0.000855778	0.00485442
TraesCS1A02G161000	18.8375	4.23554	1.87299e-06	1.70186e-05
TraesCS1A02G163000	4.28625	2.09971	0.00659706	0.0290893
TraesCS1A02G165600	11.5486	3.52964	1.18814e-09	1.52357e-08
TraesCS1A02G167100	2.87632	1.52422	6.3287e-32	2.44177e-30
TraesCS1A02G170700	27.4438	4.77841	0.000935958	0.00526103
TraesCS1A02G170900	2.17146	1.11866	6.02452e-05	0.000434561
TraesCS1A02G173500	2.60551	1.38157	1.35612e-24	4.04519e-23
TraesCS1A02G173800	2.60939	1.38371	3.19697e-06	2.81753e-05
TraesCS1A02G175500	2.63046	1.39532	5.37154e-22	1.42781e-20
TraesCS1A02G176800	2.03015	1.02159	0.000719078	0.00415399
TraesCS1A02G179400	2.63372	1.3971	1.67222e-46	9.42549e-45
TraesCS1A02G179600	2.16776	1.1162	3.05847e-46	1.71102e-44
TraesCS1A02G186400	2.30679	1.20589	1.70016e-41	8.37355e-40
TraesCS1A02G186500	2.04724	1.03368	6.9379e-32	2.67345e-30
TraesCS1A02G186600	13.8801	3.79495	1.89865e-57	1.45229e-55
TraesCS1A02G186700	3.11135	1.63754	3.56916e-18	7.91742e-17
TraesCS1A02G188000	4.16797	2.05934	7.85218e-22	2.06567e-20
TraesCS1A02G192300	2.92662	1.54923	9.10031e-39	4.18594e-37
TraesCS1A02G192800	3.52834	1.81899	9.53985e-98	1.47974e-95
TraesCS1A02G193400	2.95048	1.56095	6.16211e-06	5.21113e-05
TraesCS1A02G194900	2.18273	1.12613	8.03799e-49	4.89542e-47
TraesCS1A02G195500	2.44188	1.28799	3.72351e-14	6.61839e-13
TraesCS1A02G198500	3.00057	1.58523	7.03481e-77	7.93768e-75
TraesCS1A02G199700	26.3428	4.71934	7.65142e-05	0.000542964
TraesCS1A02G202300	2.2886	1.19447	1.68245e-81	2.06577e-79
TraesCS1A02G203200	2.50955	1.32743	6.40535e-07	6.19396e-06
TraesCS1A02G203600	11.5992	3.53595	1.25025e-88	1.69098e-86
TraesCS1A02G203700	7.37375	2.8824	2.50703e-07	2.53764e-06
TraesCS1A02G206800	3.83409	1.93888	2.32107e-28	7.98035e-27
TraesCS1A02G209100	3.00166	1.58576	7.33424e-50	4.57599e-48
TraesCS1A02G210400	2.24336	1.16566	3.54583e-05	0.000265651
TraesCS1A02G211500	4.35936	2.12412	6.96873e-60	5.64025e-58
TraesCS1A02G212000	28.7662	4.8463	4.42663e-05	0.000326805
TraesCS1A02G218100	4.61713	2.207	1.14537e-11	1.71915e-10
TraesCS1A02G218400	2.40888	1.26836	5.21448e-23	1.44433e-21
TraesCS1A02G218500	2.61567	1.38718	1.91372e-10	2.6325e-09
TraesCS1A02G220100	2.62574	1.39273	5.02343e-15	9.44402e-14
TraesCS1A02G221000	3.42821	1.77745	0.00416233	0.0195674
TraesCS1A02G230400	4.13515	2.04794	1.20189e-244	1.2919e-241
TraesCS1A02G232500	48.4893	5.59959	1.19706e-09	1.53405e-08
TraesCS1A02G234600	2.66941	1.41652	9.40004e-05	0.000656108
TraesCS1A02G235800	3.27987	1.71364	6.98729e-26	2.19541e-24
TraesCS1A02G238700	3.59732	1.84692	7.81252e-123	1.85529e-120
TraesCS1A02G238800	5.26308	2.39591	3.7098e-146	1.15967e-143
TraesCS1A02G242400	4.28904	2.10065	3.84235e-44	2.03824e-42
TraesCS1A02G246500	2.80779	1.48943	2.62456e-16	5.26708e-15
TraesCS1A02G248000	3.12218	1.64256	0.00449065	0.0209055
TraesCS1A02G254600	37.1651	5.21588	0.00083128	0.00473299
TraesCS1A02G255400	2.37412	1.24739	4.17408e-55	2.97374e-53
TraesCS1A02G257000	5.93941	2.57032	8.04209e-07	7.67374e-06
TraesCS1A02G257200	4.12376	2.04396	3.84437e-10	5.15068e-09
TraesCS1A02G257500	7.09796	2.8274	1.72221e-23	4.87382e-22
TraesCS1A02G259200	2.60057	1.37883	1.40968e-44	7.5896e-43
TraesCS1A02G259500	3.43381	1.77981	5.97727e-29	2.09749e-27
TraesCS1A02G263100	2.17765	1.12277	0.00826217	0.0352002
TraesCS1A02G264400	2.85277	1.51236	9.33583e-17	1.92333e-15
TraesCS1A02G270700	2.61501	1.38681	2.23778e-61	1.86793e-59
TraesCS1A02G270900	6.0727	2.60234	7.09094e-09	8.48048e-08
TraesCS1A02G271400	10.1707	3.34634	4.46553e-07	4.41217e-06
TraesCS1A02G273500	3.19168	1.67432	1.12126e-06	1.04704e-05
TraesCS1A02G273600	6.29308	2.65377	9.72507e-31	3.62216e-29
TraesCS1A02G275900	11.2166	3.48756	0.00111376	0.00613221
TraesCS1A02G276200	3.71912	1.89496	1.77493e-24	5.25863e-23
TraesCS1A02G276800	2.08259	1.05838	0.00067656	0.0039306
TraesCS1A02G277400	10.8108	3.43441	6.91416e-47	3.94803e-45
TraesCS1A02G277700	7.42037	2.89149	0.00245652	0.012357
TraesCS1A02G278800	4.58873	2.1981	6.20224e-47	3.54813e-45
TraesCS1A02G279800	4.35435	2.12246	1.89011e-26	6.05993e-25
TraesCS1A02G280700	2.0851	1.06012	0.0121979	0.0488499
TraesCS1A02G283100	4.76228	2.25165	1.00467e-73	1.07427e-71
TraesCS1A02G285900	2.60016	1.3786	0.00190673	0.00986516
TraesCS1A02G289300	3.80301	1.92714	2.77116e-05	0.000211151
TraesCS1A02G289600	3.19198	1.67445	0.00564751	0.0254743
TraesCS1A02G293400	7.23875	2.85574	0.0118305	0.0476589
TraesCS1A02G295800	6.24089	2.64175	5.0208e-08	5.48537e-07
TraesCS1A02G296300	2.94127	1.55644	1.03052e-55	7.48088e-54
TraesCS1A02G300600	3.2547	1.70253	5.52385e-10	7.30974e-09
TraesCS1A02G301100	32.2044	5.00919	0.000372476	0.00230006
TraesCS1A02G303100	9.37206	3.22837	2.08366e-22	5.62891e-21
TraesCS1A02G304200	5.68767	2.50784	1.6034e-174	6.96728e-172
TraesCS1A02G304900	7.11676	2.83122	0.00791764	0.0339649
TraesCS1A02G305300	4.15314	2.0542	9.89751e-10	1.27881e-08
TraesCS1A02G308000	3.22781	1.69056	1.59373e-16	3.23439e-15
TraesCS1A02G308900	8.48468	3.08486	1.48006e-15	2.86606e-14
TraesCS1A02G311700	14.8775	3.89506	2.39267e-05	0.000184282
TraesCS1A02G312300	2.67496	1.41952	2.26917e-07	2.3087e-06
TraesCS1A02G312400	11.0131	3.46115	8.77668e-61	7.23739e-59
TraesCS1A02G312700	2.51502	1.33057	3.58889e-47	2.07637e-45
TraesCS1A02G312900	8.20579	3.03664	1.57793e-22	4.28729e-21
TraesCS1A02G323400	2.41493	1.27198	8.96777e-158	3.15774e-155
TraesCS1A02G330500	2.01799	1.01292	1.21858e-31	4.65759e-30
TraesCS1A02G331800	4.29489	2.10262	1.6846e-06	1.5405e-05
TraesCS1A02G332800	5.52134	2.46502	0.00337281	0.0163028
TraesCS1A02G334100	5.89385	2.55921	0.0103867	0.0427361
TraesCS1A02G334400	2.48857	1.31532	1.27338e-22	3.47213e-21
TraesCS1A02G334700	59.9668	5.90609	5.43852e-05	0.000394942
TraesCS1A02G337900	14.473	3.85529	1.06354e-15	2.07325e-14
TraesCS1A02G338200	2.66767	1.41558	5.37788e-16	1.06496e-14
TraesCS1A02G338400	4.37381	2.12889	2.97343e-06	2.63112e-05
TraesCS1A02G340300	2.33682	1.22454	1.93756e-05	0.000151346
TraesCS1A02G347600	2.07549	1.05345	0.00139224	0.00748976
TraesCS1A02G348800	4.36601	2.12632	1.97591e-05	0.000154199
TraesCS1A02G350400	2.54962	1.35028	1.25465e-17	2.70769e-16
TraesCS1A02G351300	5.44641	2.44531	2.33951e-22	6.31173e-21
TraesCS1A02G351600	8.46318	3.0812	2.83598e-14	5.07359e-13
TraesCS1A02G351900	2.46649	1.30246	4.55115e-30	1.65094e-28
TraesCS1A02G352000	2.82815	1.49986	2.71828e-56	2.009e-54
TraesCS1A02G355300	6.31657	2.65914	1.28387e-23	3.65189e-22
TraesCS1A02G356900	4.52764	2.17876	4.25587e-26	1.34756e-24
TraesCS1A02G358100	9.54962	3.25544	1.48317e-08	1.71781e-07
TraesCS1A02G358400	16.9262	4.08118	2.49693e-10	3.40343e-09
TraesCS1A02G359100	5.30597	2.40762	2.02069e-09	2.5282e-08
TraesCS1A02G362900	12.0241	3.58786	0.00015699	0.00105064
TraesCS1A02G365100	4.2245	2.07878	0.00974059	0.0405377
TraesCS1A02G365800	2.9044	1.53824	9.63764e-26	3.01577e-24
TraesCS1A02G367000	3.05032	1.60896	4.58814e-11	6.60971e-10
TraesCS1A02G367200	4.06399	2.0229	2.02109e-27	6.71165e-26
TraesCS1A02G368900	23.4278	4.55015	0.00903575	0.0379915
TraesCS1A02G369600	41.6518	5.38031	1.51813e-91	2.15811e-89
TraesCS1A02G370400	51.0845	5.67481	1.87887e-05	0.000147152
TraesCS1A02G370600	2.95673	1.564	2.5431e-06	2.27365e-05
TraesCS1A02G370700	2.82932	1.50046	1.52042e-15	2.94142e-14
TraesCS1A02G372300	2.32042	1.21439	8.13146e-07	7.75539e-06
TraesCS1A02G378500	4.11778	2.04187	2.31451e-05	0.000178644
TraesCS1A02G379700	5.86652	2.5525	9.4666e-13	1.52233e-11
TraesCS1A02G381400	6.56167	2.71406	1.83871e-30	6.79879e-29
TraesCS1A02G383400	3.52383	1.81714	6.08797e-05	0.00043888
TraesCS1A02G383800	2.86527	1.51867	5.42125e-07	5.28993e-06
TraesCS1A02G384300	10.625	3.40939	9.96685e-34	4.04946e-32
TraesCS1A02G384500	3.81158	1.93039	0.00279112	0.0138223
TraesCS1A02G391100	3.376	1.75532	0.0110935	0.0451501
TraesCS1A02G391900	5.26853	2.3974	1.96344e-121	4.59152e-119
TraesCS1A02G396900	2.11483	1.08054	1.41558e-88	1.90618e-86
TraesCS1A02G405600	34.9899	5.12886	0.00113969	0.00625243
TraesCS1A02G409800	3.19689	1.67667	2.47638e-18	5.53136e-17
TraesCS1A02G413400	5.22724	2.38605	1.766e-17	3.79122e-16
TraesCS1A02G416100	2.08436	1.05961	0.012314	0.0491893
TraesCS1A02G417700	5.62867	2.4928	2.58387e-26	8.24968e-25
TraesCS1A02G419000	65.4997	6.03342	1.79601e-05	0.000141221
TraesCS1A02G423100	4.74455	2.24627	2.46013e-13	4.11646e-12
TraesCS1A02G424200	2.00009	1.00006	1.10824e-20	2.7874e-19
TraesCS1A02G426800	6.36944	2.67117	2.57537e-19	6.04097e-18
TraesCS1A02G431400	2.28188	1.19022	3.56276e-25	1.09198e-23
TraesCS1B02G001700	2.57136	1.36253	1.68983e-06	1.54483e-05
TraesCS1B02G001900	2.50281	1.32355	3.04664e-12	4.75094e-11
TraesCS1B02G004100	10.2403	3.35618	3.96503e-34	1.63812e-32
TraesCS1B02G007400	2.65786	1.41026	3.60489e-06	3.15345e-05
TraesCS1B02G011400	3.56557	1.83413	0.00267099	0.0132994
TraesCS1B02G032700	2.18865	1.13004	1.37235e-05	0.000109897
TraesCS1B02G036500	2.27537	1.1861	1.20567e-50	7.71089e-49
TraesCS1B02G036900	3.03995	1.60405	1.24405e-40	6.0017e-39
TraesCS1B02G038700	2.36884	1.24418	0.000667183	0.00388107
TraesCS1B02G042300	2.72474	1.44612	0.00993648	0.0412046
TraesCS1B02G048300	15.2795	3.93352	1.20818e-12	1.93224e-11
TraesCS1B02G049200	2.28053	1.18937	0.002966	0.0145729
TraesCS1B02G060400	2.2822	1.19043	0.00347708	0.0167416
TraesCS1B02G063800	2.39351	1.25913	0.00433971	0.0203031
TraesCS1B02G077600	5.17588	2.3718	2.67707e-60	2.18695e-58
TraesCS1B02G083400	2.4253	1.27816	3.20909e-34	1.3285e-32
TraesCS1B02G083500	3.01514	1.59222	2.16156e-09	2.69949e-08
TraesCS1B02G084200	23.2486	4.53907	0.00998128	0.0413428
TraesCS1B02G088500	2.34756	1.23116	3.0536e-06	2.697e-05
TraesCS1B02G088900	2.7927	1.48166	4.49141e-133	1.23401e-130
TraesCS1B02G089100	2.00254	1.00183	1.22796e-14	2.25122e-13
TraesCS1B02G090500	2.55335	1.35239	7.06356e-129	1.85741e-126
TraesCS1B02G100100	3.57952	1.83977	5.95227e-66	5.5424e-64
TraesCS1B02G100700	3.19274	1.6748	7.01748e-22	1.85086e-20
TraesCS1B02G102500	2.03865	1.02761	7.55878e-06	6.3121e-05
TraesCS1B02G104500	2.93937	1.55551	0.00974251	0.0405429
TraesCS1B02G108200	2.04527	1.03229	1.19677e-24	3.57509e-23
TraesCS1B02G109400	6.13864	2.61792	1.24166e-08	1.45515e-07
TraesCS1B02G113500	2.70143	1.43372	0.000405459	0.00248222
TraesCS1B02G113700	2.55255	1.35194	1.22302e-10	1.70768e-09
TraesCS1B02G115900	11.7928	3.55983	1.02756e-05	8.38878e-05
TraesCS1B02G117400	3.53817	1.823	1.84452e-261	2.30637e-258
TraesCS1B02G117500	3.59567	1.84626	2.75585e-225	2.28173e-222
TraesCS1B02G121600	12.6414	3.66008	2.8449e-58	2.21198e-56
TraesCS1B02G122800	7.49587	2.9061	4.58881e-300	8.51974e-297
TraesCS1B02G128000	7.56601	2.91953	1.59335e-18	3.59967e-17
TraesCS1B02G129800	7.0696	2.82163	3.91006e-06	3.40437e-05
TraesCS1B02G130000	40.7309	5.34805	0.000102916	0.000713056
TraesCS1B02G136700	3.50696	1.81022	3.06589e-130	8.20279e-128
TraesCS1B02G136800	6.05399	2.59789	7.50955e-09	8.96187e-08
TraesCS1B02G138500	4.48558	2.16529	0.000641527	0.00374896
TraesCS1B02G138600	5.08971	2.34758	6.95793e-05	0.000496513
TraesCS1B02G146400	2.18683	1.12884	7.41327e-15	1.37846e-13
TraesCS1B02G157000	2.64523	1.4034	4.72425e-71	4.81614e-69
TraesCS1B02G166600	7.02507	2.81251	2.74844e-13	4.58257e-12
TraesCS1B02G167700	2.05049	1.03597	6.18164e-17	1.28431e-15
TraesCS1B02G170100	35.6243	5.15479	0.001025	0.00570085
TraesCS1B02G179300	2.12116	1.08486	3.48552e-06	3.05645e-05
TraesCS1B02G183500	3.80396	1.9275	2.78306e-110	5.4828e-108
TraesCS1B02G186700	8.28897	3.05119	1.09663e-09	1.41125e-08
TraesCS1B02G188300	2.01494	1.01074	4.21059e-17	8.83488e-16
TraesCS1B02G191300	34.3847	5.10369	0.00138138	0.00743789
TraesCS1B02G192200	3.22199	1.68795	6.01126e-07	5.83128e-06
TraesCS1B02G193800	5.0692	2.34176	0.00427808	0.020052
TraesCS1B02G194300	3.41234	1.77076	1.19331e-35	5.12715e-34
TraesCS1B02G194600	8.0977	3.01751	9.79965e-06	8.0323e-05
TraesCS1B02G194900	2.38239	1.25241	5.24843e-94	7.71142e-92
TraesCS1B02G195800	2.48883	1.31547	2.75586e-12	4.30846e-11
TraesCS1B02G196600	2.34126	1.22729	2.63292e-08	2.96974e-07
TraesCS1B02G197000	14.5154	3.85951	2.15243e-12	3.38755e-11
TraesCS1B02G198100	3.09572	1.63028	3.81964e-09	4.68051e-08
TraesCS1B02G200600	4.55233	2.18661	2.28347e-89	3.12989e-87
TraesCS1B02G201100	2.19599	1.13487	7.85014e-54	5.45937e-52
TraesCS1B02G202400	2.37862	1.25012	4.29235e-05	0.000317618
TraesCS1B02G204100	25.4556	4.66991	0.00607769	0.0271034
TraesCS1B02G207100	2.0305	1.02183	5.80513e-21	1.47828e-19
TraesCS1B02G207700	3.3126	1.72796	6.79632e-62	5.78338e-60
TraesCS1B02G208400	36.0919	5.1736	0.00104061	0.00577199
TraesCS1B02G210400	2.10356	1.07283	1.11238e-27	3.73245e-26
TraesCS1B02G212600	2.71572	1.44133	2.59568e-05	0.000198694
TraesCS1B02G213400	2.90752	1.53979	9.41124e-107	1.71612e-104
TraesCS1B02G217500	2.03584	1.02563	2.63709e-18	5.88176e-17
TraesCS1B02G220600	3.7986	1.92547	3.95428e-17	8.30845e-16
TraesCS1B02G223300	2.44367	1.28905	1.26495e-38	5.80976e-37
TraesCS1B02G225000	2.7248	1.44615	4.65083e-14	8.19533e-13
TraesCS1B02G234000	3.93268	1.97551	0.00436991	0.0204164
TraesCS1B02G243700	6.15088	2.62079	0.00110966	0.00611236
TraesCS1B02G243800	2.39944	1.2627	6.03033e-134	1.68709e-131
TraesCS1B02G244800	5.29766	2.40536	0.00527864	0.0240351
TraesCS1B02G245400	3.39233	1.76228	2.27543e-09	2.83879e-08
TraesCS1B02G245500	3.99166	1.99699	0.000400162	0.0024547
TraesCS1B02G245700	6.77576	2.76038	6.16116e-05	0.000443738
TraesCS1B02G245800	26.8524	4.74698	0.00110821	0.00610546
TraesCS1B02G249000	15.6968	3.9724	5.34658e-28	1.81806e-26
TraesCS1B02G250600	5.93214	2.56855	2.40485e-290	3.98223e-287
TraesCS1B02G250900	6.39533	2.67702	4.02057e-187	2.03584e-184
TraesCS1B02G251700	2.68586	1.42539	0.000143826	0.000969213
TraesCS1B02G251800	7.63754	2.93311	2.63929e-46	1.47948e-44
TraesCS1B02G257200	2.08048	1.05692	4.85869e-05	0.000356383
TraesCS1B02G258200	3.34074	1.74017	0.00010552	0.00072994
TraesCS1B02G258900	2.06177	1.04388	8.41618e-14	1.44927e-12
TraesCS1B02G260500	3.96707	1.98807	1.22885e-11	1.83859e-10
TraesCS1B02G265900	2.14636	1.10189	3.10782e-24	9.13252e-23
TraesCS1B02G267600	3.75531	1.90893	8.35717e-05	0.000588547
TraesCS1B02G267700	5.49147	2.45719	9.32904e-09	1.1037e-07
TraesCS1B02G267900	9.33147	3.2221	1.38199e-05	0.000110583
TraesCS1B02G268000	5.3506	2.4197	2.06114e-12	3.24804e-11
TraesCS1B02G268600	3.6061	1.85044	1.46881e-68	1.44683e-66
TraesCS1B02G269600	2.28312	1.19101	8.70436e-37	3.84227e-35
TraesCS1B02G269800	2.77483	1.4724	1.68544e-40	8.11197e-39
TraesCS1B02G272000	7.06658	2.82101	0.00119696	0.00653623
TraesCS1B02G272500	9.74078	3.28404	0.00526725	0.0239904
TraesCS1B02G273700	5.52159	2.46508	0.0011223	0.00617147
TraesCS1B02G275000	2.19209	1.13231	1.93551e-08	2.21285e-07
TraesCS1B02G275300	6.40869	2.68003	0.00317489	0.0154628
TraesCS1B02G279400	3.94245	1.97909	0.00560178	0.0252959
TraesCS1B02G281000	2.6375	1.39917	7.05604e-57	5.32409e-55
TraesCS1B02G281200	5.66444	2.50193	2.03167e-47	1.19004e-45
TraesCS1B02G282600	6.3699	2.67127	0.00275271	0.0136519
TraesCS1B02G283300	4.38453	2.13242	7.58164e-06	6.33033e-05
TraesCS1B02G285400	38.1374	5.25313	0.000714053	0.0041269
TraesCS1B02G286300	6.09512	2.60766	1.21799e-50	7.77342e-49
TraesCS1B02G287800	2.58933	1.37258	8.32752e-35	3.50425e-33
TraesCS1B02G289300	2.38912	1.25648	3.36632e-20	8.2732e-19
TraesCS1B02G291500	3.74092	1.90339	3.73114e-05	0.000278547
TraesCS1B02G291700	4.22134	2.0777	0.0001621	0.00108212
TraesCS1B02G292200	4.70777	2.23504	1.56048e-41	7.69181e-40
TraesCS1B02G293700	2.03668	1.02622	1.68209e-06	1.53867e-05
TraesCS1B02G299200	2.4901	1.3162	2.30925e-05	0.000178306
TraesCS1B02G300600	2.03181	1.02277	1.81158e-10	2.49537e-09
TraesCS1B02G301200	7.715	2.94767	1.20468e-07	1.26213e-06
TraesCS1B02G304600	3.91746	1.96992	0.00139836	0.0075181
TraesCS1B02G304800	5.62587	2.49208	0.000148309	0.000996135
TraesCS1B02G310400	2.17085	1.11826	3.71017e-07	3.70225e-06
TraesCS1B02G310700	2.98544	1.57795	0.00361835	0.0173224
TraesCS1B02G312800	2.79982	1.48533	1.12204e-77	1.29222e-75
TraesCS1B02G313400	52.5357	5.71523	1.97171e-18	4.43158e-17
TraesCS1B02G314700	5.1187	2.35578	7.01732e-304	1.43315e-300
TraesCS1B02G315700	30.889	4.94902	0.00253158	0.0126877
TraesCS1B02G316500	2.53684	1.34303	1.30966e-22	3.5647e-21
TraesCS1B02G323400	11.6995	3.54837	6.02392e-08	6.53007e-07
TraesCS1B02G324000	6.40765	2.6798	0.000202713	0.00132764
TraesCS1B02G326600	2.11842	1.08299	3.09551e-31	1.17436e-29
TraesCS1B02G336300	2.25124	1.17072	1.14007e-174	4.98935e-172
TraesCS1B02G344500	13.0591	3.70698	0.00613962	0.0273338
TraesCS1B02G345400	17.3153	4.11398	1.94627e-10	2.67608e-09
TraesCS1B02G347400	6.16887	2.62501	5.93974e-05	0.0004289
TraesCS1B02G347600	2.08263	1.05841	4.76957e-06	4.09568e-05
TraesCS1B02G347900	2.05133	1.03656	2.38187e-12	3.73521e-11
TraesCS1B02G350300	35.4669	5.1484	1.7924e-49	1.10928e-47
TraesCS1B02G350600	3.19975	1.67796	7.84389e-17	1.62196e-15
TraesCS1B02G350800	63.2716	5.98349	2.44147e-05	0.000187829
TraesCS1B02G352000	4.14208	2.05035	3.02431e-19	7.07238e-18
TraesCS1B02G352100	2.55227	1.35178	1.23003e-05	9.9279e-05
TraesCS1B02G355900	6.10357	2.60965	1.8125e-71	1.86326e-69
TraesCS1B02G361200	4.81289	2.2669	5.63629e-08	6.13048e-07
TraesCS1B02G363500	17.3804	4.11939	0.00852055	0.0361452
TraesCS1B02G365100	2.04752	1.03388	4.64939e-16	9.22785e-15
TraesCS1B02G367200	2.13303	1.0929	1.01301e-05	8.28318e-05
TraesCS1B02G370900	6.67554	2.73888	1.01067e-32	4.00536e-31
TraesCS1B02G371100	3.15179	1.65617	7.15841e-76	7.87413e-74
TraesCS1B02G371300	4.60779	2.20407	6.67715e-120	1.52083e-117
TraesCS1B02G371900	15.2757	3.93316	3.45129e-06	3.02773e-05
TraesCS1B02G373100	4.8975	2.29204	6.90978e-22	1.82324e-20
TraesCS1B02G374900	5.38457	2.42883	0.0048413	0.0223108
TraesCS1B02G375400	10.752	3.42654	1.26395e-22	3.44794e-21
TraesCS1B02G380100	3.98284	1.9938	0.000171347	0.00113725
TraesCS1B02G381000	2.94598	1.55875	2.54833e-115	5.36541e-113
TraesCS1B02G382600	2.71493	1.44092	7.45072e-13	1.20831e-11
TraesCS1B02G384900	6.57249	2.71644	7.8068e-22	2.05462e-20
TraesCS1B02G385000	3.66283	1.87296	0.00307053	0.0150166
TraesCS1B02G385100	5.57582	2.47918	6.83391e-05	0.000488572
TraesCS1B02G385200	3.26215	1.70582	7.72634e-15	1.4345e-13
TraesCS1B02G385300	5.79379	2.53451	9.05004e-07	8.58206e-06
TraesCS1B02G388200	74.1233	6.21186	7.76399e-06	6.47024e-05
TraesCS1B02G388700	15.1822	3.92431	1.36747e-136	3.95206e-134
TraesCS1B02G389200	2.28399	1.19155	2.32213e-10	3.17436e-09
TraesCS1B02G389700	3.65992	1.87181	2.74582e-09	3.40692e-08
TraesCS1B02G389900	2.1712	1.11849	6.30099e-05	0.000453063
TraesCS1B02G392300	2.73003	1.44892	1.72774e-05	0.000136186
TraesCS1B02G398400	20.9565	4.38933	0.00342729	0.0165357
TraesCS1B02G399300	3.06371	1.61528	0.000301211	0.00189963
TraesCS1B02G401700	3.86065	1.94884	1.83008e-07	1.88101e-06
TraesCS1B02G410300	4.42342	2.14516	2.3039e-25	7.12918e-24
TraesCS1B02G410400	11.1057	3.47323	8.15255e-14	1.40704e-12
TraesCS1B02G411100	9.31384	3.21938	2.16936e-60	1.7817e-58
TraesCS1B02G418800	2.24498	1.1667	6.406e-34	2.62009e-32
TraesCS1B02G419300	4.49233	2.16746	0.00609809	0.0271826
TraesCS1B02G420000	14.3543	3.84341	1.2062e-279	1.89495e-276
TraesCS1B02G422900	8.0371	3.00667	5.33394e-05	0.000387899
TraesCS1B02G423000	3.68967	1.88349	1.52939e-05	0.000121551
TraesCS1B02G425500	42.376	5.40517	0.00036796	0.00227493
TraesCS1B02G429300	2.22241	1.15213	0.00373879	0.0178252
TraesCS1B02G429400	4.28159	2.09815	4.08782e-09	4.99017e-08
TraesCS1B02G432400	4.4545	2.15526	1.38541e-25	4.30657e-24
TraesCS1B02G432900	3.02499	1.59693	1.57012e-10	2.17302e-09
TraesCS1B02G433300	11.0556	3.46671	0.0118085	0.0475889
TraesCS1B02G435700	84.5655	6.402	2.30931e-06	2.07128e-05
TraesCS1B02G436700	3.04963	1.60864	2.56772e-22	6.92131e-21
TraesCS1B02G437100	2.70869	1.4376	9.78916e-10	1.26534e-08
TraesCS1B02G439800	2.48384	1.31257	3.51261e-09	4.3181e-08
TraesCS1B02G441300	2.07147	1.05066	2.3885e-18	5.34091e-17
TraesCS1B02G447800	2.87778	1.52495	1.19904e-13	2.04691e-12
TraesCS1B02G449000	2.78154	1.47588	0.00193401	0.00999348
TraesCS1B02G449100	2.55321	1.35231	3.70905e-14	6.5946e-13
TraesCS1B02G449300	3.43073	1.77852	2.64309e-13	4.41734e-12
TraesCS1B02G449400	3.74047	1.90322	1.13119e-10	1.58452e-09
TraesCS1B02G454400	2.43534	1.28412	0.00476809	0.0220264
TraesCS1B02G455100	2.18357	1.12669	0.000111595	0.000768385
TraesCS1B02G455800	5.7041	2.512	2.37162e-16	4.77197e-15
TraesCS1B02G456700	2.11094	1.07789	9.14138e-35	3.84145e-33
TraesCS1B02G459600	8.0765	3.01373	0.000829508	0.0047251
TraesCS1B02G466200	2.42888	1.28029	4.25843e-16	8.46559e-15
TraesCS1B02G475800	2.43502	1.28393	7.85535e-13	1.27157e-11
TraesCS1D02G000500	3.29436	1.72	6.00257e-11	8.58277e-10
TraesCS1D02G001600	2.17261	1.11943	7.51473e-08	8.06764e-07
TraesCS1D02G002300	2.02319	1.01663	2.961e-05	0.000224388
TraesCS1D02G003700	2.01684	1.01209	5.33946e-33	2.12846e-31
TraesCS1D02G004500	2.06568	1.04662	0.000170367	0.00113151
TraesCS1D02G004600	13.5589	3.76117	2.54193e-48	1.52091e-46
TraesCS1D02G004700	2.08989	1.06343	3.15113e-55	2.25282e-53
TraesCS1D02G005100	9.53664	3.25348	4.30458e-57	3.26407e-55
TraesCS1D02G011700	2.1253	1.08766	9.33924e-33	3.7036e-31
TraesCS1D02G018700	13.4254	3.74689	9.05821e-13	1.45857e-11
TraesCS1D02G020500	8.43858	3.077	0.000258564	0.00165451
TraesCS1D02G020800	2.01503	1.0108	0.000123293	0.00084252
TraesCS1D02G026000	4.01543	2.00555	5.57306e-15	1.04421e-13
TraesCS1D02G030300	3.26637	1.70769	1.35223e-59	1.08584e-57
TraesCS1D02G030500	2.15969	1.11083	2.7948e-50	1.76349e-48
TraesCS1D02G038000	7.63843	2.93328	5.77636e-08	6.27503e-07
TraesCS1D02G039300	49.4159	5.6269	1.62915e-72	1.70045e-70
TraesCS1D02G042100	5.14736	2.36383	9.56556e-08	1.01256e-06
TraesCS1D02G045600	4.08578	2.03061	0.000117181	0.000803982
TraesCS1D02G047200	3.85132	1.94535	4.48832e-07	4.43254e-06
TraesCS1D02G047300	21.1598	4.40325	5.24666e-34	2.15599e-32
TraesCS1D02G048900	9.93935	3.31315	3.22862e-05	0.000243254
TraesCS1D02G049000	4.92297	2.29953	5.70361e-12	8.72546e-11
TraesCS1D02G049100	7.54852	2.91619	8.06024e-44	4.22811e-42
TraesCS1D02G060600	5.46672	2.45068	2.04488e-28	7.05051e-27
TraesCS1D02G066000	2.58949	1.37267	1.85724e-48	1.11889e-46
TraesCS1D02G066700	2.91533	1.54366	8.17474e-73	8.56167e-71
TraesCS1D02G072600	3.04378	1.60586	3.95703e-11	5.72341e-10
TraesCS1D02G072700	15.7411	3.97647	2.70588e-06	2.40899e-05
TraesCS1D02G072900	2.30553	1.2051	1.09279e-109	2.11212e-107
TraesCS1D02G073100	2.01879	1.01349	3.79901e-10	5.09214e-09
TraesCS1D02G081400	2.1161	1.0814	6.92921e-84	8.78977e-82
TraesCS1D02G082500	4.13799	2.04893	3.04604e-25	9.35948e-24
TraesCS1D02G083900	2.00848	1.00611	1.74265e-09	2.19511e-08
TraesCS1D02G085900	2.31821	1.21301	3.94194e-05	0.000293141
TraesCS1D02G087600	3.00142	1.58564	1.83269e-09	2.3049e-08
TraesCS1D02G090000	6.0004	2.58506	2.55521e-05	0.000195866
TraesCS1D02G090400	2.07108	1.05038	1.60244e-29	5.72812e-28
TraesCS1D02G095000	3.12588	1.64426	0.0115306	0.0466379
TraesCS1D02G095400	2.50368	1.32405	2.78189e-21	7.1585e-20
TraesCS1D02G098000	2.96499	1.56803	1.09972e-200	6.41702e-198
TraesCS1D02G098100	2.46641	1.30241	2.64005e-117	5.81846e-115
TraesCS1D02G100900	3.53995	1.82373	0.000801825	0.00457975
TraesCS1D02G103500	4.18322	2.06461	3.03513e-192	1.5894e-189
TraesCS1D02G106800	13.4973	3.7546	0.00409265	0.0192798
TraesCS1D02G109200	2.07574	1.05362	7.61902e-12	1.15633e-10
TraesCS1D02G111400	12.5082	3.6448	1.75505e-12	2.77784e-11
TraesCS1D02G113900	3.22658	1.69	0.00586234	0.0263116
TraesCS1D02G117900	3.30553	1.72488	5.58376e-187	2.80419e-184
TraesCS1D02G118000	5.24684	2.39145	0.0106111	0.0435015
TraesCS1D02G119900	5.10953	2.35319	1.61882e-12	2.56886e-11
TraesCS1D02G120500	2.42383	1.27729	0.000221836	0.00144178
TraesCS1D02G129900	2.14723	1.10248	0.000728951	0.00420626
TraesCS1D02G135900	2.15112	1.10509	0.000242051	0.00156042
TraesCS1D02G140300	2.27811	1.18783	7.66859e-06	6.39682e-05
TraesCS1D02G140400	2.03872	1.02766	3.37813e-06	2.96753e-05
TraesCS1D02G142700	2.50381	1.32412	8.37408e-10	1.08932e-08
TraesCS1D02G144600	6.77809	2.76088	0.00177026	0.00924106
TraesCS1D02G145800	2.3941	1.25949	0.000579996	0.00342712
TraesCS1D02G146900	2.85327	1.51262	2.26765e-15	4.34585e-14
TraesCS1D02G149800	4.00803	2.00289	2.38958e-74	2.57759e-72
TraesCS1D02G151900	2.98228	1.57642	1.11779e-07	1.17492e-06
TraesCS1D02G157000	26.7817	4.74318	0.00662615	0.0291826
TraesCS1D02G158100	26.7295	4.74036	8.0039e-05	0.000565683
TraesCS1D02G162400	12.867	3.68561	3.50628e-08	3.90097e-07
TraesCS1D02G163800	5.64916	2.49804	0.00361901	0.0173243
TraesCS1D02G164900	9.00347	3.17048	5.05604e-05	0.000369135
TraesCS1D02G173800	3.62718	1.85885	4.00041e-121	9.28414e-119
TraesCS1D02G175700	2.03224	1.02307	2.45728e-39	1.14404e-37
TraesCS1D02G176400	2.71873	1.44293	2.56713e-11	3.75831e-10
TraesCS1D02G177700	2.76988	1.46983	1.91879e-61	1.60824e-59
TraesCS1D02G185900	2.58579	1.37061	1.51374e-06	1.39195e-05
TraesCS1D02G187100	8.38417	3.06767	3.29637e-07	3.30387e-06
TraesCS1D02G187500	6.03617	2.59363	5.61658e-24	1.63323e-22
TraesCS1D02G189600	2.63362	1.39705	3.07672e-111	6.18057e-109
TraesCS1D02G190000	4.10364	2.03691	1.74898e-19	4.13738e-18
TraesCS1D02G190200	2.96577	1.56841	2.49192e-29	8.8304e-28
TraesCS1D02G191100	2.96355	1.56733	3.22371e-80	3.86524e-78
TraesCS1D02G195700	2.30303	1.20353	1.66279e-43	8.65568e-42
TraesCS1D02G196400	3.19756	1.67697	3.157e-95	4.72925e-93
TraesCS1D02G200300	2.05416	1.03855	0.00539303	0.024476
TraesCS1D02G200600	2.54684	1.34871	0.00783406	0.0336548
TraesCS1D02G202200	2.76097	1.46518	2.31586e-88	3.11163e-86
TraesCS1D02G204600	2.51797	1.33226	0.000159142	0.00106354
TraesCS1D02G205700	2.11402	1.07999	1.25356e-55	9.06783e-54
TraesCS1D02G206700	4.23545	2.08251	1.66084e-11	2.46567e-10
TraesCS1D02G207000	4.27226	2.095	1.00681e-169	4.0583e-167
TraesCS1D02G207100	3.55007	1.82785	1.32532e-09	1.69133e-08
TraesCS1D02G208400	16.0376	4.00338	2.37163e-05	0.0001828
TraesCS1D02G209500	2.20527	1.14095	9.41442e-05	0.000656961
TraesCS1D02G210100	2.28567	1.19262	5.73055e-10	7.57345e-09
TraesCS1D02G214700	2.61387	1.38619	1.66958e-18	3.76772e-17
TraesCS1D02G217700	3.22436	1.68901	3.71166e-08	4.11304e-07
TraesCS1D02G218800	16.4054	4.0361	0.00156034	0.00828212
TraesCS1D02G221600	2.72489	1.4462	0.00369635	0.0176476
TraesCS1D02G231600	5.25612	2.394	2.22574e-307	4.87031e-304
TraesCS1D02G233400	3.22145	1.68771	1.50992e-17	3.25287e-16
TraesCS1D02G233800	36.2238	5.17887	2.45698e-21	6.33838e-20
TraesCS1D02G236200	7.14711	2.83736	2.08269e-48	1.24857e-46
TraesCS1D02G237500	2.85674	1.51437	3.99806e-10	5.35074e-09
TraesCS1D02G238900	3.88638	1.95843	4.32346e-34	1.7826e-32
TraesCS1D02G239000	7.45906	2.89899	3.60434e-116	7.74857e-114
TraesCS1D02G239300	2.55578	1.35376	6.40395e-20	1.54718e-18
TraesCS1D02G239700	3.20545	1.68053	0.000383859	0.00236392
TraesCS1D02G245700	2.12227	1.08561	1.00479e-12	1.61243e-11
TraesCS1D02G247200	2.17426	1.12053	2.68154e-14	4.80677e-13
TraesCS1D02G248500	2.10698	1.07517	0.00498664	0.0228829
TraesCS1D02G253900	2.6986	1.43221	8.3876e-08	8.92652e-07
TraesCS1D02G256400	4.9167	2.29769	5.64158e-18	1.2389e-16
TraesCS1D02G256800	12.0057	3.58565	3.55341e-54	2.49386e-52
TraesCS1D02G256900	4.5704	2.19232	0.000813551	0.00464326
TraesCS1D02G259000	3.0026	1.58621	3.09115e-58	2.39736e-56
TraesCS1D02G259100	2.51146	1.32853	2.445e-15	4.67112e-14
TraesCS1D02G259300	2.20201	1.13882	2.06336e-26	6.60848e-25
TraesCS1D02G262300	2.3607	1.23921	6.06999e-141	1.80535e-138
TraesCS1D02G263200	6.12749	2.6153	1.49944e-13	2.54589e-12
TraesCS1D02G265800	23.9793	4.58372	0.0085908	0.0364079
TraesCS1D02G266200	3.09476	1.62983	0.00103412	0.0057417
TraesCS1D02G269000	2.18314	1.12641	3.53599e-08	3.93117e-07
TraesCS1D02G269400	4.04198	2.01506	0.000738302	0.00425461
TraesCS1D02G269600	2.68842	1.42676	2.94836e-05	0.000223569
TraesCS1D02G269700	2.02503	1.01794	1.577e-05	0.000124947
TraesCS1D02G271100	3.22751	1.69042	6.86647e-102	1.16862e-99
TraesCS1D02G273500	4.57289	2.19311	7.53742e-32	2.90082e-30
TraesCS1D02G276600	6.60834	2.72429	3.86868e-17	8.13419e-16
TraesCS1D02G278100	2.56326	1.35798	2.41385e-15	4.61304e-14
TraesCS1D02G279000	2.46977	1.30438	7.86135e-05	0.00055625
TraesCS1D02G279500	2.27259	1.18434	8.94156e-22	2.3422e-20
TraesCS1D02G280700	2.83732	1.50453	1.67849e-39	7.86836e-38
TraesCS1D02G281800	5.73622	2.5201	1.07244e-46	6.07841e-45
TraesCS1D02G282300	2.22147	1.15152	5.42667e-36	2.35306e-34
TraesCS1D02G288300	6.54024	2.70934	0.000173741	0.00115093
TraesCS1D02G288600	2.04092	1.02922	7.61354e-06	6.35437e-05
TraesCS1D02G295800	2.5261	1.33691	3.6524e-31	1.3805e-29
TraesCS1D02G296500	4.01643	2.00591	1.31629e-12	2.09965e-11
TraesCS1D02G296600	4.71742	2.238	7.46095e-22	1.96613e-20
TraesCS1D02G296700	2.97679	1.57376	0.000503729	0.00301602
TraesCS1D02G299700	12.2609	3.61599	5.02939e-13	8.25243e-12
TraesCS1D02G300000	2.09439	1.06653	1.00723e-06	9.48252e-06
TraesCS1D02G300700	56.4803	5.81967	1.30795e-05	0.000105069
TraesCS1D02G302500	14.5667	3.8646	1.64848e-15	3.18413e-14
TraesCS1D02G303700	5.32903	2.41387	1.47563e-299	2.65914e-296
TraesCS1D02G304700	18.448	4.20539	1.21084e-13	2.06648e-12
TraesCS1D02G305500	3.80663	1.92851	4.4134e-35	1.86615e-33
TraesCS1D02G307400	2.28137	1.1899	1.2951e-08	1.51343e-07
TraesCS1D02G312000	45.3333	5.5025	9.90785e-07	9.33483e-06
TraesCS1D02G312600	12.7312	3.67029	6.54042e-125	1.63561e-122
TraesCS1D02G312800	4.83306	2.27294	4.59544e-125	1.15393e-122
TraesCS1D02G313100	7.03793	2.81515	2.74158e-45	1.49843e-43
TraesCS1D02G314800	2.00911	1.00656	8.57463e-15	1.58479e-13
TraesCS1D02G323200	2.59944	1.3782	5.89342e-08	6.39766e-07
TraesCS1D02G323300	4.60379	2.20282	7.9208e-78	9.17391e-76
TraesCS1D02G323500	2.03622	1.02589	5.44064e-12	8.33565e-11
TraesCS1D02G324200	2.69199	1.42868	2.45048e-193	1.32866e-190
TraesCS1D02G330300	4.37049	2.1278	0.00100228	0.00558821
TraesCS1D02G334400	4.95278	2.30824	9.52081e-16	1.8607e-14
TraesCS1D02G335400	17.3524	4.11707	0.00120732	0.00658711
TraesCS1D02G335500	30.2018	4.91656	0.00052155	0.00311176
TraesCS1D02G338500	23.9417	4.58145	9.54296e-08	1.0107e-06
TraesCS1D02G339800	31.8858	4.99484	4.64429e-110	9.03337e-108
TraesCS1D02G340400	3.04032	1.60422	1.28844e-19	3.06688e-18
TraesCS1D02G340800	2.07219	1.05116	4.31861e-05	0.00031933
TraesCS1D02G341700	7.65051	2.93556	2.47729e-08	2.80349e-07
TraesCS1D02G342300	10.3692	3.37423	5.70538e-06	4.84562e-05
TraesCS1D02G344700	2.04734	1.03375	5.67395e-22	1.50557e-20
TraesCS1D02G344900	7.28908	2.86574	8.36677e-114	1.71446e-111
TraesCS1D02G346200	2.06774	1.04806	2.05528e-18	4.61264e-17
TraesCS1D02G350200	3.58218	1.84084	1.0495e-43	5.48651e-42
TraesCS1D02G351800	8.50489	3.08829	0.000404207	0.00247505
TraesCS1D02G353800	2.52891	1.33852	1.90625e-64	1.73285e-62
TraesCS1D02G355100	18.6927	4.2244	1.84087e-07	1.89146e-06
TraesCS1D02G358500	3.75563	1.90906	4.46884e-116	9.57348e-114
TraesCS1D02G359100	16.8147	4.07165	0.0013804	0.00743416
TraesCS1D02G360000	2.05091	1.03626	7.91148e-05	0.000559733
TraesCS1D02G361000	3.53347	1.82108	1.52883e-11	2.27243e-10
TraesCS1D02G362900	8.27098	3.04806	2.56105e-15	4.88369e-14
TraesCS1D02G363300	12.5409	3.64857	1.87327e-06	1.70186e-05
TraesCS1D02G363800	9.42036	3.23578	4.69554e-55	3.33748e-53
TraesCS1D02G367000	2.31997	1.2141	3.23363e-32	1.26112e-30
TraesCS1D02G367800	6.96535	2.8002	9.72697e-05	0.000677152
TraesCS1D02G368900	2.8953	1.53371	4.84385e-84	6.18287e-82
TraesCS1D02G370100	2.93086	1.55132	3.67669e-21	9.43329e-20
TraesCS1D02G372400	4.75373	2.24906	0.000666204	0.00387669
TraesCS1D02G372500	2.92439	1.54814	5.38357e-09	6.50841e-08
TraesCS1D02G372600	2.83979	1.50578	3.65644e-13	6.04986e-12
TraesCS1D02G372700	3.26565	1.70737	6.59916e-14	1.14963e-12
TraesCS1D02G372800	2.23484	1.16017	0.000432072	0.00262755
TraesCS1D02G372900	2.94117	1.55639	2.29863e-08	2.60853e-07
TraesCS1D02G375700	15.0779	3.91437	0	0
TraesCS1D02G376500	5.16476	2.3687	3.2292e-17	6.82005e-16
TraesCS1D02G376600	2.47868	1.30957	1.56669e-09	1.98367e-08
TraesCS1D02G378500	3.98977	1.9963	1.06213e-23	3.03949e-22
TraesCS1D02G378800	2.66532	1.41431	0.002881	0.0142054
TraesCS1D02G381800	4.3536	2.12221	6.98721e-11	9.93501e-10
TraesCS1D02G385400	6.46837	2.6934	9.27301e-11	1.30609e-09
TraesCS1D02G387000	2.45393	1.2951	0.000218223	0.00142025
TraesCS1D02G387100	4.85031	2.27808	1.33712e-06	1.23715e-05
TraesCS1D02G389100	4.76631	2.25287	3.90276e-14	6.91893e-13
TraesCS1D02G389200	4.27582	2.0962	1.52437e-22	4.1436e-21
TraesCS1D02G389900	2.43067	1.28135	0.00880204	0.0371746
TraesCS1D02G392000	8.68466	3.11847	2.92146e-21	7.51449e-20
TraesCS1D02G392500	5.39295	2.43107	2.67437e-10	3.63559e-09
TraesCS1D02G394500	2.44583	1.29032	1.68547e-05	0.000133072
TraesCS1D02G395200	2.87993	1.52604	0.00129376	0.00701181
TraesCS1D02G397500	2.44746	1.29129	0.00661558	0.0291521
TraesCS1D02G398300	51.792	5.69466	0.000117035	0.000803159
TraesCS1D02G399400	5.32789	2.41356	7.4718e-08	8.02436e-07
TraesCS1D02G399900	2.41125	1.26978	3.87808e-08	4.29047e-07
TraesCS1D02G400000	7.30331	2.86855	6.73281e-122	1.58659e-119
TraesCS1D02G404800	2.94618	1.55884	8.79757e-122	2.0652e-119
TraesCS1D02G405200	5.39002	2.43029	3.56933e-39	1.65298e-37
TraesCS1D02G410100	2.52955	1.33888	1.70877e-06	1.56028e-05
TraesCS1D02G414600	2.04367	1.03116	1.04313e-12	1.67264e-11
TraesCS1D02G417100	2.68246	1.42356	5.5607e-16	1.09974e-14
TraesCS1D02G422000	2.0166	1.01193	0.00882982	0.0372714
TraesCS1D02G425200	2.26214	1.17769	1.70402e-05	0.000134367
TraesCS1D02G426700	2.47703	1.30861	1.91518e-15	3.68765e-14
TraesCS1D02G426800	2.50344	1.32391	4.80998e-12	7.40087e-11
TraesCS1D02G426900	10.0132	3.32383	7.32491e-12	1.11279e-10
TraesCS1D02G427000	2.98576	1.5781	4.02791e-30	1.46635e-28
TraesCS1D02G429600	2.28147	1.18996	3.49014e-06	3.06007e-05
TraesCS1D02G429900	5.4373	2.44289	0.0109238	0.0445599
TraesCS1D02G430700	15.4867	3.95296	0.000170285	0.00113109
TraesCS1D02G432800	6.90297	2.78722	1.32471e-12	2.11253e-11
TraesCS1D02G433200	3.20636	1.68094	5.08318e-07	4.98705e-06
TraesCS1D02G437100	10.5774	3.40291	5.29374e-08	5.77019e-07
TraesCS1D02G439400	3.10332	1.63381	0.00135533	0.00730853
TraesCS1D02G440500	2.48833	1.31518	8.65817e-66	8.03754e-64
TraesCS1D02G441600	2.35868	1.23798	0.00682274	0.0299186
TraesCS1D02G441700	5.28027	2.40061	9.23285e-10	1.19621e-08
TraesCS1D02G444100	2.12968	1.09064	2.03342e-22	5.49562e-21
TraesCS1D02G444500	6.44181	2.68747	9.8992e-05	0.000688048
TraesCS1D02G449600	2.69857	1.4322	5.62546e-13	9.19356e-12
TraesCS2A02G000600	2.28326	1.1911	1.7051e-14	3.09632e-13
TraesCS2A02G010000	3.77395	1.91607	5.53399e-32	2.1446e-30
TraesCS2A02G011000	3.26165	1.7056	3.96227e-08	4.3757e-07
TraesCS2A02G022700	2.91101	1.54152	2.47467e-67	2.39149e-65
TraesCS2A02G023400	22.594	4.49787	1.4538e-63	1.28718e-61
TraesCS2A02G024700	9.62829	3.26728	1.16004e-09	1.4891e-08
TraesCS2A02G024800	9.00367	3.17051	6.36088e-82	7.88916e-80
TraesCS2A02G024900	6.63313	2.72969	6.42259e-108	1.19607e-105
TraesCS2A02G025800	8.61202	3.10635	0.00115082	0.00630449
TraesCS2A02G026100	19.8558	4.31149	0.00449468	0.0209227
TraesCS2A02G026200	6.94662	2.79631	2.09102e-08	2.38087e-07
TraesCS2A02G026700	2.10315	1.07255	8.27718e-12	1.25218e-10
TraesCS2A02G027500	72.5826	6.18155	8.4475e-06	7.00365e-05
TraesCS2A02G027800	4.13239	2.04698	0.000500651	0.00299942
TraesCS2A02G028000	14.197	3.82751	0.00383336	0.0181968
TraesCS2A02G028600	2.4731	1.30632	0.00334318	0.0161744
TraesCS2A02G028700	6.83508	2.77296	1.15903e-33	4.68419e-32
TraesCS2A02G029700	3.85575	1.94701	2.08926e-20	5.18036e-19
TraesCS2A02G031100	3.18316	1.67046	0.00567468	0.0255761
TraesCS2A02G031300	2.39035	1.25722	0.00443282	0.0206772
TraesCS2A02G031400	6.79465	2.7644	4.53888e-15	8.56988e-14
TraesCS2A02G031500	37.0176	5.21014	0.000157068	0.00105105
TraesCS2A02G033600	3.99658	1.99876	1.64701e-13	2.78682e-12
TraesCS2A02G040300	2.96757	1.56928	1.53128e-30	5.6723e-29
TraesCS2A02G043300	2.27141	1.18359	0.00552466	0.0249938
TraesCS2A02G044200	4.88424	2.28813	0.00366267	0.0175066
TraesCS2A02G046500	4.95791	2.30973	0.00147223	0.00786965
TraesCS2A02G046700	2.82075	1.49608	1.78347e-14	3.2348e-13
TraesCS2A02G048600	4.99207	2.31964	2.80965e-69	2.79455e-67
TraesCS2A02G053300	4.13853	2.04912	1.12837e-05	9.15802e-05
TraesCS2A02G057900	3.62568	1.85825	0.000117869	0.000808343
TraesCS2A02G061000	2.15935	1.1106	3.92272e-22	1.04678e-20
TraesCS2A02G061700	36.5343	5.19118	0.000922381	0.0051909
TraesCS2A02G064000	6.07276	2.60235	2.64873e-17	5.62708e-16
TraesCS2A02G064900	2.87142	1.52176	1.17141e-81	1.44408e-79
TraesCS2A02G066400	11.3898	3.50967	2.28505e-12	3.5889e-11
TraesCS2A02G066500	67.7765	6.08271	4.46459e-06	3.8489e-05
TraesCS2A02G066900	3.64103	1.86435	5.0853e-242	5.02534e-239
TraesCS2A02G067000	3.59081	1.84431	3.99391e-19	9.27255e-18
TraesCS2A02G067200	2.39122	1.25775	2.72021e-16	5.45368e-15
TraesCS2A02G069700	20.3712	4.34846	2.24028e-05	0.000173351
TraesCS2A02G081100	2.14269	1.09942	0.00112647	0.00619046
TraesCS2A02G083600	23.7508	4.5699	6.40801e-11	9.14327e-10
TraesCS2A02G089600	2.0951	1.06702	2.51678e-07	2.54667e-06
TraesCS2A02G091100	4.39592	2.13616	1.90767e-29	6.80333e-28
TraesCS2A02G092200	2.0442	1.03154	1.23181e-18	2.80044e-17
TraesCS2A02G093700	2.28635	1.19304	3.74564e-18	8.29688e-17
TraesCS2A02G093800	5.83687	2.5452	1.50484e-15	2.91219e-14
TraesCS2A02G094000	2.18124	1.12515	1.91814e-37	8.57831e-36
TraesCS2A02G095200	3.02636	1.59758	4.47579e-05	0.000330076
TraesCS2A02G097400	2.22307	1.15255	7.87199e-53	5.31763e-51
TraesCS2A02G104800	36.067	5.17261	3.68663e-62	3.15911e-60
TraesCS2A02G104900	21.6293	4.43491	2.67255e-11	3.90612e-10
TraesCS2A02G106500	3.58557	1.8422	2.65898e-64	2.40996e-62
TraesCS2A02G106900	2.04883	1.0348	0.000213101	0.00139062
TraesCS2A02G136600	4.34213	2.1184	1.36827e-12	2.1803e-11
TraesCS2A02G136700	3.57236	1.83688	1.12256e-29	4.04102e-28
TraesCS2A02G136800	2.84667	1.50928	2.43654e-60	1.99312e-58
TraesCS2A02G137500	5.48404	2.45524	6.68118e-05	0.000478379
TraesCS2A02G139600	11.193	3.48452	4.25899e-14	7.52868e-13
TraesCS2A02G143300	2.73673	1.45245	2.47095e-15	4.71922e-14
TraesCS2A02G145800	10.5171	3.39466	2.68539e-31	1.02003e-29
TraesCS2A02G152200	9.21035	3.20326	3.05474e-45	1.66513e-43
TraesCS2A02G152400	2.61377	1.38613	4.32044e-177	1.97544e-174
TraesCS2A02G152500	5.05845	2.33869	8.68298e-97	1.32009e-94
TraesCS2A02G154900	11.4104	3.51228	6.79769e-41	3.30283e-39
TraesCS2A02G156400	4.62014	2.20794	1.24102e-39	5.83993e-38
TraesCS2A02G158800	6.37978	2.67351	1.72697e-08	1.98108e-07
TraesCS2A02G161300	2.83792	1.50483	4.40309e-111	8.78739e-109
TraesCS2A02G163000	2.31165	1.20892	3.13581e-58	2.42892e-56
TraesCS2A02G166300	4.03909	2.01403	1.74496e-14	3.16777e-13
TraesCS2A02G167300	4.41321	2.14183	3.52596e-117	7.71544e-115
TraesCS2A02G169500	3.81187	1.9305	0.00620725	0.0275828
TraesCS2A02G170000	2.86546	1.51877	7.40311e-33	2.94151e-31
TraesCS2A02G170200	2.17841	1.12328	3.31296e-45	1.80428e-43
TraesCS2A02G170600	2.12221	1.08557	1.28164e-29	4.60286e-28
TraesCS2A02G175100	6.99916	2.80718	0.0109632	0.0446958
TraesCS2A02G177400	32.8414	5.03744	0.0016606	0.00874084
TraesCS2A02G182400	3.47217	1.79584	2.84756e-55	2.04055e-53
TraesCS2A02G183200	2.90471	1.53839	9.51005e-15	1.75398e-13
TraesCS2A02G184300	3.67709	1.87856	0.000875491	0.00495249
TraesCS2A02G186400	2.85495	1.51346	4.88936e-05	0.000358419
TraesCS2A02G186500	2.10229	1.07196	0.00375615	0.0178927
TraesCS2A02G189600	2.05899	1.04194	1.4061e-63	1.24856e-61
TraesCS2A02G190200	4.79338	2.26104	1.99556e-07	2.04321e-06
TraesCS2A02G193300	2.55473	1.35317	5.61598e-53	3.8147e-51
TraesCS2A02G194500	2.63825	1.39958	5.09234e-19	1.17648e-17
TraesCS2A02G195600	6.0043	2.586	2.09046e-25	6.47853e-24
TraesCS2A02G196300	2.40255	1.26457	1.30129e-11	1.94177e-10
TraesCS2A02G196400	18.994	4.24747	1.49148e-20	3.72377e-19
TraesCS2A02G196700	6.41437	2.68131	6.78714e-86	8.79157e-84
TraesCS2A02G199000	6.81622	2.76897	0.00979925	0.0407376
TraesCS2A02G199700	2.30637	1.20562	3.02558e-98	4.79004e-96
TraesCS2A02G203900	2.5758	1.36502	0.00944478	0.0394756
TraesCS2A02G204500	2.4864	1.31406	2.91951e-13	4.85942e-12
TraesCS2A02G205700	5.85634	2.55	2.95978e-09	3.66275e-08
TraesCS2A02G207500	7.13009	2.83392	6.78674e-108	1.26005e-105
TraesCS2A02G212900	3.00024	1.58508	2.68707e-15	5.12081e-14
TraesCS2A02G215300	3.07444	1.62033	0.000126741	0.000863771
TraesCS2A02G217900	26.7817	4.74318	0.00662615	0.0291826
TraesCS2A02G218700	2.97251	1.57168	3.30176e-53	2.25776e-51
TraesCS2A02G220400	2.18798	1.1296	1.02235e-25	3.19583e-24
TraesCS2A02G220500	5.29965	2.4059	0.000246068	0.00158315
TraesCS2A02G220600	2.03285	1.0235	8.1126e-24	2.33686e-22
TraesCS2A02G221300	9.13356	3.19118	4.26665e-13	7.02912e-12
TraesCS2A02G225200	2.01766	1.01268	5.26824e-124	1.28087e-121
TraesCS2A02G246400	2.87649	1.52431	1.24776e-124	3.09511e-122
TraesCS2A02G251800	4.43969	2.15046	3.14083e-273	4.5818e-270
TraesCS2A02G255300	2.06772	1.04804	1.50143e-07	1.56022e-06
TraesCS2A02G263800	7.74371	2.95302	1.21856e-19	2.90619e-18
TraesCS2A02G266000	2.73745	1.45283	0.00595299	0.0266561
TraesCS2A02G266900	2.38211	1.25224	0.00160274	0.00847485
TraesCS2A02G271300	7.77827	2.95945	3.76215e-26	1.19555e-24
TraesCS2A02G271700	5.11708	2.35532	4.01969e-213	2.86887e-210
TraesCS2A02G271800	2.82521	1.49836	1.21288e-05	9.79596e-05
TraesCS2A02G272400	2.14164	1.09872	1.82203e-64	1.65875e-62
TraesCS2A02G277900	3.07909	1.6225	2.36653e-259	2.78836e-256
TraesCS2A02G278500	3.42488	1.77606	8.38748e-13	1.35484e-11
TraesCS2A02G280800	2.98105	1.57582	2.9376e-15	5.59477e-14
TraesCS2A02G286700	12.1364	3.60126	2.52897e-135	7.17348e-133
TraesCS2A02G289300	2.6672	1.41532	4.67697e-54	3.27116e-52
TraesCS2A02G292000	8.48293	3.08456	1.02968e-16	2.1149e-15
TraesCS2A02G295000	3.37226	1.75371	9.04817e-25	2.72285e-23
TraesCS2A02G295400	3.88709	1.95869	0.000318916	0.0020012
TraesCS2A02G296400	6.40935	2.68018	3.42777e-117	7.52746e-115
TraesCS2A02G298000	5.4906	2.45696	4.08278e-06	3.54229e-05
TraesCS2A02G299400	7.09012	2.82581	1.7613e-42	8.94803e-41
TraesCS2A02G304000	11.3481	3.50438	0.00154007	0.00818657
TraesCS2A02G305000	3.0076	1.58861	0.00178076	0.00928716
TraesCS2A02G306100	2.541	1.3454	1.04041e-28	3.62186e-27
TraesCS2A02G307900	2.15062	1.10475	2.50351e-31	9.52127e-30
TraesCS2A02G311100	3.59024	1.84408	3.71248e-28	1.26719e-26
TraesCS2A02G311200	4.03303	2.01186	7.9519e-134	2.21457e-131
TraesCS2A02G313500	2.24795	1.16861	1.09184e-13	1.86965e-12
TraesCS2A02G315100	2.4412	1.28759	2.29354e-66	2.16189e-64
TraesCS2A02G315600	6.55869	2.71341	2.2046e-16	4.44175e-15
TraesCS2A02G317300	2.66689	1.41516	4.04641e-15	7.66129e-14
TraesCS2A02G317900	2.15509	1.10775	8.64063e-47	4.91553e-45
TraesCS2A02G318200	2.52302	1.33515	0.000134821	0.000912845
TraesCS2A02G320200	2.58297	1.36903	4.88492e-30	1.76993e-28
TraesCS2A02G324700	2.56431	1.35857	6.26654e-14	1.09324e-12
TraesCS2A02G325300	4.27484	2.09587	1.69589e-06	1.5499e-05
TraesCS2A02G325800	2.61069	1.38443	1.98614e-22	5.3702e-21
TraesCS2A02G326100	4.71689	2.23784	2.13475e-51	1.387e-49
TraesCS2A02G337300	2.65104	1.40656	1.59022e-66	1.50125e-64
TraesCS2A02G339100	5.69788	2.51043	0.000225205	0.00146166
TraesCS2A02G343600	11.2826	3.49603	0.0109551	0.0446727
TraesCS2A02G343900	36.9509	5.20754	2.99691e-18	6.66973e-17
TraesCS2A02G345700	4.85171	2.27849	0.00029772	0.00187916
TraesCS2A02G348300	2.07409	1.05248	1.05264e-06	9.87052e-06
TraesCS2A02G348800	2.1591	1.11043	0.000256076	0.00164117
TraesCS2A02G349100	2.72638	1.44699	6.39838e-38	2.89743e-36
TraesCS2A02G349300	2.38664	1.25498	8.08702e-26	2.53574e-24
TraesCS2A02G354500	2.9621	1.56662	1.70669e-06	1.55884e-05
TraesCS2A02G355300	4.82308	2.26995	2.92769e-05	0.000222193
TraesCS2A02G355900	3.62652	1.85859	2.94902e-05	0.00022359
TraesCS2A02G357200	2.87633	1.52423	0.00404837	0.0190976
TraesCS2A02G357500	2.57709	1.36574	0.00536342	0.024356
TraesCS2A02G358400	3.34543	1.74219	0.00219427	0.0111885
TraesCS2A02G368700	2.48625	1.31397	0.00823753	0.035105
TraesCS2A02G371400	6.30378	2.65622	2.93235e-24	8.63345e-23
TraesCS2A02G371600	6.28599	2.65214	4.31215e-65	3.96104e-63
TraesCS2A02G371700	2.94307	1.55732	1.26464e-05	0.000101858
TraesCS2A02G372000	2.11944	1.08368	2.31878e-15	4.4369e-14
TraesCS2A02G376400	32.5374	5.02403	0.00213263	0.010905
TraesCS2A02G377200	3.63483	1.86189	4.74179e-99	7.5461e-97
TraesCS2A02G377500	8.31987	3.05656	0.000129587	0.000880912
TraesCS2A02G380800	5.77715	2.53036	3.71505e-07	3.70592e-06
TraesCS2A02G380900	6.96836	2.80082	3.61889e-19	8.42422e-18
TraesCS2A02G381000	40.7895	5.35013	8.65419e-05	0.000608066
TraesCS2A02G381900	3.62579	1.8583	1.45959e-66	1.38006e-64
TraesCS2A02G383300	2.07613	1.0539	0.0115059	0.0465561
TraesCS2A02G384100	3.37732	1.75588	2.62886e-18	5.86553e-17
TraesCS2A02G384300	2.56803	1.36066	4.83244e-83	6.07964e-81
TraesCS2A02G388500	6.76707	2.75853	0.00236381	0.0119289
TraesCS2A02G393500	7.1698	2.84193	0.00908924	0.0381797
TraesCS2A02G394700	2.37087	1.24542	5.77751e-05	0.000417777
TraesCS2A02G394800	6.72759	2.75009	7.20624e-07	6.92471e-06
TraesCS2A02G394900	39.1465	5.29081	1.2385e-19	2.9503e-18
TraesCS2A02G395000	4.02117	2.00761	3.96304e-25	1.21284e-23
TraesCS2A02G399200	3.53111	1.82012	3.24729e-67	3.1332e-65
TraesCS2A02G399300	3.33834	1.73913	1.92356e-05	0.000150305
TraesCS2A02G399600	3.20949	1.68234	0.000366004	0.00226443
TraesCS2A02G399900	7.83127	2.96925	9.57422e-197	5.38168e-194
TraesCS2A02G401000	2.43761	1.28547	6.24039e-10	8.21711e-09
TraesCS2A02G407200	2.89316	1.53264	0.00539399	0.0244785
TraesCS2A02G410000	2.0412	1.02942	1.10049e-07	1.15753e-06
TraesCS2A02G410100	2.37182	1.246	2.0897e-29	7.43949e-28
TraesCS2A02G412200	2.66101	1.41197	0.000234453	0.00151591
TraesCS2A02G416400	2.54349	1.34681	0.002034	0.0104574
TraesCS2A02G416900	2.3568	1.23683	6.16703e-24	1.78905e-22
TraesCS2A02G418200	2.71399	1.44042	3.32467e-19	7.76109e-18
TraesCS2A02G418300	3.55773	1.83096	1.14029e-07	1.19775e-06
TraesCS2A02G419800	5.36864	2.42456	0.00905898	0.0380656
TraesCS2A02G421500	3.59624	1.84649	0.00648631	0.0286545
TraesCS2A02G422100	10.5129	3.39409	9.39625e-07	8.88561e-06
TraesCS2A02G424861	2.95339	1.56237	0.00174539	0.00912388
TraesCS2A02G425800	2.32382	1.2165	1.60345e-08	1.84943e-07
TraesCS2A02G427100	2.75348	1.46126	1.22854e-28	4.2695e-27
TraesCS2A02G427200	2.6464	1.40403	0.000964691	0.00540178
TraesCS2A02G427700	2.57969	1.3672	3.68599e-60	2.99519e-58
TraesCS2A02G428400	3.92042	1.97101	1.31491e-62	1.14274e-60
TraesCS2A02G430400	12.2563	3.61545	6.16612e-05	0.000444043
TraesCS2A02G437700	2.58228	1.36865	2.75654e-25	8.49122e-24
TraesCS2A02G438200	6.23933	2.64139	1.12088e-101	1.89189e-99
TraesCS2A02G438300	10.5976	3.40567	4.97207e-37	2.2043e-35
TraesCS2A02G440800	3.20678	1.68112	0.00103748	0.0057581
TraesCS2A02G443600	29.0197	4.85896	1.67481e-14	3.04402e-13
TraesCS2A02G445500	8.83689	3.14354	0.000679283	0.00394567
TraesCS2A02G446500	3.20907	1.68215	3.83519e-38	1.74187e-36
TraesCS2A02G449900	8.45051	3.07904	1.70266e-28	5.88713e-27
TraesCS2A02G453300	4.23932	2.08383	1.40232e-21	3.64525e-20
TraesCS2A02G459700	2.72698	1.44731	9.79167e-05	0.000681115
TraesCS2A02G461800	7.11044	2.82994	2.00092e-14	3.61636e-13
TraesCS2A02G462700	4.43349	2.14844	3.03526e-90	4.24583e-88
TraesCS2A02G463900	2.1718	1.11889	3.82925e-111	7.66714e-109
TraesCS2A02G464600	8.05062	3.0091	2.78986e-09	3.45806e-08
TraesCS2A02G467300	3.50009	1.80739	5.52877e-207	3.56571e-204
TraesCS2A02G481400	2.54271	1.34636	7.73491e-15	1.43522e-13
TraesCS2A02G482200	7.00405	2.80819	0.00304294	0.014896
TraesCS2A02G485100	6.43353	2.68561	3.61898e-14	6.43818e-13
TraesCS2A02G485600	6.52578	2.70615	1.68674e-05	0.000133108
TraesCS2A02G487800	9.3948	3.23186	2.13643e-06	1.92552e-05
TraesCS2A02G488900	2.45553	1.29604	2.68305e-08	3.02462e-07
TraesCS2A02G489500	6.35145	2.66709	7.27098e-57	5.47953e-55
TraesCS2A02G490100	3.97	1.98914	0.0032823	0.0159189
TraesCS2A02G491500	4.4796	2.16337	3.16292e-37	1.40733e-35
TraesCS2A02G493400	17.7577	4.15037	4.27826e-15	8.09026e-14
TraesCS2A02G503700	23.6855	4.56593	0.000164079	0.00109324
TraesCS2A02G504100	2.99882	1.58439	6.70463e-09	8.03886e-08
TraesCS2A02G512400	2.17413	1.12044	4.18407e-16	8.32317e-15
TraesCS2A02G513100	4.68979	2.22952	5.6865e-07	5.53202e-06
TraesCS2A02G513200	5.6567	2.49996	4.68177e-75	5.08595e-73
TraesCS2A02G520800	2.05348	1.03807	0.00204044	0.0104861
TraesCS2A02G522100	7.28946	2.86581	4.19865e-06	3.63498e-05
TraesCS2A02G527600	2.16582	1.11492	3.579e-13	5.92653e-12
TraesCS2A02G532200	4.28082	2.09789	0.00732536	0.0317814
TraesCS2A02G532600	2.23765	1.16198	0.0114612	0.0463997
TraesCS2A02G532800	2.25574	1.1736	2.80428e-71	2.86838e-69
TraesCS2A02G535900	3.51103	1.81189	0.000283292	0.00179611
TraesCS2A02G538600	5.16446	2.36862	2.98007e-16	5.9688e-15
TraesCS2A02G539000	4.91583	2.29743	5.94741e-32	2.30046e-30
TraesCS2A02G539100	5.8774	2.55518	1.28293e-106	2.33245e-104
TraesCS2A02G541800	14.3834	3.84634	0.00331616	0.0160653
TraesCS2A02G541900	50.1513	5.64821	4.16261e-07	4.12885e-06
TraesCS2A02G542400	19.1663	4.2605	8.55964e-08	9.10013e-07
TraesCS2A02G546500	2.74392	1.45624	1.39776e-10	1.94193e-09
TraesCS2A02G547500	6.24932	2.6437	2.76156e-05	0.000210445
TraesCS2A02G551000	8.40635	3.07148	0.000376045	0.00231907
TraesCS2A02G551100	3.26035	1.70503	1.25494e-31	4.79358e-30
TraesCS2A02G578400	4.38485	2.13253	3.4504e-19	8.04424e-18
TraesCS2A02G582100	35.1921	5.13718	0.00122044	0.00665079
TraesCS2A02G583000	2.66599	1.41467	1.25995e-28	4.37617e-27
TraesCS2A02G583700	2.46476	1.30145	2.99208e-20	7.36824e-19
TraesCS2A02G587900	2.17454	1.12071	4.65668e-07	4.58846e-06
TraesCS2A02G589200	2.00436	1.00314	0.000549579	0.00326502
TraesCS2B02G003100	29.582	4.88665	0.00323821	0.0157412
TraesCS2B02G004500	17.1409	4.09937	3.4017e-14	6.05692e-13
TraesCS2B02G005100	2.01943	1.01395	2.79431e-05	0.000212756
TraesCS2B02G005500	2.26468	1.17931	0.000505196	0.00302333
TraesCS2B02G005700	2.83516	1.50343	0.00721847	0.0313866
TraesCS2B02G007400	4.14681	2.052	0.00280902	0.0138997
TraesCS2B02G007500	9.20343	3.20217	3.67934e-24	1.07809e-22
TraesCS2B02G007600	14.7975	3.88729	1.58755e-108	2.98367e-106
TraesCS2B02G010500	3.54317	1.82504	1.16745e-11	1.75058e-10
TraesCS2B02G017900	11.3198	3.50078	7.42478e-05	0.000527859
TraesCS2B02G018600	2.22625	1.15461	2.29812e-49	1.41654e-47
TraesCS2B02G024000	117.126	6.87192	1.73283e-07	1.78736e-06
TraesCS2B02G034200	2.68737	1.42619	0.0011314	0.0062159
TraesCS2B02G034600	2.60674	1.38224	0.00112051	0.00616439
TraesCS2B02G035300	4.1646	2.05818	3.82506e-20	9.35933e-19
TraesCS2B02G035400	49.5768	5.63159	0.000216345	0.00140939
TraesCS2B02G040100	37.6317	5.23388	0.000133607	0.000905628
TraesCS2B02G040500	15.3898	3.9439	2.67319e-20	6.60151e-19
TraesCS2B02G040600	5.94813	2.57244	1.00001e-31	3.83655e-30
TraesCS2B02G042600	2.83841	1.50508	1.70403e-13	2.88012e-12
TraesCS2B02G042800	14.8363	3.89106	0.00271651	0.013503
TraesCS2B02G043200	5.27044	2.39792	0.000209003	0.00136605
TraesCS2B02G043600	6.51938	2.70474	6.7227e-106	1.21862e-103
TraesCS2B02G043700	6.1485	2.62024	6.58071e-80	7.85953e-78
TraesCS2B02G043800	6.27798	2.6503	4.98315e-09	6.03623e-08
TraesCS2B02G045600	2.22687	1.15501	5.08618e-14	8.93934e-13
TraesCS2B02G047300	2.47978	1.31021	4.27478e-09	5.21008e-08
TraesCS2B02G058600	7.29353	2.86662	8.57138e-08	9.11103e-07
TraesCS2B02G059800	36.1548	5.17611	0.00104562	0.00579661
TraesCS2B02G062500	5.61227	2.48859	2.70921e-102	4.66265e-100
TraesCS2B02G073100	13.4324	3.74765	1.8078e-20	4.4952e-19
TraesCS2B02G073600	17.3041	4.11304	7.75222e-05	0.000549099
TraesCS2B02G077100	4.17144	2.06055	1.10303e-80	1.33297e-78
TraesCS2B02G078600	8.95304	3.16238	0.000217595	0.00141662
TraesCS2B02G078700	4.58186	2.19593	8.66263e-13	1.39782e-11
TraesCS2B02G078900	2.13715	1.09569	0.00201001	0.0103489
TraesCS2B02G079100	2.25404	1.17252	1.20299e-89	1.66756e-87
TraesCS2B02G079200	2.34533	1.22979	2.51846e-152	8.47823e-150
TraesCS2B02G079500	2.163	1.11303	7.44821e-61	6.1585e-59
TraesCS2B02G079900	2.3291	1.21977	5.24959e-06	4.479e-05
TraesCS2B02G094300	2.28758	1.19382	2.27298e-11	3.34205e-10
TraesCS2B02G095900	8.74443	3.12837	9.42386e-25	2.82896e-23
TraesCS2B02G097800	12.6668	3.66299	6.29094e-14	1.09718e-12
TraesCS2B02G103000	14.8707	3.8944	0.00335255	0.0162147
TraesCS2B02G106400	11.8917	3.57189	5.44703e-43	2.79509e-41
TraesCS2B02G106600	5.23178	2.3873	0.00051742	0.00309077
TraesCS2B02G108900	2.21561	1.1477	0.0093156	0.0389835
TraesCS2B02G110300	2.40421	1.26556	0.00323307	0.0157224
TraesCS2B02G115300	10.6692	3.41539	0.00332766	0.0161121
TraesCS2B02G117400	3.74656	1.90557	1.97603e-48	1.18812e-46
TraesCS2B02G118500	2.25033	1.17013	2.62157e-37	1.169e-35
TraesCS2B02G121800	9.99242	3.32083	0.00407338	0.0192041
TraesCS2B02G121900	5.31419	2.40985	1.66859e-08	1.91806e-07
TraesCS2B02G124100	3.06139	1.61419	4.2366e-26	1.34215e-24
TraesCS2B02G127800	33.7604	5.07726	7.53355e-08	8.085e-07
TraesCS2B02G132100	28.254	4.82039	7.21962e-22	1.90335e-20
TraesCS2B02G132500	45.9883	5.52319	9.71591e-07	9.17091e-06
TraesCS2B02G132700	28.017	4.80823	1.12601e-06	1.05087e-05
TraesCS2B02G133600	3.44397	1.78407	1.79669e-13	3.03254e-12
TraesCS2B02G141300	76.6873	6.26092	5.87803e-06	4.98258e-05
TraesCS2B02G145900	2.81477	1.49302	0.000562818	0.00333333
TraesCS2B02G148200	2.40974	1.26888	4.7019e-17	9.82916e-16
TraesCS2B02G151600	3.55044	1.828	1.19471e-05	9.65551e-05
TraesCS2B02G154500	2.15925	1.11053	4.35412e-30	1.58041e-28
TraesCS2B02G159400	26.9998	4.75488	0.004694	0.0217284
TraesCS2B02G168300	5.1318	2.35946	3.17456e-47	1.84362e-45
TraesCS2B02G170600	2.75828	1.46377	3.0357e-05	0.000229793
TraesCS2B02G170800	86.8036	6.43968	1.99479e-06	1.8069e-05
TraesCS2B02G171200	26.6678	4.73702	3.82361e-48	2.2811e-46
TraesCS2B02G172300	8.14475	3.02587	0.0120595	0.0483894
TraesCS2B02G175800	2.05249	1.03738	7.55628e-24	2.18277e-22
TraesCS2B02G177300	3.89483	1.96156	6.54788e-273	9.32981e-270
TraesCS2B02G177500	2.25863	1.17545	1.22354e-117	2.70632e-115
TraesCS2B02G177600	6.60337	2.7232	3.10024e-206	1.97863e-203
TraesCS2B02G178800	2.97539	1.57308	1.72346e-11	2.55314e-10
TraesCS2B02G180000	3.86677	1.95113	1.1066e-24	3.31057e-23
TraesCS2B02G182000	2.93438	1.55306	1.27063e-15	2.46908e-14
TraesCS2B02G184400	4.90381	2.2939	0.000225409	0.00146268
TraesCS2B02G187300	3.44716	1.78541	1.599e-170	6.48801e-168
TraesCS2B02G188800	2.29135	1.1962	2.3068e-53	1.58448e-51
TraesCS2B02G192000	4.05307	2.01901	3.71558e-44	1.9727e-42
TraesCS2B02G192200	3.13167	1.64693	0.00345181	0.0166383
TraesCS2B02G192600	2.00327	1.00236	0.00823157	0.0350869
TraesCS2B02G193500	3.16798	1.66356	4.88347e-20	1.18732e-18
TraesCS2B02G196700	2.37556	1.24827	8.00125e-08	8.54801e-07
TraesCS2B02G200300	3.0555	1.61141	2.98003e-11	4.34102e-10
TraesCS2B02G202000	3.39388	1.76293	8.30486e-12	1.25606e-10
TraesCS2B02G204500	2.15745	1.10933	2.98444e-30	1.09362e-28
TraesCS2B02G209100	2.02744	1.01966	8.33774e-40	3.9417e-38
TraesCS2B02G210900	3.57621	1.83843	6.57486e-10	8.64083e-09
TraesCS2B02G212400	3.28448	1.71566	3.97327e-15	7.52513e-14
TraesCS2B02G212600	2.06696	1.04751	0.000484786	0.00291657
TraesCS2B02G212700	2.02779	1.01991	0.0070453	0.0307383
TraesCS2B02G213200	2.07944	1.0562	7.61619e-25	2.29418e-23
TraesCS2B02G213500	3.51369	1.81299	2.81466e-32	1.09841e-30
TraesCS2B02G215000	2.52179	1.33445	7.04772e-06	5.90626e-05
TraesCS2B02G216800	8.13357	3.02389	5.94882e-68	5.79457e-66
TraesCS2B02G217500	2.05585	1.03973	1.60732e-105	2.87951e-103
TraesCS2B02G218600	2.06538	1.04641	1.84325e-68	1.80406e-66
TraesCS2B02G219500	3.52967	1.81953	0.000183163	0.00120825
TraesCS2B02G223100	3.76061	1.91097	2.13103e-13	3.58009e-12
TraesCS2B02G224000	11.2122	3.487	4.87425e-06	4.17912e-05
TraesCS2B02G224300	13.8203	3.78871	9.24346e-234	8.4528e-231
TraesCS2B02G227000	2.60691	1.38234	1.50479e-105	2.70373e-103
TraesCS2B02G231500	7.6299	2.93166	1.73202e-87	2.29695e-85
TraesCS2B02G232000	3.20501	1.68033	1.64993e-68	1.62002e-66
TraesCS2B02G232500	22.0148	4.4604	3.03605e-10	4.10449e-09
TraesCS2B02G233000	6.98238	2.80372	2.68598e-21	6.91458e-20
TraesCS2B02G234300	9.74311	3.28438	5.95982e-30	2.15556e-28
TraesCS2B02G236900	14.1518	3.82291	8.51568e-15	1.57532e-13
TraesCS2B02G242500	2.45458	1.29548	0.000487899	0.00293213
TraesCS2B02G244100	3.89133	1.96027	5.92276e-208	3.98771e-205
TraesCS2B02G244400	2.10329	1.07265	2.42885e-73	2.57909e-71
TraesCS2B02G245300	7.20972	2.84994	0.0102787	0.0424055
TraesCS2B02G245900	2.23547	1.16058	1.84503e-23	5.21177e-22
TraesCS2B02G246100	2.59355	1.37493	7.4364e-25	2.24113e-23
TraesCS2B02G247300	2.05446	1.03876	5.49583e-07	5.35732e-06
TraesCS2B02G247900	3.28812	1.71726	5.12022e-26	1.61707e-24
TraesCS2B02G264000	22.9634	4.52126	1.76172e-07	1.81532e-06
TraesCS2B02G266000	4.54755	2.18509	5.02956e-10	6.67727e-09
TraesCS2B02G270700	2.8655	1.51879	3.16447e-44	1.68448e-42
TraesCS2B02G271700	2.88068	1.52641	2.71168e-143	8.14421e-141
TraesCS2B02G275100	2.34241	1.228	4.81791e-163	1.77824e-160
TraesCS2B02G276200	3.62325	1.85728	6.91734e-10	9.06952e-09
TraesCS2B02G276500	2.76204	1.46574	3.48577e-05	0.000261503
TraesCS2B02G278400	2.88138	1.52676	3.37626e-23	9.43276e-22
TraesCS2B02G279200	2.1308	1.0914	0.00573181	0.0258014
TraesCS2B02G282000	2.5889	1.37234	0.00337289	0.0163028
TraesCS2B02G282400	2.31879	1.21337	2.2422e-18	5.02295e-17
TraesCS2B02G288300	18.2283	4.18811	4.77611e-08	5.23671e-07
TraesCS2B02G288500	3.55863	1.83132	0.00531462	0.0241702
TraesCS2B02G289800	6.3053	2.65656	1.72927e-07	1.78399e-06
TraesCS2B02G289900	7.23137	2.85427	6.21531e-224	5.0106e-221
TraesCS2B02G293700	3.46528	1.79297	1.44461e-45	7.931e-44
TraesCS2B02G295300	3.46152	1.7914	6.21276e-201	3.66009e-198
TraesCS2B02G299700	2.52711	1.33749	5.20375e-16	1.03114e-14
TraesCS2B02G303600	14.7062	3.87835	4.44585e-51	2.8673e-49
TraesCS2B02G305900	7.62909	2.93151	2.25792e-109	4.33669e-107
TraesCS2B02G308400	17.4394	4.12428	0.00793091	0.0340113
TraesCS2B02G308500	8.04569	3.00822	4.40534e-17	9.22456e-16
TraesCS2B02G312600	4.60291	2.20255	1.28855e-99	2.07212e-97
TraesCS2B02G318100	2.01095	1.00788	5.21979e-79	6.12666e-77
TraesCS2B02G319600	2.60403	1.38075	8.39328e-06	6.96059e-05
TraesCS2B02G322500	2.01829	1.01313	0.000715724	0.00413578
TraesCS2B02G324900	6.89901	2.78639	0.0112519	0.0456762
TraesCS2B02G328000	2.42146	1.27587	0.00142492	0.00764413
TraesCS2B02G333600	5.25659	2.39413	7.83903e-152	2.61027e-149
TraesCS2B02G335000	2.46804	1.30336	1.62577e-23	4.60514e-22
TraesCS2B02G336600	27.6673	4.79011	0.00415467	0.0195374
TraesCS2B02G336700	34.8498	5.12308	0.0017769	0.00927015
TraesCS2B02G341400	4.20356	2.07161	3.28818e-08	3.66897e-07
TraesCS2B02G343300	11.11	3.47379	8.04024e-05	0.000568055
TraesCS2B02G343400	2.27781	1.18765	2.28177e-05	0.000176294
TraesCS2B02G344600	3.1228	1.64284	5.61879e-87	7.32463e-85
TraesCS2B02G367700	2.08745	1.06174	3.10604e-28	1.06315e-26
TraesCS2B02G369500	37.3281	5.22219	0.00086097	0.00487981
TraesCS2B02G370600	2.43738	1.28533	8.01193e-71	8.1272e-69
TraesCS2B02G376700	2.12309	1.08616	0.00906283	0.0380717
TraesCS2B02G377100	2.00979	1.00704	3.08424e-22	8.28083e-21
TraesCS2B02G388600	10.684	3.41739	4.26551e-35	1.80735e-33
TraesCS2B02G388800	3.92747	1.9736	8.37654e-05	0.000589707
TraesCS2B02G390900	2.69663	1.43116	0.00643324	0.0284488
TraesCS2B02G391400	17.8532	4.15811	0.00098946	0.00552709
TraesCS2B02G393900	42.376	5.40517	0.00036796	0.00227493
TraesCS2B02G394400	4.11811	2.04198	3.45612e-73	3.65092e-71
TraesCS2B02G395100	5.04302	2.33429	3.67923e-05	0.000274973
TraesCS2B02G395900	2.74328	1.4559	3.78653e-07	3.77354e-06
TraesCS2B02G398200	4.06717	2.02403	2.36823e-49	1.45828e-47
TraesCS2B02G398400	2.21837	1.1495	7.72434e-10	1.00737e-08
TraesCS2B02G399200	5.30961	2.40861	6.91093e-191	3.58836e-188
TraesCS2B02G400500	2.39193	1.25817	7.14429e-07	6.87272e-06
TraesCS2B02G401300	5.48659	2.45591	2.72875e-24	8.03786e-23
TraesCS2B02G406600	18.8391	4.23566	8.28226e-08	8.82361e-07
TraesCS2B02G407600	2.52212	1.33464	1.01083e-29	3.64311e-28
TraesCS2B02G410700	48.9135	5.61216	0.000187164	0.00123252
TraesCS2B02G412500	9.35648	3.22597	0.00925481	0.0387662
TraesCS2B02G412900	55.3889	5.79153	9.73273e-05	0.000677399
TraesCS2B02G413000	3.1808	1.66939	3.46909e-11	5.03309e-10
TraesCS2B02G414800	2.35255	1.23423	4.24233e-28	1.44643e-26
TraesCS2B02G417900	5.22347	2.38501	5.44692e-136	1.55947e-133
TraesCS2B02G418600	2.95403	1.56268	1.57912e-09	1.99899e-08
TraesCS2B02G419100	2.63002	1.39508	6.1089e-41	2.97525e-39
TraesCS2B02G422500	4.27949	2.09744	8.92531e-21	2.2541e-19
TraesCS2B02G423600	3.6269	1.85874	0.00297005	0.014586
TraesCS2B02G424600	8.13009	3.02327	0.00314834	0.0153518
TraesCS2B02G424800	2.40613	1.26671	0.000253603	0.00162667
TraesCS2B02G428300	2.15041	1.10461	1.75933e-76	1.9563e-74
TraesCS2B02G428800	2.99572	1.5829	3.05039e-05	0.000230734
TraesCS2B02G429100	2.93393	1.55283	1.74202e-136	5.01089e-134
TraesCS2B02G430800	2.32844	1.21936	0.000127874	0.000870428
TraesCS2B02G435900	2.94722	1.55935	8.86177e-27	2.87885e-25
TraesCS2B02G437200	4.1077	2.03833	1.04769e-123	2.52719e-121
TraesCS2B02G437300	2.53101	1.33971	6.62897e-08	7.15683e-07
TraesCS2B02G445100	5.66877	2.50303	6.72912e-29	2.35727e-27
TraesCS2B02G445200	4.45389	2.15507	2.39991e-07	2.43686e-06
TraesCS2B02G445300	4.92606	2.30043	2.1849e-29	7.76941e-28
TraesCS2B02G445500	8.74001	3.12763	6.18848e-26	1.94842e-24
TraesCS2B02G445600	10.1717	3.34649	1.69468e-32	6.6516e-31
TraesCS2B02G446100	2.71856	1.44284	8.26218e-09	9.81608e-08
TraesCS2B02G447500	2.05337	1.03799	1.38268e-05	0.000110624
TraesCS2B02G447600	2.07749	1.05484	8.58502e-06	7.10804e-05
TraesCS2B02G448100	2.9477	1.55959	4.87358e-66	4.55182e-64
TraesCS2B02G449100	3.68119	1.88017	2.28122e-58	1.78049e-56
TraesCS2B02G451000	5.43111	2.44125	0.0032365	0.0157366
TraesCS2B02G451400	32.1665	5.00749	0.00268667	0.0133688
TraesCS2B02G454100	2.13535	1.09447	1.77593e-12	2.80944e-11
TraesCS2B02G457200	2.85455	1.51326	7.275e-06	6.08757e-05
TraesCS2B02G457600	4.93357	2.30263	1.6824e-28	5.82366e-27
TraesCS2B02G459000	4.71896	2.23847	8.91609e-173	3.69108e-170
TraesCS2B02G459100	2.79798	1.48438	3.5476e-45	1.93035e-43
TraesCS2B02G464700	33.0413	5.0462	0.00173653	0.0090851
TraesCS2B02G468000	137.139	7.09949	3.7449e-08	4.14837e-07
TraesCS2B02G468200	2.41269	1.27064	6.84782e-88	9.16067e-86
TraesCS2B02G469100	2.07616	1.05392	3.70054e-44	1.96642e-42
TraesCS2B02G474600	3.76403	1.91228	2.0702e-121	4.82278e-119
TraesCS2B02G483400	22.3618	4.48296	4.18996e-23	1.1653e-21
TraesCS2B02G484300	3.37556	1.75513	4.44054e-47	2.55462e-45
TraesCS2B02G490100	2.445	1.28983	9.88006e-117	2.13902e-114
TraesCS2B02G490400	2.35668	1.23675	1.80644e-05	0.000141914
TraesCS2B02G498100	3.28945	1.71785	0.00152561	0.00811819
TraesCS2B02G511600	2.51431	1.33016	3.2206e-13	5.35186e-12
TraesCS2B02G512100	2.07968	1.05636	2.73112e-06	2.4297e-05
TraesCS2B02G516700	15.9776	3.99798	8.85297e-67	8.40949e-65
TraesCS2B02G517400	7.4731	2.90171	8.32722e-46	4.60886e-44
TraesCS2B02G518900	61.3822	5.93975	3.85963e-05	0.000287369
TraesCS2B02G520300	2.1478	1.10286	5.86553e-05	0.000423741
TraesCS2B02G521100	3.23553	1.694	4.32249e-17	9.06037e-16
TraesCS2B02G521300	9.13098	3.19077	4.03987e-20	9.85344e-19
TraesCS2B02G525500	3.48272	1.80021	8.77194e-40	4.14378e-38
TraesCS2B02G530600	8.10562	3.01892	0.00586784	0.0263344
TraesCS2B02G536500	3.05074	1.60916	0.000434477	0.00264025
TraesCS2B02G538700	3.64911	1.86755	3.42521e-07	3.42963e-06
TraesCS2B02G538800	2.75079	1.45984	2.46486e-88	3.30459e-86
TraesCS2B02G539600	2.24012	1.16358	3.09698e-17	6.54533e-16
TraesCS2B02G541900	53.8613	5.75118	1.59946e-15	3.0907e-14
TraesCS2B02G542300	2.14225	1.09913	9.35932e-05	0.000653563
TraesCS2B02G553700	30.7585	4.94291	0.00277049	0.0137301
TraesCS2B02G556900	2.20203	1.13883	0.00230437	0.0116693
TraesCS2B02G557100	6.41711	2.68192	5.41743e-12	8.30216e-11
TraesCS2B02G563800	3.28289	1.71497	1.32504e-46	7.48239e-45
TraesCS2B02G567800	2.18264	1.12608	0.00983981	0.0408868
TraesCS2B02G568800	4.97574	2.31491	4.00612e-19	9.29739e-18
TraesCS2B02G569100	4.60786	2.2041	6.97523e-09	8.35187e-08
TraesCS2B02G572100	11.8454	3.56626	0.0120455	0.04835
TraesCS2B02G574500	6.43098	2.68504	0.00735589	0.0318936
TraesCS2B02G577100	121.618	6.92621	2.88437e-08	3.24023e-07
TraesCS2B02G577400	4.40628	2.13956	0.0087916	0.0371433
TraesCS2B02G578200	7.62326	2.93041	1.52551e-11	2.26806e-10
TraesCS2B02G582300	4.48255	2.16432	0.00491947	0.0226251
TraesCS2B02G582800	2.19051	1.13127	0.00671839	0.0295223
TraesCS2B02G585600	2.83299	1.50232	4.54259e-07	4.48108e-06
TraesCS2B02G587100	2.77498	1.47248	5.41205e-09	6.54155e-08
TraesCS2B02G592700	3.34019	1.73993	1.1315e-06	1.05551e-05
TraesCS2B02G594500	2.18432	1.12718	7.51566e-05	0.000533886
TraesCS2B02G595300	2.53358	1.34118	1.67493e-11	2.48598e-10
TraesCS2B02G602900	2.48174	1.31135	1.06966e-07	1.12723e-06
TraesCS2B02G603200	2.3868	1.25508	2.97333e-17	6.29484e-16
TraesCS2B02G603600	3.87893	1.95566	1.06034e-46	6.01535e-45
TraesCS2B02G605000	5.93265	2.56868	1.51765e-10	2.10373e-09
TraesCS2B02G622500	2.32826	1.21926	0.000204901	0.00134096
TraesCS2B02G624600	2.21677	1.14846	9.52863e-05	0.000664175
TraesCS2B02G627900	5.60721	2.48728	5.3814e-09	6.50707e-08
TraesCS2D02G003500	3.04259	1.6053	0.00207273	0.0106307
TraesCS2D02G006500	5.35691	2.4214	7.05874e-48	4.19478e-46
TraesCS2D02G010600	12.805	3.67863	0.000108433	0.000748827
TraesCS2D02G011700	2.41059	1.26939	0.00111685	0.00614589
TraesCS2D02G017500	28.1173	4.81338	0.00380879	0.0180996
TraesCS2D02G018000	4.3732	2.12869	8.98148e-06	7.40528e-05
TraesCS2D02G021500	12.6137	3.65692	5.7579e-12	8.80631e-11
TraesCS2D02G025100	4.13847	2.0491	0.00855023	0.0362561
TraesCS2D02G025400	2.33779	1.22515	3.84798e-94	5.68101e-92
TraesCS2D02G025500	3.87633	1.95469	1.28553e-05	0.000103431
TraesCS2D02G028900	107.37	6.74644	3.53177e-07	3.52999e-06
TraesCS2D02G029600	8.96038	3.16356	1.93984e-08	2.21739e-07
TraesCS2D02G029700	3.09178	1.62844	1.07092e-05	8.71953e-05
TraesCS2D02G029800	3.00679	1.58822	3.28026e-08	3.66081e-07
TraesCS2D02G030100	3.89958	1.96332	0.00267379	0.0133112
TraesCS2D02G031800	2.0721	1.05109	1.20402e-23	3.43431e-22
TraesCS2D02G033100	3.40681	1.76842	1.68466e-51	1.09573e-49
TraesCS2D02G035100	5.65501	2.49953	0.000164422	0.00109523
TraesCS2D02G039600	3.43945	1.78218	2.00272e-41	9.83212e-40
TraesCS2D02G043500	5.57143	2.47805	1.03316e-18	2.35758e-17
TraesCS2D02G044600	8.71118	3.12287	1.17348e-23	3.35345e-22
TraesCS2D02G047500	23.0979	4.52969	7.41542e-73	7.77972e-71
TraesCS2D02G051800	63.3702	5.98573	7.71373e-62	6.54588e-60
TraesCS2D02G052800	3.77394	1.91607	0.00131323	0.00710464
TraesCS2D02G052900	201.346	7.65354	1.53721e-09	1.94755e-08
TraesCS2D02G054800	12.4523	3.63834	0.00824561	0.0351371
TraesCS2D02G054900	7.22554	2.85311	2.99517e-11	4.36204e-10
TraesCS2D02G056500	3.87541	1.95435	2.03832e-16	4.11215e-15
TraesCS2D02G057700	2.60146	1.37932	2.69643e-06	2.40162e-05
TraesCS2D02G063000	5.06907	2.34172	3.97979e-164	1.48682e-161
TraesCS2D02G064900	2.24019	1.16362	4.98014e-42	2.49288e-40
TraesCS2D02G065100	2.37257	1.24645	1.08471e-165	4.10241e-163
TraesCS2D02G065300	2.97975	1.57519	1.32642e-215	9.79138e-213
TraesCS2D02G065400	7.29753	2.86741	3.28677e-110	6.43378e-108
TraesCS2D02G068500	20.6098	4.36526	5.49644e-07	5.35732e-06
TraesCS2D02G079100	5.61954	2.49045	0.00174761	0.00913372
TraesCS2D02G079200	2.09192	1.06483	6.22189e-15	1.16293e-13
TraesCS2D02G079600	4.03493	2.01254	1.45378e-09	1.84834e-08
TraesCS2D02G081400	21.1569	4.40305	2.03736e-08	2.32236e-07
TraesCS2D02G087700	2.42371	1.27722	6.54068e-16	1.28897e-14
TraesCS2D02G088900	7.24624	2.85723	6.70911e-10	8.80781e-09
TraesCS2D02G090200	43.4315	5.44067	0.000331443	0.0020728
TraesCS2D02G090500	8.6373	3.11058	1.07107e-11	1.61118e-10
TraesCS2D02G090800	9.91388	3.30945	4.36829e-09	5.31561e-08
TraesCS2D02G098200	2.18885	1.13017	6.94173e-10	9.0976e-09
TraesCS2D02G099300	2.27884	1.1883	0.000774295	0.00443948
TraesCS2D02G099800	6.80792	2.76721	7.1372e-42	3.5552e-40
TraesCS2D02G100900	2.67065	1.41719	2.22513e-39	1.03753e-37
TraesCS2D02G101000	2.29869	1.20081	7.9767e-114	1.64002e-111
TraesCS2D02G101300	4.24569	2.086	0.000146863	0.000987399
TraesCS2D02G103200	2.77422	1.47208	2.5778e-05	0.000197473
TraesCS2D02G103800	5.68744	2.50778	1.6597e-38	7.59999e-37
TraesCS2D02G104200	2.01066	1.00767	1.01654e-12	1.63085e-11
TraesCS2D02G104500	11.2352	3.48995	6.61066e-36	2.86239e-34
TraesCS2D02G104600	8.13391	3.02395	2.6672e-11	3.89923e-10
TraesCS2D02G105600	44.8066	5.48564	4.68567e-05	0.000344393
TraesCS2D02G106400	2.61085	1.38452	1.78437e-26	5.73292e-25
TraesCS2D02G107000	6.94322	2.7956	0.000686387	0.00398392
TraesCS2D02G107100	4.34162	2.11823	2.57148e-62	2.21281e-60
TraesCS2D02G107900	5.70274	2.51166	0.00179096	0.00933162
TraesCS2D02G110000	19.2028	4.26325	2.49559e-05	0.000191679
TraesCS2D02G118400	3.47311	1.79623	4.47168e-110	8.72534e-108
TraesCS2D02G125800	2.52096	1.33397	0.000243259	0.00156755
TraesCS2D02G128700	2.89134	1.53174	1.73426e-35	7.39948e-34
TraesCS2D02G129100	2.08907	1.06286	5.87645e-05	0.00042443
TraesCS2D02G139500	2.27008	1.18274	2.13084e-45	1.16671e-43
TraesCS2D02G140200	5.66605	2.50234	0.00632132	0.0280125
TraesCS2D02G142200	10.277	3.36134	7.64009e-17	1.58142e-15
TraesCS2D02G142400	35.5786	5.15294	1.62944e-12	2.58504e-11
TraesCS2D02G150100	14.6562	3.87344	0.00308286	0.0150719
TraesCS2D02G150400	4.64495	2.21566	2.12262e-09	2.65302e-08
TraesCS2D02G154500	2.36813	1.24375	4.2631e-08	4.69018e-07
TraesCS2D02G157300	2.62637	1.39307	1.59466e-23	4.52121e-22
TraesCS2D02G157500	2.70198	1.43402	6.73646e-28	2.27779e-26
TraesCS2D02G157600	3.84027	1.94121	2.9177e-30	1.06981e-28
TraesCS2D02G157800	2.19178	1.1321	1.65982e-132	4.49981e-130
TraesCS2D02G157900	3.67233	1.8767	1.30044e-148	4.17156e-146
TraesCS2D02G159800	15.2528	3.93101	0.000342729	0.00213521
TraesCS2D02G160200	14.7082	3.87855	6.17194e-79	7.23038e-77
TraesCS2D02G162200	3.39913	1.76517	0.00222768	0.0113381
TraesCS2D02G162300	3.22968	1.69139	4.13058e-19	9.57172e-18
TraesCS2D02G162600	17.1031	4.09619	0.008974	0.0377914
TraesCS2D02G168400	2.84435	1.5081	1.74848e-107	3.22674e-105
TraesCS2D02G173300	3.39598	1.76383	1.31826e-44	7.10992e-43
TraesCS2D02G173600	22.4259	4.48709	0.000234712	0.00151726
TraesCS2D02G174800	4.43212	2.148	3.46499e-57	2.63723e-55
TraesCS2D02G177700	2.60383	1.38063	3.45829e-49	2.12524e-47
TraesCS2D02G177900	12.9355	3.69327	8.52485e-82	1.05304e-79
TraesCS2D02G178000	2.08052	1.05695	1.61717e-08	1.86346e-07
TraesCS2D02G181100	7.54418	2.91536	1.70503e-09	2.1495e-08
TraesCS2D02G183400	10.1631	3.34527	0.00014628	0.000983799
TraesCS2D02G190200	6.25406	2.64479	4.33426e-77	4.9177e-75
TraesCS2D02G194500	25.1313	4.65141	0.001547	0.00821817
TraesCS2D02G197600	5.97156	2.57811	2.08437e-05	0.000162065
TraesCS2D02G198200	2.60538	1.38149	1.87923e-145	5.81507e-143
TraesCS2D02G198900	2.16093	1.11165	6.25133e-19	1.4372e-17
TraesCS2D02G203400	3.37919	1.75668	7.09567e-09	8.48448e-08
TraesCS2D02G204400	12.3824	3.63021	1.11196e-183	5.36444e-181
TraesCS2D02G204700	5.19781	2.3779	1.18773e-140	3.51551e-138
TraesCS2D02G206900	2.09429	1.06646	5.86579e-10	7.74716e-09
TraesCS2D02G207200	7.23079	2.85415	6.80573e-05	0.000486728
TraesCS2D02G207400	2.24078	1.164	1.02326e-43	5.35847e-42
TraesCS2D02G208900	6.22948	2.63911	0.0118785	0.0478019
TraesCS2D02G211000	7.53836	2.91425	7.02414e-155	2.43142e-152
TraesCS2D02G211400	2.94365	1.5576	1.2316e-34	5.15784e-33
TraesCS2D02G211800	5.89399	2.55924	3.63527e-90	5.07356e-88
TraesCS2D02G214500	5.37163	2.42536	4.05911e-43	2.09165e-41
TraesCS2D02G215500	124.73	6.96267	8.5473e-08	9.09017e-07
TraesCS2D02G215900	3.93507	1.97639	3.55102e-05	0.000266007
TraesCS2D02G217500	2.17825	1.12317	2.39828e-07	2.43561e-06
TraesCS2D02G217600	13.2315	3.72591	7.20523e-05	0.000513024
TraesCS2D02G218700	7.76634	2.95723	7.59434e-59	6.00384e-57
TraesCS2D02G219900	2.16603	1.11505	1.96984e-05	0.000153746
TraesCS2D02G220800	2.26147	1.17726	8.73127e-124	2.11445e-121
TraesCS2D02G221000	2.75069	1.45979	0.000725885	0.00419032
TraesCS2D02G223000	4.53294	2.18045	1.89644e-10	2.6105e-09
TraesCS2D02G224700	2.90122	1.53666	1.47972e-52	9.86515e-51
TraesCS2D02G225500	24.8503	4.63519	0.00736496	0.0319261
TraesCS2D02G226000	2.85627	1.51413	6.05596e-67	5.79754e-65
TraesCS2D02G226300	2.24171	1.1646	7.08124e-21	1.79578e-19
TraesCS2D02G227000	12.4151	3.63403	3.63461e-05	0.000271804
TraesCS2D02G227800	2.44552	1.29014	1.94892e-37	8.7096e-36
TraesCS2D02G228500	2.81984	1.49561	9.09769e-22	2.38004e-20
TraesCS2D02G228900	3.98882	1.99596	3.41857e-08	3.80684e-07
TraesCS2D02G248800	4.6959	2.2314	1.46693e-87	1.95385e-85
TraesCS2D02G250500	3.12309	1.64297	1.63843e-74	1.77359e-72
TraesCS2D02G251700	25.1884	4.65469	0.00158502	0.00839494
TraesCS2D02G252400	3.11649	1.63992	1.4695e-09	1.8664e-08
TraesCS2D02G252600	3.24955	1.70024	2.3005e-219	1.78417e-216
TraesCS2D02G257700	4.13031	2.04625	0.00956764	0.0399307
TraesCS2D02G259300	2.97718	1.57395	1.0055e-11	1.51477e-10
TraesCS2D02G260200	2.49469	1.31886	8.40124e-31	3.13481e-29
TraesCS2D02G260300	2.99075	1.58051	6.39399e-06	5.39605e-05
TraesCS2D02G264200	3.41734	1.77287	5.65843e-92	8.13817e-90
TraesCS2D02G267100	7.03213	2.81396	2.14012e-10	2.93275e-09
TraesCS2D02G268600	2.43523	1.28406	5.60113e-07	5.45069e-06
TraesCS2D02G270100	9.64277	3.26945	3.82876e-12	5.92685e-11
TraesCS2D02G270300	4.67149	2.22388	7.24855e-167	2.81083e-164
TraesCS2D02G273100	2.08208	1.05803	3.95462e-26	1.25542e-24
TraesCS2D02G276900	4.10548	2.03755	5.10479e-292	8.68792e-289
TraesCS2D02G279600	2.65744	1.41004	1.50521e-18	3.40681e-17
TraesCS2D02G283600	2.44517	1.28994	5.26389e-06	4.48995e-05
TraesCS2D02G284700	5.97214	2.57825	6.35949e-05	0.000456894
TraesCS2D02G285300	10.1877	3.34875	4.24901e-146	1.32148e-143
TraesCS2D02G289900	47.0995	5.55764	0.000283301	0.00179611
TraesCS2D02G290000	3.47371	1.79648	1.18801e-17	2.56658e-16
TraesCS2D02G294300	4.6638	2.22151	2.54013e-125	6.40458e-123
TraesCS2D02G296100	6.33468	2.66327	1.70049e-07	1.75607e-06
TraesCS2D02G301500	2.10962	1.07698	0.00110337	0.00608319
TraesCS2D02G302600	5.14267	2.36252	4.95833e-07	4.87237e-06
TraesCS2D02G304200	2.10846	1.07619	3.49347e-05	0.000261985
TraesCS2D02G304500	2.70851	1.4375	2.14463e-58	1.67602e-56
TraesCS2D02G306200	3.344	1.74158	5.56692e-123	1.32716e-120
TraesCS2D02G307800	2.12775	1.08933	1.33313e-29	4.78217e-28
TraesCS2D02G309300	2.86847	1.52028	4.81219e-13	7.90026e-12
TraesCS2D02G312000	2.33316	1.22228	2.03671e-15	3.91649e-14
TraesCS2D02G313400	3.35999	1.74846	9.42845e-92	1.34655e-89
TraesCS2D02G313900	33.0413	5.0462	0.00173653	0.0090851
TraesCS2D02G315100	2.01493	1.01073	0.000539061	0.00320751
TraesCS2D02G315200	2.50661	1.32574	3.55608e-14	6.32997e-13
TraesCS2D02G315800	3.97339	1.99037	9.2963e-08	9.85935e-07
TraesCS2D02G322200	2.15002	1.10435	1.61759e-10	2.2372e-09
TraesCS2D02G324400	3.17657	1.66747	3.90884e-06	3.40428e-05
TraesCS2D02G325600	3.07039	1.61842	9.8833e-74	1.05864e-71
TraesCS2D02G333800	2.6958	1.43071	6.1078e-05	0.000440257
TraesCS2D02G336900	3.53178	1.8204	8.39485e-96	1.26065e-93
TraesCS2D02G338200	2.8394	1.50559	4.17187e-74	4.49221e-72
TraesCS2D02G343500	4.08632	2.0308	0.00285071	0.0140753
TraesCS2D02G344600	3.82727	1.93632	0.00452296	0.0210368
TraesCS2D02G347000	30.2271	4.91777	2.74567e-05	0.000209313
TraesCS2D02G354300	2.7105	1.43856	3.82026e-05	0.00028461
TraesCS2D02G356300	2.27809	1.18782	0.000227781	0.00147651
TraesCS2D02G356600	2.13683	1.09547	6.3146e-22	1.66906e-20
TraesCS2D02G357400	5.75759	2.52547	8.33818e-05	0.000587412
TraesCS2D02G361400	2.20658	1.14181	5.08982e-52	3.34601e-50
TraesCS2D02G364400	26.7042	4.739	0.00608459	0.0271302
TraesCS2D02G366000	5.25268	2.39305	9.4127e-06	7.73895e-05
TraesCS2D02G366300	2.25051	1.17025	6.9872e-96	1.05443e-93
TraesCS2D02G367700	5.61072	2.48819	4.3541e-06	3.76211e-05
TraesCS2D02G367900	9.37614	3.22899	5.27762e-25	1.60553e-23
TraesCS2D02G368000	8.62864	3.10913	4.48373e-14	7.90997e-13
TraesCS2D02G373800	3.04599	1.60691	1.80743e-62	1.55752e-60
TraesCS2D02G374500	4.79987	2.26299	1.27795e-22	3.48305e-21
TraesCS2D02G375400	3.00627	1.58798	2.09582e-07	2.13943e-06
TraesCS2D02G376800	4.60282	2.20252	6.03088e-07	5.84939e-06
TraesCS2D02G377400	2.37406	1.24736	0.00103164	0.00572948
TraesCS2D02G377500	2.67309	1.41851	9.89808e-05	0.000688048
TraesCS2D02G378400	4.3375	2.11686	3.37362e-174	1.44544e-171
TraesCS2D02G379600	2.24174	1.16462	0.000268984	0.00171421
TraesCS2D02G380300	23.4925	4.55413	0.0108795	0.0444029
TraesCS2D02G380500	3.40633	1.76822	2.52871e-39	1.1764e-37
TraesCS2D02G380800	2.36838	1.2439	0.000131107	0.000890261
TraesCS2D02G381000	3.01431	1.59183	1.81509e-120	4.14957e-118
TraesCS2D02G386300	13.4906	3.75388	6.24787e-09	7.50521e-08
TraesCS2D02G387300	2.23292	1.15893	5.86058e-14	1.02503e-12
TraesCS2D02G388500	3.31194	1.72768	1.00131e-11	1.50884e-10
TraesCS2D02G392800	2.6842	1.42449	1.95025e-10	2.68095e-09
TraesCS2D02G392900	44.1819	5.46538	9.28095e-12	1.40023e-10
TraesCS2D02G393500	2.5214	1.33423	3.52075e-06	3.08558e-05
TraesCS2D02G394200	3.18313	1.67044	2.54772e-36	1.11259e-34
TraesCS2D02G394800	2.31966	1.21391	2.702e-18	6.02434e-17
TraesCS2D02G397100	3.79395	1.9237	7.05001e-08	7.58867e-07
TraesCS2D02G397500	4.57582	2.19403	7.24615e-126	1.85759e-123
TraesCS2D02G397900	2.08316	1.05877	4.31363e-17	9.04489e-16
TraesCS2D02G405600	2.11553	1.08102	4.73563e-25	1.44137e-23
TraesCS2D02G407200	3.30624	1.72519	2.31228e-50	1.46658e-48
TraesCS2D02G407500	2.12905	1.09021	0.00173713	0.00908745
TraesCS2D02G407700	2.48778	1.31486	6.93812e-54	4.83609e-52
TraesCS2D02G414200	3.36021	1.74855	4.30546e-79	5.07291e-77
TraesCS2D02G415600	2.73538	1.45174	1.03453e-50	6.63018e-49
TraesCS2D02G418600	111.326	6.79865	2.45632e-07	2.49043e-06
TraesCS2D02G422800	2.61977	1.38944	7.93494e-05	0.000561133
TraesCS2D02G426500	3.42568	1.77639	1.30015e-39	6.10411e-38
TraesCS2D02G430300	80.1942	6.32543	6.91107e-07	6.65789e-06
TraesCS2D02G432300	2.05692	1.04048	0.000111342	0.000766839
TraesCS2D02G432900	2.13377	1.0934	9.44335e-24	2.71e-22
TraesCS2D02G434500	3.13879	1.65021	1.72732e-56	1.2828e-54
TraesCS2D02G436100	6.54231	2.7098	4.44167e-06	3.83075e-05
TraesCS2D02G436200	8.41303	3.07263	2.22861e-100	3.62187e-98
TraesCS2D02G442700	30.4067	4.92632	7.1835e-09	8.58782e-08
TraesCS2D02G444200	4.05464	2.01957	4.85587e-06	4.1657e-05
TraesCS2D02G449400	2.06899	1.04892	3.70115e-47	2.13728e-45
TraesCS2D02G452900	3.76053	1.91093	8.52325e-109	1.61675e-106
TraesCS2D02G454300	3.74	1.90304	2.59919e-08	2.93439e-07
TraesCS2D02G454600	2.57441	1.36424	0.00312466	0.0152521
TraesCS2D02G454900	2.41693	1.27317	0.00455281	0.0211563
TraesCS2D02G455800	4.06228	2.02229	1.71639e-60	1.41156e-58
TraesCS2D02G456800	3.97882	1.99234	0.00448215	0.0208678
TraesCS2D02G458000	37.2666	5.21981	0.00102402	0.00569642
TraesCS2D02G458800	5.7451	2.52233	4.56061e-05	0.00033596
TraesCS2D02G462000	11.2458	3.49132	1.36337e-73	1.45526e-71
TraesCS2D02G462800	16.1755	4.01574	8.48214e-09	1.00716e-07
TraesCS2D02G463100	2.48894	1.31553	2.25114e-40	1.07754e-38
TraesCS2D02G464800	2.11457	1.08037	5.99512e-107	1.09975e-104
TraesCS2D02G467300	2.94748	1.55948	1.89712e-104	3.34007e-102
TraesCS2D02G475300	2.05155	1.03671	0.00483979	0.0223055
TraesCS2D02G480000	21.8258	4.44796	0.0125454	0.0499705
TraesCS2D02G481700	25.4556	4.66991	0.00607769	0.0271034
TraesCS2D02G485200	2.34017	1.22662	1.14621e-26	3.7118e-25
TraesCS2D02G486800	7.24056	2.8561	4.15461e-05	0.000308021
TraesCS2D02G489200	6.23849	2.6412	1.6051e-48	9.68896e-47
TraesCS2D02G489700	5.96264	2.57595	4.44673e-40	2.11527e-38
TraesCS2D02G491000	37.0645	5.21196	0.000164643	0.00109635
TraesCS2D02G493200	13.7593	3.78233	1.59879e-22	4.34202e-21
TraesCS2D02G502200	2.33458	1.22316	2.7563e-05	0.000210071
TraesCS2D02G504700	2.30016	1.20174	8.9187e-07	8.46668e-06
TraesCS2D02G507000	2.98081	1.57571	6.80065e-29	2.38097e-27
TraesCS2D02G514500	2.65086	1.40646	2.54499e-05	0.000195107
TraesCS2D02G514700	3.45194	1.78741	4.6434e-27	1.52545e-25
TraesCS2D02G518200	109.216	6.77104	2.97892e-07	2.99697e-06
TraesCS2D02G531000	18.0119	4.17088	0.00875756	0.0370148
TraesCS2D02G531819	2.00233	1.00168	9.24301e-12	1.39485e-10
TraesCS2D02G535000	2.57217	1.36299	0.000261484	0.0016711
TraesCS2D02G536100	22.4221	4.48685	0.00337127	0.0162975
TraesCS2D02G539300	2.19603	1.1349	1.60484e-05	0.000127005
TraesCS2D02G539400	7.18826	2.84564	0.000163262	0.00108869
TraesCS2D02G540000	3.71689	1.8941	1.65556e-35	7.08343e-34
TraesCS2D02G540100	3.54861	1.82725	1.76369e-18	3.9757e-17
TraesCS2D02G543300	31.8736	4.99429	1.87891e-11	2.7773e-10
TraesCS2D02G543400	13.6822	3.77423	1.77777e-07	1.83124e-06
TraesCS2D02G543500	126.173	6.97926	1.97817e-08	2.25783e-07
TraesCS2D02G543600	38.4301	5.26417	4.95923e-06	4.24723e-05
TraesCS2D02G543900	2.64352	1.40246	9.03728e-10	1.17137e-08
TraesCS2D02G547300	6.30687	2.65692	7.09163e-08	7.63079e-07
TraesCS2D02G547400	2.96057	1.56587	7.86736e-06	6.54926e-05
TraesCS2D02G547700	100.082	6.64503	7.22678e-07	6.94118e-06
TraesCS2D02G547800	12.0927	3.59607	0.00157481	0.00834733
TraesCS2D02G548100	6.92898	2.79264	2.8883e-05	0.000219394
TraesCS2D02G548600	12.6628	3.66253	5.87689e-09	7.07409e-08
TraesCS2D02G552200	4.62417	2.20919	2.93114e-46	1.64157e-44
TraesCS2D02G555300	2.88202	1.52708	1.1872e-15	2.3099e-14
TraesCS2D02G561400	2.51369	1.32981	5.19171e-21	1.32593e-19
TraesCS2D02G565100	2.64603	1.40383	0.000452729	0.00274066
TraesCS2D02G572600	12.7968	3.67771	1.48923e-05	0.000118483
TraesCS2D02G573600	54.0798	5.75702	7.71891e-05	0.000546866
TraesCS2D02G575800	10.3637	3.37347	0.000296612	0.00187313
TraesCS2D02G582000	30.3743	4.92478	0.000773662	0.00443627
TraesCS2D02G582600	3.2149	1.68477	0.000145329	0.00097848
TraesCS2D02G583200	4.0739	2.02641	9.06705e-07	8.5942e-06
TraesCS2D02G589300	2.40799	1.26783	5.17232e-05	0.000377086
TraesCS2D02G590600	4.40487	2.1391	0.0044822	0.0208678
TraesCS2D02G591000	2.04975	1.03545	0.00253194	0.0126885
TraesCS2D02G592000	2.06988	1.04955	7.0951e-08	7.63318e-07
TraesCS2D02G594700	29.1484	4.86534	0.00310979	0.0151889
TraesCS2D02G596100	2.34804	1.23146	8.88085e-21	2.2438e-19
TraesCS2D02G597200	2.82221	1.49683	1.78549e-21	4.62167e-20
TraesCS2D02G598200	5.9552	2.57415	1.00506e-08	1.18718e-07
TraesCS2D02G599800	2.00394	1.00284	1.44685e-31	5.51974e-30
TraesCS3A02G000600	3.74066	1.90329	0.000972615	0.00544162
TraesCS3A02G001200	8.17119	3.03055	0.00432396	0.0202418
TraesCS3A02G001600	52.5579	5.71584	1.56327e-05	0.000123987
TraesCS3A02G006700	2.6351	1.39786	5.36082e-07	5.24014e-06
TraesCS3A02G006900	3.75089	1.90723	1.15723e-05	9.37369e-05
TraesCS3A02G009100	4.04729	2.01695	7.61384e-14	1.31777e-12
TraesCS3A02G011600	3.42207	1.77487	0.000734424	0.00423545
TraesCS3A02G012400	91.022	6.50814	1.54359e-06	1.41812e-05
TraesCS3A02G012600	25.1311	4.6514	0.00154839	0.00822439
TraesCS3A02G019900	25.5382	4.67459	0.00636715	0.0281932
TraesCS3A02G026000	2.40233	1.26443	2.8526e-58	2.21515e-56
TraesCS3A02G028200	2.32649	1.21816	9.30782e-14	1.60011e-12
TraesCS3A02G035300	2.40343	1.2651	3.21733e-73	3.40454e-71
TraesCS3A02G035400	2.46608	1.30222	3.55555e-36	1.5505e-34
TraesCS3A02G035500	4.91524	2.29726	1.19918e-23	3.4221e-22
TraesCS3A02G037800	21.7636	4.44384	0.0124329	0.0495996
TraesCS3A02G042400	22.453	4.48884	1.70248e-10	2.34984e-09
TraesCS3A02G043400	3.28277	1.71491	0.00569701	0.0256598
TraesCS3A02G044100	3.69642	1.88613	0.00477109	0.0220386
TraesCS3A02G044800	3.66171	1.87252	7.34715e-19	1.68597e-17
TraesCS3A02G046100	22.2738	4.47728	0.0116674	0.0471227
TraesCS3A02G050100	2.66839	1.41597	0.00871594	0.0368669
TraesCS3A02G050300	18.3775	4.19987	0.00078398	0.00448913
TraesCS3A02G053500	7.56441	2.91923	0.000312279	0.00196316
TraesCS3A02G053900	10.3853	3.37648	0.000542905	0.00322819
TraesCS3A02G056300	3.53161	1.82033	5.30084e-07	5.18648e-06
TraesCS3A02G061600	2.82249	1.49697	3.59892e-23	1.00411e-21
TraesCS3A02G061700	50.9022	5.66966	0.000198519	0.00130253
TraesCS3A02G062200	5.80905	2.5383	4.0618e-06	3.52696e-05
TraesCS3A02G075900	4.5101	2.17316	1.21323e-09	1.55411e-08
TraesCS3A02G081300	14.1529	3.82303	6.75491e-208	4.49855e-205
TraesCS3A02G087300	3.37481	1.7548	1.04795e-06	9.83407e-06
TraesCS3A02G087900	8.31411	3.05556	3.17977e-05	0.000239721
TraesCS3A02G092100	3.01097	1.59023	9.70338e-07	9.16191e-06
TraesCS3A02G092800	2.23297	1.15896	1.56224e-34	6.5202e-33
TraesCS3A02G093000	2.81606	1.49368	0.000275327	0.00175154
TraesCS3A02G093900	3.8415	1.94167	4.41319e-06	3.80887e-05
TraesCS3A02G094500	2.30114	1.20235	1.53923e-08	1.77871e-07
TraesCS3A02G094600	2.24082	1.16402	2.05034e-06	1.85393e-05
TraesCS3A02G096000	3.31806	1.73034	9.60037e-08	1.01555e-06
TraesCS3A02G100900	43.8587	5.45479	0.000424726	0.00258696
TraesCS3A02G101400	5.62212	2.49111	8.00169e-15	1.48293e-13
TraesCS3A02G101600	6.66975	2.73763	0.0125189	0.049881
TraesCS3A02G101800	2.21632	1.14817	3.77155e-15	7.15415e-14
TraesCS3A02G102000	2.48082	1.31081	4.20633e-36	1.82778e-34
TraesCS3A02G104900	2.14463	1.10073	0.00211129	0.0108058
TraesCS3A02G105700	2.70748	1.43695	5.68181e-22	1.50701e-20
TraesCS3A02G109100	2.12032	1.08428	1.11503e-17	2.41572e-16
TraesCS3A02G111200	12.3893	3.63102	4.47519e-14	7.8972e-13
TraesCS3A02G114900	4.78206	2.25763	6.00726e-18	1.31826e-16
TraesCS3A02G117000	5.72506	2.51729	6.7004e-05	0.000479531
TraesCS3A02G120100	2.47726	1.30875	3.70218e-05	0.00027652
TraesCS3A02G125200	2.24655	1.16771	2.15438e-30	7.94202e-29
TraesCS3A02G129800	2.15874	1.11019	2.7914e-08	3.13925e-07
TraesCS3A02G130300	3.98895	1.99601	1.07633e-66	1.01925e-64
TraesCS3A02G130800	3.42954	1.77802	0.0021589	0.0110311
TraesCS3A02G133400	2.9972	1.58361	4.40957e-07	4.3618e-06
TraesCS3A02G140200	2.69328	1.42936	0.00736471	0.0319261
TraesCS3A02G140700	3.2915	1.71874	2.35994e-09	2.94303e-08
TraesCS3A02G150800	3.11931	1.64123	4.84022e-37	2.1474e-35
TraesCS3A02G153000	2.04027	1.02876	2.19134e-28	7.53853e-27
TraesCS3A02G153600	2.02113	1.01516	1.10329e-07	1.16007e-06
TraesCS3A02G154900	82.5404	6.36703	3.81821e-09	4.68036e-08
TraesCS3A02G155400	2.4883	1.31516	9.50207e-23	2.60601e-21
TraesCS3A02G166400	7.32745	2.87331	8.64874e-35	3.63692e-33
TraesCS3A02G166500	2.78177	1.47601	5.18058e-70	5.21197e-68
TraesCS3A02G175400	5.848	2.54794	1.28087e-30	4.75332e-29
TraesCS3A02G176900	2.05561	1.03957	7.12289e-48	4.22808e-46
TraesCS3A02G177700	8.61093	3.10617	2.00726e-06	1.81766e-05
TraesCS3A02G183100	2.68325	1.42398	2.91651e-12	4.5515e-11
TraesCS3A02G187000	2.89658	1.53435	0.000396786	0.00243692
TraesCS3A02G199600	4.0377	2.01353	1.08285e-123	2.60178e-121
TraesCS3A02G201600	2.01324	1.00952	0.000133648	0.000905804
TraesCS3A02G204800	2.48865	1.31536	1.00135e-15	1.9545e-14
TraesCS3A02G214100	2.5046	1.32458	0.00303235	0.0148536
TraesCS3A02G215000	2.28283	1.19082	1.67242e-07	1.7294e-06
TraesCS3A02G218000	5.05582	2.33794	5.8937e-186	2.91211e-183
TraesCS3A02G222400	11.2915	3.49717	0.000292802	0.00185098
TraesCS3A02G224200	2.58657	1.37104	1.5256e-24	4.53968e-23
TraesCS3A02G225200	3.40153	1.76618	1.28808e-05	0.000103611
TraesCS3A02G226100	2.05181	1.0369	6.28636e-11	8.97806e-10
TraesCS3A02G227100	3.20257	1.67923	5.74039e-06	4.87332e-05
TraesCS3A02G227800	3.12859	1.64551	0.00032505	0.00203739
TraesCS3A02G229300	2.88579	1.52896	5.05715e-07	4.96231e-06
TraesCS3A02G229700	2.38673	1.25504	2.68519e-32	1.04923e-30
TraesCS3A02G229900	2.07011	1.04971	6.45568e-08	6.97589e-07
TraesCS3A02G231000	2.13356	1.09326	5.30002e-05	0.000385753
TraesCS3A02G232400	4.57146	2.19265	7.50855e-05	0.000533567
TraesCS3A02G233600	8.61563	3.10696	1.10362e-77	1.27341e-75
TraesCS3A02G240000	3.51529	1.81364	3.23864e-21	8.32684e-20
TraesCS3A02G242500	2.82169	1.49656	4.49685e-77	5.09274e-75
TraesCS3A02G244500	3.41894	1.77355	5.33563e-89	7.26463e-87
TraesCS3A02G246700	3.12842	1.64544	3.47756e-122	8.22652e-120
TraesCS3A02G250800	5.41833	2.43785	0.000801772	0.00457975
TraesCS3A02G251400	20.9864	4.39138	0.0033804	0.0163339
TraesCS3A02G251500	2.08713	1.06152	3.13124e-16	6.26545e-15
TraesCS3A02G253700	5.59971	2.48535	6.77714e-14	1.17929e-12
TraesCS3A02G255600	7.93863	2.98889	5.02251e-22	1.33561e-20
TraesCS3A02G255700	5.59499	2.48414	1.47276e-08	1.70673e-07
TraesCS3A02G256200	7.55451	2.91734	9.43978e-78	1.09126e-75
TraesCS3A02G256300	8.45465	3.07974	1.3388e-56	1.00155e-54
TraesCS3A02G258000	13.2424	3.72709	0	0
TraesCS3A02G259900	2.52211	1.33463	2.02547e-16	4.08756e-15
TraesCS3A02G270400	22.8217	4.51233	0.00996236	0.0412868
TraesCS3A02G271400	2.8349	1.5033	3.98986e-09	4.88031e-08
TraesCS3A02G272500	2.10512	1.0739	7.08391e-31	2.65621e-29
TraesCS3A02G276200	2.50135	1.32271	4.61426e-34	1.89994e-32
TraesCS3A02G276500	17.7369	4.14868	8.03119e-202	4.77731e-199
TraesCS3A02G277100	7.14792	2.83752	0.00344468	0.016611
TraesCS3A02G278800	2.57359	1.36378	2.85217e-56	2.10288e-54
TraesCS3A02G279000	9.96156	3.31637	0.000748809	0.0043111
TraesCS3A02G289300	2.43408	1.28338	2.61293e-27	8.64427e-26
TraesCS3A02G290300	5.2955	2.40477	3.86108e-11	5.59254e-10
TraesCS3A02G291400	7.79174	2.96195	5.07955e-09	6.14936e-08
TraesCS3A02G293400	23.7418	4.56936	9.28697e-08	9.85287e-07
TraesCS3A02G293500	3.33015	1.73559	9.43787e-07	8.92084e-06
TraesCS3A02G298700	3.24199	1.69688	2.19673e-30	8.08842e-29
TraesCS3A02G300000	6.63388	2.72985	0.011278	0.0457761
TraesCS3A02G300100	44.6544	5.48073	0.000499798	0.00299512
TraesCS3A02G300600	3.42769	1.77724	1.42487e-161	5.13532e-159
TraesCS3A02G301900	21.1323	4.40138	2.39346e-24	7.06041e-23
TraesCS3A02G302100	4.22328	2.07836	1.34302e-276	2.00696e-273
TraesCS3A02G303200	13.801	3.7867	7.87348e-64	7.03207e-62
TraesCS3A02G307100	19.6727	4.29813	5.00786e-20	1.21612e-18
TraesCS3A02G307200	4.24312	2.08512	3.71166e-07	3.70314e-06
TraesCS3A02G311800	4.76731	2.25317	0.00699841	0.0305642
TraesCS3A02G315800	6.47515	2.69491	1.53129e-70	1.54819e-68
TraesCS3A02G317100	3.77104	1.91496	5.63525e-09	6.79658e-08
TraesCS3A02G318900	6.07069	2.60186	1.05151e-07	1.10886e-06
TraesCS3A02G325100	2.42822	1.2799	1.11898e-35	4.81454e-34
TraesCS3A02G325400	2.1561	1.10843	0.00358533	0.0171899
TraesCS3A02G325600	5.36142	2.42261	3.24902e-05	0.000244641
TraesCS3A02G326800	22.4686	4.48984	0.00287603	0.014186
TraesCS3A02G327000	13.4469	3.7492	2.20838e-38	1.00599e-36
TraesCS3A02G327300	5.18454	2.37422	1.82446e-32	7.15638e-31
TraesCS3A02G328000	2.09001	1.06351	1.43508e-52	9.57798e-51
TraesCS3A02G328100	22.9699	4.52167	1.15684e-08	1.35887e-07
TraesCS3A02G330600	3.28081	1.71405	1.12913e-19	2.70025e-18
TraesCS3A02G333900	2.55222	1.35175	0.00011534	0.000792236
TraesCS3A02G339600	6.05675	2.59854	2.63006e-231	2.33538e-228
TraesCS3A02G340300	4.30099	2.10467	4.6183e-11	6.65158e-10
TraesCS3A02G343600	135.506	7.08222	4.0239e-08	4.44216e-07
TraesCS3A02G343900	6.91193	2.78909	0.000178012	0.00117706
TraesCS3A02G345800	2.71339	1.4401	9.32695e-20	2.23836e-18
TraesCS3A02G346700	4.28408	2.09899	7.63682e-06	6.37292e-05
TraesCS3A02G350400	2.29099	1.19597	0.000405268	0.0024813
TraesCS3A02G351400	44.8479	5.48697	5.09402e-05	0.000371776
TraesCS3A02G354500	23.7106	4.56746	2.59688e-09	3.22539e-08
TraesCS3A02G354800	2.72751	1.44758	5.72479e-52	3.7594e-50
TraesCS3A02G355100	8.63992	3.11102	2.6512e-05	0.000202615
TraesCS3A02G356600	11.3908	3.50979	1.98862e-15	3.82665e-14
TraesCS3A02G358000	2.80186	1.48638	0.00132245	0.00714698
TraesCS3A02G363700	11.5145	3.52537	0	0
TraesCS3A02G364200	3.63796	1.86313	1.50373e-63	1.32947e-61
TraesCS3A02G364400	3.08401	1.62481	1.28258e-05	0.000103219
TraesCS3A02G365600	2.08335	1.05891	1.26397e-39	5.94337e-38
TraesCS3A02G365800	2.74859	1.45869	0.000760573	0.00437062
TraesCS3A02G366000	5.29997	2.40598	0.000614415	0.00361099
TraesCS3A02G368800	2.12823	1.08966	7.3081e-14	1.26665e-12
TraesCS3A02G371200	2.88436	1.52825	7.79931e-18	1.70602e-16
TraesCS3A02G372400	2.091	1.06419	2.09405e-06	1.89039e-05
TraesCS3A02G373800	3.9447	1.97991	1.35264e-11	2.01592e-10
TraesCS3A02G374000	11.005	3.46008	0	0
TraesCS3A02G375400	4.01384	2.00498	1.24282e-11	1.85859e-10
TraesCS3A02G375500	30.8426	4.94685	3.60127e-61	2.99791e-59
TraesCS3A02G379900	5.29135	2.40364	0.000141106	0.000952244
TraesCS3A02G382900	5.62186	2.49105	7.17619e-12	1.09155e-10
TraesCS3A02G385300	4.36499	2.12598	2.67772e-48	1.6006e-46
TraesCS3A02G389900	4.0039	2.00141	3.42166e-72	3.55324e-70
TraesCS3A02G390300	14.9431	3.90141	2.95514e-05	0.000224009
TraesCS3A02G394600	3.09109	1.62811	1.84734e-44	9.91107e-43
TraesCS3A02G394700	2.17955	1.12403	3.0209e-11	4.39847e-10
TraesCS3A02G400400	2.20621	1.14157	5.65796e-12	8.65777e-11
TraesCS3A02G403000	9.56047	3.25708	3.19879e-05	0.000241125
TraesCS3A02G403900	5.93285	2.56872	1.90882e-102	3.29441e-100
TraesCS3A02G404400	3.31729	1.73001	1.86793e-32	7.3222e-31
TraesCS3A02G406100	4.77071	2.2542	6.73813e-44	3.55283e-42
TraesCS3A02G413600	2.83113	1.50138	5.9552e-24	1.72924e-22
TraesCS3A02G413700	2.27381	1.18511	3.01608e-26	9.59959e-25
TraesCS3A02G414400	3.83897	1.94072	2.66016e-58	2.07097e-56
TraesCS3A02G416200	2.47994	1.31031	8.16913e-47	4.65162e-45
TraesCS3A02G416300	2.51862	1.33263	4.01665e-14	7.11055e-13
TraesCS3A02G418700	7.62561	2.93085	1.83602e-29	6.55162e-28
TraesCS3A02G419800	2.68181	1.42321	0.0030255	0.0148272
TraesCS3A02G420900	4.07499	2.0268	0.00750656	0.0324481
TraesCS3A02G428300	2.02512	1.01801	0.000519578	0.00310102
TraesCS3A02G432600	2.21129	1.14489	0.00117483	0.0064257
TraesCS3A02G432700	2.57647	1.3654	5.02336e-07	4.93152e-06
TraesCS3A02G432900	2.08352	1.05902	9.294e-08	9.85862e-07
TraesCS3A02G437400	2.37306	1.24675	8.8221e-22	2.31189e-20
TraesCS3A02G437600	9.44588	3.23969	9.79172e-07	9.2382e-06
TraesCS3A02G438800	2.54044	1.34508	6.34553e-42	3.16342e-40
TraesCS3A02G441200	2.18505	1.12766	4.94201e-12	7.59639e-11
TraesCS3A02G445300	2.87333	1.52272	2.40167e-09	2.99264e-08
TraesCS3A02G446400	2.52852	1.33829	1.33839e-32	5.28023e-31
TraesCS3A02G446500	2.32467	1.21702	6.20602e-58	4.78887e-56
TraesCS3A02G447500	4.50955	2.17298	1.20075e-136	3.48666e-134
TraesCS3A02G454900	3.06715	1.6169	6.71743e-07	6.48244e-06
TraesCS3A02G466200	2.81319	1.49221	1.03865e-08	1.22544e-07
TraesCS3A02G468100	20.9274	4.38732	0.0035484	0.0170395
TraesCS3A02G470600	2.05993	1.0426	3.7714e-05	0.000281145
TraesCS3A02G471900	37.8971	5.24402	7.40576e-15	1.37748e-13
TraesCS3A02G475600	2.46331	1.3006	6.82457e-07	6.57755e-06
TraesCS3A02G477300	3.98589	1.9949	4.7763e-16	9.47359e-15
TraesCS3A02G478500	4.45327	2.15487	0.00265456	0.0132348
TraesCS3A02G480300	6.61653	2.72607	5.32733e-05	0.000387465
TraesCS3A02G480400	8.57778	3.1006	1.80347e-29	6.43921e-28
TraesCS3A02G481500	5.18824	2.37525	1.27161e-11	1.89979e-10
TraesCS3A02G482200	4.2184	2.0767	4.68765e-14	8.25785e-13
TraesCS3A02G483000	7.17882	2.84375	1.67131e-17	3.59297e-16
TraesCS3A02G484400	3.53407	1.82133	1.42292e-07	1.48241e-06
TraesCS3A02G488700	3.53513	1.82176	7.11875e-76	7.84458e-74
TraesCS3A02G489100	2.25504	1.17315	1.65549e-26	5.33001e-25
TraesCS3A02G492400	6.73935	2.75261	3.73274e-12	5.78405e-11
TraesCS3A02G492500	7.8644	2.97534	2.31797e-50	1.46866e-48
TraesCS3A02G492600	8.07328	3.01316	3.54634e-66	3.31726e-64
TraesCS3A02G492900	2.35906	1.23821	1.86129e-36	8.15733e-35
TraesCS3A02G494200	37.4498	5.22689	0.00124772	0.00678259
TraesCS3A02G498900	23.1904	4.53546	0.00207367	0.0106346
TraesCS3A02G499500	5.87051	2.55349	0.00762407	0.0328911
TraesCS3A02G501200	15.8787	3.98902	2.8988e-23	8.11359e-22
TraesCS3A02G511400	11.7761	3.55779	0.00942615	0.0394084
TraesCS3A02G512400	2.88924	1.53069	2.00534e-08	2.28799e-07
TraesCS3A02G517100	5.89256	2.55889	1.73964e-37	7.79709e-36
TraesCS3B02G007500	13.9361	3.80075	0.00426462	0.0200007
TraesCS3B02G010200	31.4955	4.97708	1.77271e-06	1.61554e-05
TraesCS3B02G022900	2.22115	1.15131	7.37507e-44	3.87769e-42
TraesCS3B02G024000	11.0145	3.46133	0.000130816	0.000888673
TraesCS3B02G024200	21.9177	4.45402	0.00380102	0.0180727
TraesCS3B02G026700	3.58572	1.84226	0.00512486	0.023415
TraesCS3B02G034600	4.00771	2.00278	8.84271e-07	8.39845e-06
TraesCS3B02G034800	2.5992	1.37807	0.00749304	0.0323965
TraesCS3B02G034900	7.70401	2.94561	2.45363e-05	0.000188716
TraesCS3B02G035800	3.11053	1.63716	0.00229368	0.0116266
TraesCS3B02G036100	4.20826	2.07322	0.000659579	0.00384398
TraesCS3B02G039000	2.40519	1.26615	1.90619e-08	2.18096e-07
TraesCS3B02G039900	2.02799	1.02005	2.65994e-17	5.64893e-16
TraesCS3B02G040800	2.9265	1.54918	6.12761e-38	2.77687e-36
TraesCS3B02G040900	2.39126	1.25777	4.99977e-06	4.28016e-05
TraesCS3B02G041800	2.05295	1.0377	4.61432e-13	7.58943e-12
TraesCS3B02G041900	5.61586	2.48951	3.1179e-12	4.85836e-11
TraesCS3B02G042400	2.02729	1.01955	3.51549e-08	3.9105e-07
TraesCS3B02G043600	2.41966	1.2748	2.01532e-06	1.82415e-05
TraesCS3B02G045500	2.01476	1.01061	4.36302e-32	1.69296e-30
TraesCS3B02G048700	4.30567	2.10624	1.52031e-07	1.57877e-06
TraesCS3B02G048800	3.46275	1.79192	1.73246e-26	5.57198e-25
TraesCS3B02G048900	2.29676	1.1996	3.45923e-53	2.3628e-51
TraesCS3B02G049100	2.59569	1.37612	1.5881e-57	1.21627e-55
TraesCS3B02G052600	2.10963	1.07699	6.57667e-06	5.53802e-05
TraesCS3B02G052900	20.8717	4.38347	7.10386e-10	9.30213e-09
TraesCS3B02G056000	3.67119	1.87625	4.82118e-05	0.000353759
TraesCS3B02G057000	2.32146	1.21503	0.00875717	0.0370148
TraesCS3B02G059100	42.1988	5.39913	0.000545651	0.00324389
TraesCS3B02G061400	10.696	3.41901	2.46446e-07	2.49702e-06
TraesCS3B02G079300	3.31166	1.72755	7.22047e-11	1.02595e-09
TraesCS3B02G080200	2.0374	1.02673	5.8165e-09	7.00277e-08
TraesCS3B02G090000	6.92919	2.79269	9.39218e-53	6.33058e-51
TraesCS3B02G096500	16.3949	4.03517	1.32374e-212	9.32235e-210
TraesCS3B02G109700	22.9314	4.51925	0.012505	0.0498483
TraesCS3B02G109900	8.99134	3.16854	0.0030442	0.0149009
TraesCS3B02G110000	7.3588	2.87947	0.000145208	0.000977801
TraesCS3B02G110500	2.25324	1.172	1.19816e-06	1.11531e-05
TraesCS3B02G112100	2.29913	1.20109	4.60993e-09	5.59631e-08
TraesCS3B02G116100	5.37219	2.42551	1.5005e-08	1.73658e-07
TraesCS3B02G118300	29.582	4.88665	0.00323821	0.0157412
TraesCS3B02G119500	2.17271	1.1195	0.000198657	0.0013033
TraesCS3B02G120300	2.76428	1.4669	8.77998e-06	7.25183e-05
TraesCS3B02G120600	2.48356	1.31241	2.62207e-43	1.358e-41
TraesCS3B02G122800	11.0968	3.47207	0.000500097	0.00299662
TraesCS3B02G122900	12.8903	3.68821	4.40119e-07	4.35421e-06
TraesCS3B02G124200	2.29704	1.19977	2.34097e-17	4.9871e-16
TraesCS3B02G126400	3.83791	1.94032	5.37216e-217	4.11433e-214
TraesCS3B02G129900	4.90386	2.29392	9.80341e-08	1.03649e-06
TraesCS3B02G130000	52.7201	5.72028	3.54533e-33	1.41603e-31
TraesCS3B02G132700	2.58326	1.36919	4.1772e-11	6.03757e-10
TraesCS3B02G134300	2.88828	1.53021	1.60817e-16	3.26262e-15
TraesCS3B02G135000	2.19938	1.13709	0.000413996	0.00252918
TraesCS3B02G136000	10.321	3.36751	7.72059e-06	6.4367e-05
TraesCS3B02G137600	27.9851	4.80659	0.00446953	0.0208167
TraesCS3B02G139600	2.10854	1.07624	0.000555498	0.00329603
TraesCS3B02G142300	3.87166	1.95295	0.00986609	0.0409654
TraesCS3B02G144300	2.18926	1.13044	1.32701e-05	0.000106489
TraesCS3B02G144400	3.06094	1.61398	7.47998e-76	8.2131e-74
TraesCS3B02G144800	2.5181	1.33234	3.84664e-58	2.97575e-56
TraesCS3B02G144900	2.42455	1.27772	8.70007e-28	2.93204e-26
TraesCS3B02G145200	3.04114	1.60461	4.2792e-14	7.55786e-13
TraesCS3B02G145500	4.27433	2.0957	8.48531e-98	1.31951e-95
TraesCS3B02G148000	4.6503	2.21732	0.00481648	0.0222097
TraesCS3B02G149400	7.04938	2.8175	5.23078e-82	6.51392e-80
TraesCS3B02G150200	3.3623	1.74945	0.0106721	0.0436959
TraesCS3B02G150500	6.2026	2.63287	0.000445767	0.00270119
TraesCS3B02G155900	91.4219	6.51447	1.87406e-06	1.70233e-05
TraesCS3B02G156900	2.20148	1.13847	4.05578e-36	1.76487e-34
TraesCS3B02G159500	24.71	4.62702	1.63117e-17	3.50791e-16
TraesCS3B02G160300	2.64827	1.40505	8.12885e-18	1.77367e-16
TraesCS3B02G163900	2.63769	1.39928	7.29926e-05	0.000519297
TraesCS3B02G166600	9.99043	3.32055	4.87095e-08	5.33021e-07
TraesCS3B02G167400	2.21316	1.14611	1.43802e-10	1.99561e-09
TraesCS3B02G172400	2.96238	1.56676	1.19602e-08	1.40327e-07
TraesCS3B02G181900	2.39243	1.25848	2.24313e-15	4.30154e-14
TraesCS3B02G182000	2.08064	1.05703	7.51149e-10	9.81492e-09
TraesCS3B02G185800	7.86406	2.97527	0.000340828	0.00212498
TraesCS3B02G186100	2.01877	1.01348	0.00257614	0.0128847
TraesCS3B02G190800	3.37028	1.75287	5.35994e-06	4.56806e-05
TraesCS3B02G196400	2.11719	1.08215	4.08292e-06	3.54229e-05
TraesCS3B02G199400	51.8471	5.69619	0.000127835	0.00087026
TraesCS3B02G199600	2.72626	1.44692	4.73923e-47	2.72135e-45
TraesCS3B02G205700	6.47303	2.69444	0.00102771	0.00571386
TraesCS3B02G209500	3.0909	1.62803	8.83633e-11	1.24688e-09
TraesCS3B02G210400	21.5733	4.43118	1.11087e-18	2.53113e-17
TraesCS3B02G213000	3.15499	1.65764	0.00885859	0.037362
TraesCS3B02G214700	9.04011	3.17634	9.67122e-06	7.93639e-05
TraesCS3B02G229900	4.04875	2.01747	3.49164e-118	7.80765e-116
TraesCS3B02G248500	2.85071	1.51132	1.10018e-129	2.91806e-127
TraesCS3B02G254800	2.6913	1.4283	4.93088e-07	4.84617e-06
TraesCS3B02G255400	3.27143	1.70992	1.63312e-05	0.00012916
TraesCS3B02G257200	7.91047	2.98376	7.78732e-13	1.26156e-11
TraesCS3B02G258400	2.01742	1.01251	1.66601e-08	1.91582e-07
TraesCS3B02G259500	3.26407	1.70667	2.20615e-13	3.70426e-12
TraesCS3B02G260400	2.10576	1.07434	1.2595e-34	5.27108e-33
TraesCS3B02G261700	5.20513	2.37993	6.03746e-06	5.11136e-05
TraesCS3B02G262700	12.0508	3.59106	2.32326e-71	2.38431e-69
TraesCS3B02G270500	2.35663	1.23672	3.70632e-42	1.86439e-40
TraesCS3B02G272600	2.90913	1.54059	3.65964e-76	4.04734e-74
TraesCS3B02G274100	2.15803	1.10971	1.53846e-10	2.13113e-09
TraesCS3B02G275400	4.54631	2.1847	2.62318e-228	2.296e-225
TraesCS3B02G275600	2.33525	1.22358	2.08971e-12	3.29053e-11
TraesCS3B02G278400	6.8709	2.7805	0.00430311	0.020155
TraesCS3B02G280300	2.76651	1.46807	0.000422998	0.00257724
TraesCS3B02G282400	44.2204	5.46664	0.00032732	0.00204952
TraesCS3B02G282500	341.613	8.41622	4.71421e-16	9.35347e-15
TraesCS3B02G283900	4.67684	2.22553	4.30594e-28	1.4673e-26
TraesCS3B02G285600	3.57161	1.83658	1.13286e-10	1.58634e-09
TraesCS3B02G288100	4.12943	2.04594	0.000837531	0.00476282
TraesCS3B02G288300	29.581	4.8866	5.9758e-09	7.1875e-08
TraesCS3B02G288900	2.16146	1.112	1.00106e-88	1.35694e-86
TraesCS3B02G289400	13.2535	3.72831	6.48653e-25	1.96161e-23
TraesCS3B02G289500	2.76994	1.46986	1.90031e-13	3.20302e-12
TraesCS3B02G290700	12.0496	3.59092	1.94857e-06	1.76686e-05
TraesCS3B02G291600	2.38538	1.25422	7.24261e-07	6.95311e-06
TraesCS3B02G293200	5.27044	2.39792	2.13581e-06	1.92525e-05
TraesCS3B02G304000	2.14045	1.09791	2.96443e-13	4.93285e-12
TraesCS3B02G305400	2.04449	1.03174	0.00686699	0.0300803
TraesCS3B02G310000	2.53209	1.34033	1.32271e-37	5.95453e-36
TraesCS3B02G310100	11.6973	3.5481	4.90027e-15	9.21814e-14
TraesCS3B02G310500	9.52169	3.25122	1.62089e-270	2.20689e-267
TraesCS3B02G311300	3.22678	1.6901	0.00168669	0.00886524
TraesCS3B02G311900	2.0557	1.03963	0.0124076	0.0495214
TraesCS3B02G313000	2.10621	1.07465	2.67744e-40	1.28059e-38
TraesCS3B02G315600	2.50586	1.3253	0.00155234	0.00824253
TraesCS3B02G321300	2.77918	1.47466	6.19984e-07	6.00661e-06
TraesCS3B02G323900	2.2164	1.14822	1.49257e-34	6.23368e-33
TraesCS3B02G328200	4.31859	2.11056	1.90547e-10	2.62233e-09
TraesCS3B02G328700	6.41119	2.68059	3.37742e-10	4.54893e-09
TraesCS3B02G329600	23.6759	4.56535	5.08502e-06	4.34827e-05
TraesCS3B02G332700	2.79788	1.48433	1.03797e-24	3.10827e-23
TraesCS3B02G333100	19.0606	4.25252	1.08816e-283	1.75448e-280
TraesCS3B02G334500	2.08714	1.06153	1.0065e-54	7.12093e-53
TraesCS3B02G335900	3.53145	1.82026	1.59123e-198	9.11151e-196
TraesCS3B02G336600	47.9531	5.58355	3.45479e-05	0.000259306
TraesCS3B02G337400	2.18147	1.1253	3.89524e-10	5.2177e-09
TraesCS3B02G340800	6.4273	2.68421	3.08631e-53	2.1128e-51
TraesCS3B02G344600	2.67954	1.42198	0.000419712	0.00255976
TraesCS3B02G351100	6.55771	2.71319	1.36844e-27	4.57659e-26
TraesCS3B02G352800	2.2018	1.13868	6.2029e-08	6.71401e-07
TraesCS3B02G354000	2.76569	1.46764	1.85863e-40	8.91748e-39
TraesCS3B02G354200	2.93983	1.55573	0.00893227	0.0376328
TraesCS3B02G356300	3.15873	1.65934	3.52796e-05	0.000264474
TraesCS3B02G356400	17.4366	4.12404	1.94307e-36	8.50358e-35
TraesCS3B02G356700	2.61878	1.38889	2.82378e-30	1.03599e-28
TraesCS3B02G357500	2.04231	1.0302	1.47795e-43	7.70657e-42
TraesCS3B02G357600	65.6108	6.03586	1.5056e-11	2.24008e-10
TraesCS3B02G360600	3.38058	1.75727	5.78137e-21	1.47284e-19
TraesCS3B02G362800	2.70652	1.43644	2.71082e-05	0.000206861
TraesCS3B02G367900	2.2706	1.18308	0.000138034	0.000932846
TraesCS3B02G368000	2.48463	1.31303	1.62025e-52	1.07787e-50
TraesCS3B02G370000	2.04802	1.03423	1.95808e-33	7.86172e-32
TraesCS3B02G371200	4.10124	2.03606	1.00954e-118	2.29088e-116
TraesCS3B02G374100	4.55878	2.18865	7.4679e-80	8.90177e-78
TraesCS3B02G375600	80.0276	6.32243	3.87151e-06	3.37273e-05
TraesCS3B02G375800	18.81	4.23343	0.00615427	0.0273871
TraesCS3B02G380300	17.0942	4.09543	0.000110505	0.000761249
TraesCS3B02G380500	2.6549	1.40866	1.52372e-13	2.58392e-12
TraesCS3B02G382900	3.96261	1.98645	1.85827e-16	3.75757e-15
TraesCS3B02G383900	70.8983	6.14768	1.37723e-05	0.000110231
TraesCS3B02G386600	2.0684	1.04852	0.0103941	0.0427606
TraesCS3B02G387800	2.48779	1.31487	9.96137e-22	2.60044e-20
TraesCS3B02G389400	5.97766	2.57958	4.15383e-06	3.5982e-05
TraesCS3B02G391400	3.90034	1.9636	0.000173532	0.00115004
TraesCS3B02G391600	2.62621	1.39298	1.12425e-05	9.1282e-05
TraesCS3B02G391800	2.12468	1.08724	2.3644e-17	5.03526e-16
TraesCS3B02G392200	7.79344	2.96226	0.000165216	0.00110005
TraesCS3B02G393800	2.08237	1.05823	3.99703e-08	4.4133e-07
TraesCS3B02G394400	3.01619	1.59273	6.36881e-05	0.000457511
TraesCS3B02G395900	7.72643	2.9498	4.23492e-167	1.65267e-164
TraesCS3B02G396300	3.44731	1.78547	7.82779e-88	1.04488e-85
TraesCS3B02G396900	2.02026	1.01454	3.52875e-41	1.72548e-39
TraesCS3B02G397300	4.76593	2.25276	0.00154342	0.00820226
TraesCS3B02G397600	2.10096	1.07105	9.28609e-13	1.49488e-11
TraesCS3B02G397800	64.6178	6.01386	3.97487e-05	0.000295482
TraesCS3B02G402700	6.07038	2.60179	0.00020641	0.00135011
TraesCS3B02G404500	17.1335	4.09875	0.000100198	0.000695957
TraesCS3B02G404600	50.1006	5.64676	0.000176142	0.00116595
TraesCS3B02G404800	2.67292	1.41842	0.00392528	0.0185773
TraesCS3B02G406000	2.30277	1.20337	4.72116e-15	8.89487e-14
TraesCS3B02G406200	5.19876	2.37817	7.87038e-297	1.37774e-293
TraesCS3B02G407700	10.2732	3.36081	2.31331e-123	5.53649e-121
TraesCS3B02G408500	3.55709	1.8307	8.83569e-11	1.24688e-09
TraesCS3B02G408800	3.36475	1.7505	5.40167e-07	5.27388e-06
TraesCS3B02G409000	4.13754	2.04877	8.75904e-28	2.94867e-26
TraesCS3B02G409100	2.12835	1.08974	8.03077e-05	0.000567452
TraesCS3B02G409400	2.79692	1.48384	0.0079604	0.0341186
TraesCS3B02G412500	8.65152	3.11295	8.71533e-18	1.89826e-16
TraesCS3B02G413100	53.0276	5.72867	0.000128257	0.00087274
TraesCS3B02G413300	2.72131	1.4443	0.002503	0.0125599
TraesCS3B02G415700	6.0952	2.60767	0.00376086	0.0179095
TraesCS3B02G421200	3.42777	1.77727	1.27417e-12	2.03458e-11
TraesCS3B02G426600	2.67005	1.41687	6.99451e-78	8.11641e-76
TraesCS3B02G426900	2.73518	1.45164	2.33829e-80	2.80912e-78
TraesCS3B02G428800	2.31997	1.21411	6.48213e-07	6.26623e-06
TraesCS3B02G429000	5.50731	2.46135	5.10576e-20	1.23891e-18
TraesCS3B02G434200	2.2831	1.19099	0.00507653	0.0232305
TraesCS3B02G436800	26.1351	4.70791	0.00600416	0.0268341
TraesCS3B02G437900	3.38356	1.75854	1.5042e-15	2.91187e-14
TraesCS3B02G439600	2.16096	1.11167	1.92104e-97	2.9573e-95
TraesCS3B02G441100	34.8431	5.1228	0.000230919	0.00149511
TraesCS3B02G441200	29.1557	4.86571	0.000616498	0.0036215
TraesCS3B02G449200	3.42662	1.77679	2.58691e-71	2.65046e-69
TraesCS3B02G451400	3.01932	1.59422	7.79007e-62	6.60151e-60
TraesCS3B02G468400	3.09457	1.62974	6.24852e-09	7.50521e-08
TraesCS3B02G468500	3.29525	1.72039	0.00220761	0.0112452
TraesCS3B02G468600	3.5646	1.83374	0.00358822	0.0172024
TraesCS3B02G468700	3.31224	1.72781	0.000429344	0.00261252
TraesCS3B02G468800	6.40608	2.67944	1.6541e-09	2.08615e-08
TraesCS3B02G469100	2.08327	1.05885	3.7494e-17	7.88609e-16
TraesCS3B02G470600	5.00992	2.32479	0.00236707	0.0119443
TraesCS3B02G471300	6.91913	2.79059	1.28726e-15	2.49902e-14
TraesCS3B02G471500	4.19821	2.06978	1.0095e-83	1.27791e-81
TraesCS3B02G471600	3.55889	1.83143	1.36031e-20	3.40182e-19
TraesCS3B02G472700	4.64025	2.2142	3.96424e-07	3.9423e-06
TraesCS3B02G481600	2.4619	1.29977	9.85919e-46	5.44691e-44
TraesCS3B02G484600	22.1294	4.4679	0.0030392	0.0148789
TraesCS3B02G489500	5.75677	2.52526	1.48267e-05	0.000118038
TraesCS3B02G493000	2.01927	1.01383	6.46665e-10	8.50408e-09
TraesCS3B02G508600	22.9133	4.51811	0.00227554	0.0115491
TraesCS3B02G510100	2.10466	1.07359	0.00453602	0.0210911
TraesCS3B02G514800	19.2074	4.26359	1.22063e-08	1.4316e-07
TraesCS3B02G515100	11.0138	3.46124	0.000347231	0.0021605
TraesCS3B02G519100	2.84783	1.50986	8.3001e-08	8.84108e-07
TraesCS3B02G522500	4.03148	2.01131	0.00677985	0.029754
TraesCS3B02G524700	4.08267	2.02951	2.46149e-10	3.35812e-09
TraesCS3B02G524800	8.77249	3.13299	0.00228241	0.0115772
TraesCS3B02G525000	6.05924	2.59914	2.17918e-47	1.27523e-45
TraesCS3B02G525400	2.66403	1.41361	4.84621e-17	1.01235e-15
TraesCS3B02G526000	13.6045	3.76601	8.23757e-49	5.01199e-47
TraesCS3B02G526700	8.21977	3.0391	1.06545e-25	3.32394e-24
TraesCS3B02G528500	10.1274	3.34019	2.2458e-17	4.79101e-16
TraesCS3B02G529800	2.52585	1.33677	0.00306601	0.0149993
TraesCS3B02G530000	5.74758	2.52295	1.89019e-24	5.59468e-23
TraesCS3B02G531500	2.42679	1.27905	6.63799e-05	0.00047562
TraesCS3B02G536100	2.01979	1.01421	0.000488578	0.00293564
TraesCS3B02G536600	2.42202	1.27621	2.33335e-36	1.0197e-34
TraesCS3B02G537700	23.0127	4.52436	0.00245217	0.0123371
TraesCS3B02G540700	17.0471	4.09146	0.00144835	0.00775622
TraesCS3B02G546300	3.10924	1.63656	0.00102349	0.00569404
TraesCS3B02G549000	7.57045	2.92038	1.50847e-05	0.000119982
TraesCS3B02G549200	18.974	4.24595	4.27794e-15	8.09026e-14
TraesCS3B02G549800	41.9746	5.39145	6.7247e-05	0.000481158
TraesCS3B02G553500	16.7727	4.06804	1.58098e-25	4.90952e-24
TraesCS3B02G553900	8.90204	3.15414	1.35604e-27	4.53759e-26
TraesCS3B02G555800	3.8906	1.95999	8.20507e-10	1.06802e-08
TraesCS3B02G555900	3.48537	1.80131	0.00707124	0.0308339
TraesCS3B02G556500	5.81304	2.53929	8.25704e-12	1.24945e-10
TraesCS3B02G562400	14.0315	3.8106	6.75666e-07	6.51825e-06
TraesCS3B02G563100	5.91348	2.56401	1.85607e-08	2.1252e-07
TraesCS3B02G563200	4.66821	2.22287	3.93647e-43	2.03016e-41
TraesCS3B02G563300	2.14742	1.1026	6.62609e-08	7.15499e-07
TraesCS3B02G563700	2.28643	1.1931	5.03226e-07	4.93947e-06
TraesCS3B02G565500	18.895	4.23993	1.13996e-58	8.98898e-57
TraesCS3B02G565600	5.85873	2.55059	1.15567e-13	1.97508e-12
TraesCS3B02G565700	12.4206	3.63466	0.0011071	0.00610043
TraesCS3B02G574000	13.4145	3.74572	0.00443708	0.0206907
TraesCS3B02G580900	30.6326	4.93699	0.00282304	0.0139623
TraesCS3B02G584700	2.06225	1.04422	0.000598274	0.00352526
TraesCS3B02G588200	4.92649	2.30056	2.784e-13	4.64018e-12
TraesCS3B02G602400	2.57929	1.36697	0.000546644	0.00324947
TraesCS3D02G002100	4.00019	2.00007	1.02324e-05	8.35574e-05
TraesCS3D02G003900	3.99226	1.9972	8.20261e-25	2.46961e-23
TraesCS3D02G017700	3.32104	1.73164	0.00341868	0.0165045
TraesCS3D02G019700	2.02809	1.02012	0.000221897	0.00144202
TraesCS3D02G025200	12.4257	3.63526	3.24342e-09	3.99842e-08
TraesCS3D02G027300	22.9064	4.51768	1.00528e-05	8.2244e-05
TraesCS3D02G028900	3.09277	1.6289	1.31757e-06	1.2209e-05
TraesCS3D02G030600	2.09599	1.06763	2.12077e-16	4.27566e-15
TraesCS3D02G032900	3.90786	1.96638	0.000243323	0.00156779
TraesCS3D02G034200	37.3981	5.22489	0.000945028	0.00530471
TraesCS3D02G036700	9.4578	3.2415	0.00129589	0.00702075
TraesCS3D02G037900	7.96876	2.99436	1.13013e-33	4.57344e-32
TraesCS3D02G039300	4.3238	2.1123	1.08419e-76	1.21218e-74
TraesCS3D02G041400	2.94198	1.55679	2.07097e-89	2.84498e-87
TraesCS3D02G049500	3.8431	1.94227	0.000637134	0.00372593
TraesCS3D02G049700	36.6754	5.19674	0.000929127	0.00522455
TraesCS3D02G050900	2.04672	1.03332	3.59002e-23	1.00208e-21
TraesCS3D02G052300	2.65193	1.40704	1.30249e-06	1.20803e-05
TraesCS3D02G052400	51.1799	5.67751	0.00011143	0.00076736
TraesCS3D02G056800	33.5575	5.06857	2.2094e-20	5.47382e-19
TraesCS3D02G067500	2.33931	1.22608	1.14452e-06	1.06717e-05
TraesCS3D02G074400	2.14174	1.09879	1.97601e-58	1.54621e-56
TraesCS3D02G081300	3.8654	1.95062	9.03437e-65	8.27394e-63
TraesCS3D02G087400	2.43245	1.28241	3.97318e-14	7.03766e-13
TraesCS3D02G091700	2.11889	1.08331	2.88811e-07	2.90943e-06
TraesCS3D02G094800	3.72357	1.89669	4.38197e-06	3.78459e-05
TraesCS3D02G095200	2.29249	1.19691	8.51981e-15	1.57561e-13
TraesCS3D02G096700	2.39515	1.26011	9.60638e-81	1.1678e-78
TraesCS3D02G096800	2.49504	1.31906	5.79599e-06	4.91644e-05
TraesCS3D02G099400	4.18293	2.06452	0.00112183	0.00616995
TraesCS3D02G102300	13.6289	3.76859	1.09898e-05	8.93492e-05
TraesCS3D02G103800	5.81047	2.53866	6.26139e-34	2.56265e-32
TraesCS3D02G104400	3.44967	1.78646	3.04043e-22	8.16678e-21
TraesCS3D02G105300	2.18478	1.12749	9.20119e-20	2.20904e-18
TraesCS3D02G107900	3.19232	1.6746	4.57927e-24	1.3354e-22
TraesCS3D02G109000	2.03275	1.02343	0.000114426	0.000786577
TraesCS3D02G110900	2.06665	1.04729	2.71735e-19	6.37158e-18
TraesCS3D02G113200	20.796	4.37823	1.50722e-05	0.000119899
TraesCS3D02G113300	42.9652	5.4251	6.25312e-05	0.000449991
TraesCS3D02G117300	5.49912	2.4592	1.60585e-19	3.80614e-18
TraesCS3D02G118300	35.7233	5.15879	0.001364	0.00735206
TraesCS3D02G118800	4.33416	2.11575	0.00956809	0.0399307
TraesCS3D02G122200	2.50566	1.32519	1.84809e-05	0.000144944
TraesCS3D02G125000	26.6226	4.73458	6.93148e-05	0.000494913
TraesCS3D02G126200	2.01126	1.0081	0.00351888	0.016915
TraesCS3D02G126300	4.2024	2.07121	2.66036e-90	3.72992e-88
TraesCS3D02G126500	2.00191	1.00138	7.34149e-29	2.56738e-27
TraesCS3D02G127300	4.18679	2.06584	5.96845e-19	1.37371e-17
TraesCS3D02G131200	3.61466	1.85386	0.000737858	0.00425245
TraesCS3D02G131900	5.13628	2.36072	1.87817e-07	1.92753e-06
TraesCS3D02G134000	78.3295	6.29148	2.78169e-16	5.57513e-15
TraesCS3D02G134800	3.57653	1.83856	7.84103e-59	6.19087e-57
TraesCS3D02G135100	11.5868	3.53441	0.0122155	0.0489076
TraesCS3D02G137700	2.61184	1.38507	5.11345e-05	0.000373105
TraesCS3D02G140100	2.0518	1.03689	1.6981e-11	2.51793e-10
TraesCS3D02G142500	3.46172	1.79149	1.55743e-20	3.88211e-19
TraesCS3D02G142600	2.79409	1.48238	0.00141846	0.00761374
TraesCS3D02G144900	2.52667	1.33724	1.49925e-20	3.74164e-19
TraesCS3D02G146200	2.07807	1.05525	4.21339e-05	0.00031219
TraesCS3D02G146400	4.51008	2.17315	3.04879e-17	6.44791e-16
TraesCS3D02G157400	2.17459	1.12074	2.49646e-18	5.57216e-17
TraesCS3D02G158600	3.9155	1.9692	3.22942e-47	1.87371e-45
TraesCS3D02G167700	3.82847	1.93677	1.60146e-11	2.37924e-10
TraesCS3D02G175300	10.8388	3.43813	5.52581e-24	1.6076e-22
TraesCS3D02G177400	3.91742	1.9699	0.0100157	0.0414687
TraesCS3D02G180800	3.2819	1.71453	3.34308e-71	3.41379e-69
TraesCS3D02G185600	2.60477	1.38116	0.00633008	0.0280453
TraesCS3D02G192600	3.80515	1.92795	6.91734e-08	7.45503e-07
TraesCS3D02G200600	2.04166	1.02975	3.19923e-05	0.000241129
TraesCS3D02G201900	3.4791	1.79871	2.68918e-64	2.43373e-62
TraesCS3D02G209300	2.18992	1.13088	1.75138e-15	3.3765e-14
[truncated: 2,740 more rows]

## Sheet: Downregulated
Gene	FoldChange	Log2FoldChange	pval	padj
TraesCS1A02G004400	0.0121738	-6.36007	3.56936e-06	3.12549e-05
TraesCS1A02G005200	0.266132	-1.90978	3.40043e-06	2.98611e-05
TraesCS1A02G006200	0.261716	-1.93393	1.03813e-05	8.46718e-05
TraesCS1A02G015400	0.229951	-2.1206	4.72435e-06	4.06027e-05
TraesCS1A02G020300	0.462257	-1.11323	0.0120117	0.0482302
TraesCS1A02G020900	0.465602	-1.10283	0.00608983	0.0271516
TraesCS1A02G026300	0.414313	-1.27121	0.00414302	0.0194871
TraesCS1A02G034900	0.354891	-1.49455	1.48543e-09	1.88584e-08
TraesCS1A02G058400	0.499875	-1.00036	0.00598024	0.0267487
TraesCS1A02G066900	0.449029	-1.15512	8.16812e-62	6.91233e-60
TraesCS1A02G068400	0.474278	-1.07619	0.000609924	0.00358632
TraesCS1A02G074800	0.443937	-1.17157	3.69751e-19	8.59746e-18
TraesCS1A02G076700	0.0383554	-4.70442	1.59479e-227	1.37621e-224
TraesCS1A02G076900	0.444024	-1.17129	8.47405e-11	1.19713e-09
TraesCS1A02G080200	0.477681	-1.06588	0.00318293	0.0154983
TraesCS1A02G088800	0.320297	-1.64252	0.0105455	0.0432788
TraesCS1A02G108800	0.379728	-1.39696	0.000217094	0.00141381
TraesCS1A02G109100	0.318352	-1.6513	0.000213968	0.00139552
TraesCS1A02G113600	0.0684923	-3.86792	1.61021e-10	2.22801e-09
TraesCS1A02G114400	0.397315	-1.33164	0.0122759	0.049082
TraesCS1A02G116200	0.338084	-1.56454	2.10322e-05	0.000163386
TraesCS1A02G117400	0.392595	-1.34888	0.000107124	0.00074045
TraesCS1A02G121200	0.390874	-1.35523	0.00187009	0.00969854
TraesCS1A02G125900	0.389764	-1.35933	3.00256e-05	0.000227369
TraesCS1A02G140600	0.430793	-1.21493	0.00605924	0.0270408
TraesCS1A02G142400	0.187998	-2.41121	2.96336e-23	8.2905e-22
TraesCS1A02G145600	0.213633	-2.22679	3.71868e-06	3.2479e-05
TraesCS1A02G145800	0.341245	-1.55112	3.57296e-43	1.84424e-41
TraesCS1A02G146400	0.297882	-1.74719	0.012299	0.0491539
TraesCS1A02G149300	0.214056	-2.22394	2.17849e-05	0.000168912
TraesCS1A02G151600	0.350117	-1.51409	0.00218118	0.0111307
TraesCS1A02G159500	0.269997	-1.88898	2.80604e-05	0.000213569
TraesCS1A02G168600	0.254733	-1.97294	1.68602e-79	1.99422e-77
TraesCS1A02G174500	0.403241	-1.31029	0.00273339	0.0135671
TraesCS1A02G175000	0.355273	-1.493	0.000250997	0.00161131
TraesCS1A02G182200	0.446816	-1.16225	0.0005476	0.00325484
TraesCS1A02G183000	0.320947	-1.63959	1.72218e-07	1.77727e-06
TraesCS1A02G185700	0.460843	-1.11765	2.3791e-39	1.10848e-37
TraesCS1A02G189900	0.0994699	-3.3296	0.000273192	0.00173921
TraesCS1A02G191700	0.385619	-1.37475	0.00111779	0.00614995
TraesCS1A02G204300	0.442243	-1.17709	0.00322895	0.0157061
TraesCS1A02G210700	0.466435	-1.10025	0.000122403	0.000836626
TraesCS1A02G213700	0.365532	-1.45193	0.0119643	0.0480807
TraesCS1A02G219800	0.40274	-1.31208	0.0074164	0.0321082
TraesCS1A02G229300	0.041095	-4.60489	0.00142748	0.00765653
TraesCS1A02G245400	0.135383	-2.88488	0.000883843	0.00499605
TraesCS1A02G247100	0.449979	-1.15207	5.57676e-08	6.06788e-07
TraesCS1A02G253200	0.349814	-1.51534	3.08856e-07	3.1032e-06
TraesCS1A02G268400	0.440318	-1.18338	1.99443e-23	5.626e-22
TraesCS1A02G274800	0.358201	-1.48116	4.38585e-13	7.21968e-12
TraesCS1A02G282200	0.498399	-1.00463	0.0109996	0.0448065
TraesCS1A02G298600	0.407386	-1.29553	3.00147e-26	9.55805e-25
TraesCS1A02G299100	0.095809	-3.3837	6.83714e-20	1.64729e-18
TraesCS1A02G299200	0.411234	-1.28197	1.28214e-23	3.64866e-22
TraesCS1A02G301800	0.440324	-1.18336	0.00457611	0.0212517
TraesCS1A02G302400	0.230299	-2.11842	8.72951e-06	7.215e-05
TraesCS1A02G306300	0.416623	-1.26319	0.00184589	0.00958928
TraesCS1A02G307200	0.249444	-2.00321	0.00148582	0.00793469
TraesCS1A02G309700	0.262145	-1.93156	5.02912e-05	0.000367433
TraesCS1A02G311600	0.41005	-1.28613	0.0114149	0.0462399
TraesCS1A02G311800	0.493439	-1.01906	0.00771626	0.0332116
TraesCS1A02G314500	0.24241	-2.04448	3.46161e-06	3.03635e-05
TraesCS1A02G314800	0.110385	-3.17938	4.10211e-05	0.000304451
TraesCS1A02G314900	0.254857	-1.97224	6.81878e-07	6.57403e-06
TraesCS1A02G319300	0.26434	-1.91954	0.00026244	0.00167669
TraesCS1A02G324000	0.461391	-1.11594	0.00755235	0.0326184
TraesCS1A02G326000	0.148429	-2.75216	1.08925e-14	2.00232e-13
TraesCS1A02G338100	0.031176	-5.00342	0.00160846	0.00849852
TraesCS1A02G338700	0.418925	-1.25524	2.15969e-12	3.39723e-11
TraesCS1A02G339100	0.056619	-4.14257	1.53896e-14	2.80126e-13
TraesCS1A02G341200	0.360114	-1.47347	0.000595144	0.00350952
TraesCS1A02G347700	0.394743	-1.34101	1.86983e-08	2.14015e-07
TraesCS1A02G349900	0.078236	-3.67602	4.6927e-09	5.69566e-08
TraesCS1A02G352500	0.401931	-1.31498	1.61109e-23	4.56567e-22
TraesCS1A02G354000	0.165443	-2.59559	0.000100231	0.000696107
TraesCS1A02G367900	0.412184	-1.27864	0.000961966	0.00538893
TraesCS1A02G374900	0.389339	-1.3609	0.00276095	0.0136883
TraesCS1A02G382900	0.211781	-2.23935	1.43652e-10	1.99397e-09
TraesCS1A02G388400	0.484956	-1.04407	1.42635e-34	5.96118e-33
TraesCS1A02G395100	0.32944	-1.60191	4.44938e-09	5.41105e-08
TraesCS1A02G396800	0.0931106	-3.42491	0.00184	0.0095611
TraesCS1A02G404800	0.217984	-2.19771	0.000487269	0.00292921
TraesCS1A02G406300	0.458608	-1.12467	2.40497e-07	2.44159e-06
TraesCS1A02G408700	0.485251	-1.0432	0.00667089	0.0293451
TraesCS1A02G410500	0.39997	-1.32204	1.85896e-05	0.000145685
TraesCS1A02G411200	0.219635	-2.18682	3.14995e-06	2.77729e-05
TraesCS1A02G415800	0.255763	-1.96712	1.64637e-07	1.70419e-06
TraesCS1A02G418700	0.261965	-1.93255	3.84756e-13	6.35922e-12
TraesCS1A02G418800	0.356358	-1.4886	2.65642e-108	4.97725e-106
TraesCS1A02G418900	0.0249615	-5.32415	7.92416e-05	0.000560436
TraesCS1A02G424100	0.107437	-3.21844	0.00559665	0.0252784
TraesCS1A02G425100	0.429844	-1.21812	2.28229e-10	3.12129e-09
TraesCS1A02G428100	0.435408	-1.19956	0.00226562	0.0115111
TraesCS1A02G439000	0.485035	-1.04384	1.29304e-05	0.000103968
TraesCS1A02G439300	0.411911	-1.2796	0.00111476	0.00613564
TraesCS1A02G440400	0.411798	-1.27999	0.000688201	0.00399369
TraesCS1A02G444200	0.39143	-1.35317	3.55006e-60	2.88856e-58
TraesCS1B02G005300	0.282875	-1.82176	1.00115e-09	1.29326e-08
TraesCS1B02G017000	0.0218685	-5.515	0.000307576	0.00193678
TraesCS1B02G021000	0.0206753	-5.59595	0.000145632	0.000980087
TraesCS1B02G056500	0.454182	-1.13866	0.000364361	0.00225518
TraesCS1B02G065100	0.051838	-4.26985	0.000699697	0.00405311
TraesCS1B02G067600	0.026515	-5.23705	0.000141731	0.000956149
TraesCS1B02G073900	0.385888	-1.37374	1.21722e-05	9.82838e-05
TraesCS1B02G082300	0.488192	-1.03448	0.00838063	0.035638
TraesCS1B02G085200	0.443461	-1.17312	4.52431e-45	2.45745e-43
TraesCS1B02G119700	0.430673	-1.21533	0.000683522	0.00396816
TraesCS1B02G119800	0.261356	-1.93591	2.39592e-15	4.58164e-14
TraesCS1B02G125800	0.351302	-1.50922	0.00374966	0.0178687
TraesCS1B02G133300	0.429142	-1.22047	0.00380645	0.0180901
TraesCS1B02G133900	0.301008	-1.73213	2.52575e-37	1.12709e-35
TraesCS1B02G137600	0.375872	-1.41169	1.26011e-10	1.75508e-09
TraesCS1B02G145000	0.372878	-1.42323	4.42358e-07	4.37425e-06
TraesCS1B02G145300	0.279938	-1.83682	0.000428006	0.00260568
TraesCS1B02G149900	0.348613	-1.5203	3.59443e-20	8.8232e-19
TraesCS1B02G159400	0.177288	-2.49584	2.09832e-29	7.46583e-28
TraesCS1B02G160700	0.440423	-1.18304	0.00816548	0.0348392
TraesCS1B02G164000	0.282712	-1.8226	2.12438e-46	1.19411e-44
TraesCS1B02G167200	0.390651	-1.35605	8.4961e-06	7.03918e-05
TraesCS1B02G168500	0.397026	-1.33269	1.0042e-28	3.50177e-27
TraesCS1B02G180100	0.0344734	-4.85837	0.00280401	0.0138783
TraesCS1B02G189400	0.478691	-1.06283	6.59429e-20	1.59003e-18
TraesCS1B02G190800	0.337176	-1.56843	0.00316163	0.0154054
TraesCS1B02G198800	0.418802	-1.25566	3.01713e-06	2.66633e-05
TraesCS1B02G203300	0.37337	-1.42132	0.00492539	0.0226421
TraesCS1B02G242300	0.48298	-1.04996	6.62765e-07	6.39782e-06
TraesCS1B02G244600	0.383981	-1.38089	2.23533e-06	2.00934e-05
TraesCS1B02G246100	0.394156	-1.34316	0.00868556	0.0367612
TraesCS1B02G248600	0.388841	-1.36275	3.30129e-22	8.84805e-21
TraesCS1B02G266000	0.185991	-2.4267	0.00459315	0.0213211
TraesCS1B02G279100	0.435328	-1.19983	0.00477666	0.0220547
TraesCS1B02G280000	0.42186	-1.24516	4.91924e-05	0.000360351
TraesCS1B02G286100	0.487911	-1.03531	6.08466e-10	8.01895e-09
TraesCS1B02G296700	0.329979	-1.59955	0.00669863	0.0294481
TraesCS1B02G308200	0.359394	-1.47636	5.78915e-34	2.37254e-32
TraesCS1B02G308800	0.326717	-1.61389	0.0030061	0.0147475
TraesCS1B02G308900	0.182176	-2.45659	8.81259e-55	6.24207e-53
TraesCS1B02G309100	0.0226254	-5.46592	5.96878e-05	0.000430896
TraesCS1B02G319800	0.0125622	-6.31477	4.11796e-06	3.57117e-05
TraesCS1B02G323600	0.212774	-2.2326	0.000179734	0.00118716
TraesCS1B02G326800	0.326999	-1.61264	1.32665e-23	3.76832e-22
TraesCS1B02G326900	0.353843	-1.49882	1.0597e-09	1.36572e-08
TraesCS1B02G331300	0.40031	-1.32081	0.0028157	0.0139294
TraesCS1B02G335400	0.147409	-2.7621	0.000103435	0.00071633
TraesCS1B02G335500	0.117695	-3.08687	0.00996805	0.0413048
TraesCS1B02G337100	0.0692855	-3.8513	0.00294112	0.0144634
TraesCS1B02G346000	0.337936	-1.56518	0.000662842	0.00386043
TraesCS1B02G346300	0.496239	-1.01089	0.00227626	0.0115511
TraesCS1B02G351400	0.173026	-2.53094	0.00484371	0.0223202
TraesCS1B02G354600	0.322376	-1.63318	1.13598e-06	1.05953e-05
TraesCS1B02G364200	0.132253	-2.91863	2.01079e-06	1.82058e-05
TraesCS1B02G364600	0.209783	-2.25303	0.00114995	0.00630135
TraesCS1B02G369400	0.454478	-1.13772	1.04737e-23	2.99867e-22
TraesCS1B02G378300	0.204957	-2.2866	0.00213645	0.0109237
TraesCS1B02G386400	0.327929	-1.60855	9.29075e-07	8.78856e-06
TraesCS1B02G386600	0.303476	-1.72035	0.000385949	0.00237584
TraesCS1B02G395400	0.355322	-1.4928	7.55756e-10	9.8667e-09
TraesCS1B02G410800	0.450323	-1.15097	6.43295e-11	9.17673e-10
TraesCS1B02G424700	0.491293	-1.02534	2.78649e-08	3.1343e-07
TraesCS1B02G425000	0.0656122	-3.92989	1.52051e-09	1.92798e-08
TraesCS1B02G428600	0.0420148	-4.57296	0.00732758	0.0317888
TraesCS1B02G428800	0.129876	-2.9448	2.3683e-24	6.98957e-23
TraesCS1B02G434100	0.15638	-2.67687	1.07061e-20	2.69496e-19
TraesCS1B02G434200	0.00519304	-7.5892	1.75666e-09	2.21231e-08
TraesCS1B02G434600	0.163013	-2.61694	1.47595e-07	1.53453e-06
TraesCS1B02G435900	0.381959	-1.38851	3.47423e-10	4.67625e-09
TraesCS1B02G436500	0.00213183	-8.87369	1.11455e-13	1.90746e-12
TraesCS1B02G440300	0.0643047	-3.95893	7.97532e-08	8.52477e-07
TraesCS1B02G442000	0.428844	-1.22147	0.00490717	0.022577
TraesCS1B02G457200	0.377031	-1.40725	1.10971e-08	1.30676e-07
TraesCS1B02G462400	0.410798	-1.2835	0.00396904	0.0187609
TraesCS1B02G465600	0.144797	-2.7879	0.0106449	0.0436079
TraesCS1B02G467700	0.327601	-1.60999	0.00113356	0.0062244
TraesCS1B02G469400	0.380156	-1.39534	7.62595e-11	1.08206e-09
TraesCS1B02G475700	0.465125	-1.10431	0.00844575	0.0358751
TraesCS1B02G476400	0.0387278	-4.69049	0.00571095	0.0257156
TraesCS1B02G476700	0.435884	-1.19798	0.000306242	0.00192957
TraesCS1D02G002600	0.108305	-3.20683	1.76972e-52	1.17602e-50
TraesCS1D02G002700	0.0106514	-6.55281	9.8935e-07	9.32274e-06
TraesCS1D02G002900	0.00602738	-7.37425	5.97336e-09	7.18597e-08
TraesCS1D02G003300	0.0121815	-6.35916	2.87689e-06	2.55233e-05
TraesCS1D02G021600	0.0302231	-5.0482	2.5703e-28	8.8224e-27
TraesCS1D02G021700	0.036215	-4.78727	0.00382051	0.018147
TraesCS1D02G034800	0.264656	-1.91781	2.73234e-05	0.000208322
TraesCS1D02G043000	0.0722627	-3.7906	6.21555e-14	1.08496e-12
TraesCS1D02G048200	0.480168	-1.05839	0.00534592	0.0242927
TraesCS1D02G067900	0.429901	-1.21792	9.25403e-53	6.24433e-51
TraesCS1D02G078900	0.119449	-3.06554	3.76463e-302	7.20797e-299
TraesCS1D02G092600	0.315386	-1.66481	0.00574916	0.0258662
TraesCS1D02G092800	0.125683	-2.99214	0.00496548	0.0228066
TraesCS1D02G105400	0.102359	-3.28829	0.0052418	0.0238869
TraesCS1D02G106700	0.36281	-1.46271	1.84899e-09	2.32333e-08
TraesCS1D02G107300	0.28396	-1.81624	0.00295898	0.0145396
TraesCS1D02G117400	0.256179	-1.96478	1.65953e-12	2.62938e-11
TraesCS1D02G118500	0.40216	-1.31416	0.000140925	0.000951127
TraesCS1D02G126600	0.478871	-1.06229	3.66976e-09	4.50315e-08
TraesCS1D02G127600	0.306917	-1.70408	5.54773e-07	5.40208e-06
TraesCS1D02G127800	0.29799	-1.74666	1.5577e-05	0.000123625
TraesCS1D02G129800	0.19546	-2.35505	0.00549806	0.0248936
TraesCS1D02G141400	0.430931	-1.21447	7.10865e-07	6.83951e-06
TraesCS1D02G144400	0.323363	-1.62877	9.5368e-37	4.20367e-35
TraesCS1D02G146600	0.395142	-1.33956	8.10119e-05	0.000571966
TraesCS1D02G147400	0.482887	-1.05024	1.29472e-23	3.68103e-22
TraesCS1D02G151700	0.438485	-1.1894	0.00858703	0.0363945
TraesCS1D02G155900	0.489671	-1.03012	7.89056e-21	1.99771e-19
TraesCS1D02G172900	0.418034	-1.25831	0.000255755	0.00163928
TraesCS1D02G194000	0.468999	-1.09234	1.39453e-05	0.000111499
TraesCS1D02G195300	0.475435	-1.07268	0.000443084	0.00268706
TraesCS1D02G202500	0.213725	-2.22617	0.000373505	0.00230526
TraesCS1D02G203600	0.162892	-2.61801	0.00692917	0.0303115
TraesCS1D02G214000	0.294474	-1.76379	3.78934e-07	3.77572e-06
TraesCS1D02G215500	0.0824502	-3.60033	5.7153e-06	4.8527e-05
TraesCS1D02G231700	0.38811	-1.36546	0.0125069	0.0498501
TraesCS1D02G232700	0.192241	-2.37901	8.5505e-34	3.48094e-32
TraesCS1D02G245100	0.149606	-2.74076	0.00158377	0.00838905
TraesCS1D02G256100	0.0575064	-4.12013	0.00775964	0.0333702
TraesCS1D02G259700	0.367743	-1.44323	4.71757e-05	0.000346613
TraesCS1D02G259900	0.0187611	-5.73611	8.37365e-05	0.000589572
TraesCS1D02G268500	0.281633	-1.82811	1.12207e-46	6.34796e-45
TraesCS1D02G270700	0.221287	-2.17601	3.24285e-13	5.38445e-12
TraesCS1D02G274600	0.494975	-1.01457	5.64122e-08	6.13475e-07
TraesCS1D02G275000	0.339228	-1.55967	4.42257e-05	0.000326544
TraesCS1D02G286200	0.269186	-1.89333	2.53629e-11	3.71405e-10
TraesCS1D02G292100	0.481604	-1.05408	4.88447e-06	4.18672e-05
TraesCS1D02G292700	0.390581	-1.35631	4.17459e-43	2.14755e-41
TraesCS1D02G294000	0.39489	-1.34048	0.000203978	0.00133535
TraesCS1D02G301400	0.381877	-1.38882	8.08825e-05	0.000571118
TraesCS1D02G303400	0.277352	-1.85021	1.98526e-05	0.00015485
TraesCS1D02G309100	0.368198	-1.44145	1.60323e-06	1.47159e-05
TraesCS1D02G309200	0.36563	-1.45154	5.58327e-05	0.000404638
TraesCS1D02G317000	0.331141	-1.59448	1.88995e-06	1.71574e-05
TraesCS1D02G321300	0.340634	-1.5537	5.90773e-10	7.79751e-09
TraesCS1D02G325100	0.143993	-2.79593	2.05159e-06	1.85479e-05
TraesCS1D02G325300	0.385188	-1.37637	5.33719e-10	7.07036e-09
TraesCS1D02G331600	0.0572029	-4.12777	0.00893263	0.0376328
TraesCS1D02G334300	0.320285	-1.64257	0.00925016	0.0387494
TraesCS1D02G336300	0.250875	-1.99496	2.36325e-12	3.70853e-11
TraesCS1D02G349600	0.338649	-1.56214	8.05125e-13	1.30259e-11
TraesCS1D02G352600	0.142267	-2.81333	3.9223e-10	5.25279e-09
TraesCS1D02G357600	0.457963	-1.1267	1.27385e-34	5.32748e-33
TraesCS1D02G358400	0.361982	-1.46601	0.000498293	0.00298698
TraesCS1D02G371400	0.0787098	-3.66731	9.78286e-06	8.02176e-05
TraesCS1D02G371900	0.0171564	-5.86511	4.06164e-05	0.00030164
TraesCS1D02G373800	0.437647	-1.19216	0.00164508	0.00867034
TraesCS1D02G374500	0.437358	-1.19311	0.000205281	0.00134316
TraesCS1D02G376400	0.309249	-1.69316	6.99617e-08	7.53468e-07
TraesCS1D02G380900	0.265451	-1.91348	1.93398e-43	1.00588e-41
TraesCS1D02G382100	0.242505	-2.04391	0.000207583	0.00135721
TraesCS1D02G396300	0.421795	-1.24539	1.01196e-45	5.58577e-44
TraesCS1D02G397300	0.416287	-1.26435	6.37011e-11	9.09344e-10
TraesCS1D02G404700	0.00830047	-6.91259	1.07165e-07	1.12913e-06
TraesCS1D02G409500	0.110178	-3.1821	0.000624364	0.00366033
TraesCS1D02G412400	0.244675	-2.03106	8.32422e-08	8.86061e-07
TraesCS1D02G412800	0.190274	-2.39385	0.00253629	0.0127041
TraesCS1D02G414700	0.377663	-1.40483	4.99826e-20	1.21427e-18
TraesCS1D02G418000	0.275434	-1.86022	3.15971e-14	5.63153e-13
TraesCS1D02G426400	0.436527	-1.19586	4.24129e-08	4.66869e-07
TraesCS1D02G426600	0.0188016	-5.733	1.2881e-05	0.000103611
TraesCS1D02G428600	0.165562	-2.59455	2.26283e-05	0.000174964
TraesCS1D02G432300	0.449312	-1.15421	1.47083e-07	1.52946e-06
TraesCS1D02G434100	0.463187	-1.11033	1.55101e-10	2.14803e-09
TraesCS1D02G450100	0.148218	-2.75421	1.44259e-05	0.000115071
TraesCS1D02G452200	0.488663	-1.03309	1.98187e-29	7.06382e-28
TraesCS2A02G002700	0.32084	-1.64007	5.46381e-84	6.95972e-82
TraesCS2A02G002900	0.0676337	-3.88611	0.00240466	0.012119
TraesCS2A02G004600	0.396005	-1.33641	0.000287738	0.00182179
TraesCS2A02G012000	0.237243	-2.07556	5.68096e-06	4.82622e-05
TraesCS2A02G013000	0.224892	-2.1527	1.85118e-05	0.000145149
TraesCS2A02G014300	0.268289	-1.89814	1.36534e-44	7.35737e-43
TraesCS2A02G016700	0.225093	-2.15141	1.85795e-09	2.33363e-08
TraesCS2A02G022200	0.370107	-1.43399	0.00222663	0.0113337
TraesCS2A02G035700	0.264822	-1.9169	6.13102e-05	0.000441775
TraesCS2A02G053100	0.242091	-2.04638	3.74407e-17	7.8803e-16
TraesCS2A02G058500	0.0980057	-3.35099	0.00494261	0.022711
TraesCS2A02G062500	0.0391709	-4.67407	0.00502004	0.0230167
TraesCS2A02G063400	0.101297	-3.30333	0.00545572	0.0247238
TraesCS2A02G063600	0.475084	-1.07375	1.43291e-06	1.32199e-05
TraesCS2A02G094700	0.262622	-1.92894	0.000386396	0.00237787
TraesCS2A02G098400	0.41691	-1.26219	0.00566963	0.0255552
TraesCS2A02G100800	0.39247	-1.34934	1.94058e-05	0.000151539
TraesCS2A02G106800	0.47372	-1.07789	0.00300425	0.0147396
TraesCS2A02G107000	0.460732	-1.118	2.13585e-34	8.89608e-33
TraesCS2A02G116100	0.230906	-2.11462	6.60236e-53	4.4649e-51
TraesCS2A02G117100	0.3825	-1.38647	0.000272408	0.00173441
TraesCS2A02G117800	0.451812	-1.1462	0.000163363	0.00108925
TraesCS2A02G117900	0.394983	-1.34014	8.93683e-11	1.26019e-09
TraesCS2A02G119600	0.104602	-3.25702	7.73782e-19	1.77296e-17
TraesCS2A02G120900	0.284057	-1.81575	0.000313282	0.00196867
TraesCS2A02G125600	0.341283	-1.55096	0.000376796	0.00232323
TraesCS2A02G136100	0.334372	-1.58047	0.0122552	0.0490248
TraesCS2A02G136500	0.0325719	-4.94023	0.00223999	0.0113932
TraesCS2A02G154800	0.399782	-1.32272	0.0041722	0.0196078
TraesCS2A02G157400	0.42444	-1.23637	2.93839e-34	1.21891e-32
TraesCS2A02G158600	0.0418006	-4.58033	0.00702612	0.0306678
TraesCS2A02G161500	0.127868	-2.96727	1.13935e-89	1.58292e-87
TraesCS2A02G165800	0.493816	-1.01795	2.81237e-05	0.000214025
TraesCS2A02G173000	0.21843	-2.19476	0.0121025	0.0485344
TraesCS2A02G174500	0.1977	-2.33862	7.30394e-33	2.90399e-31
TraesCS2A02G177700	0.456444	-1.13149	0.00163358	0.00861578
TraesCS2A02G186700	0.0239799	-5.38203	0.000363256	0.00224879
TraesCS2A02G209200	0.486911	-1.03827	0.00106196	0.00587809
TraesCS2A02G215800	0.275008	-1.86245	1.87755e-05	0.000147067
TraesCS2A02G215900	0.259855	-1.94422	1.64369e-10	2.27074e-09
TraesCS2A02G222300	0.275691	-1.85888	5.21887e-05	0.000380163
TraesCS2A02G242700	0.219869	-2.18528	0.000800251	0.00457204
TraesCS2A02G243400	0.459729	-1.12115	2.78307e-20	6.86458e-19
TraesCS2A02G248800	0.393696	-1.34485	2.31674e-05	0.000178794
TraesCS2A02G256200	0.2599	-1.94397	1.77658e-05	0.000139729
TraesCS2A02G258900	0.278055	-1.84656	4.83612e-37	2.14713e-35
TraesCS2A02G265700	0.365724	-1.45117	0.00059052	0.00348459
TraesCS2A02G265900	0.396309	-1.3353	0.0031531	0.0153677
TraesCS2A02G285900	0.318787	-1.64934	0.00028411	0.00180031
TraesCS2A02G286100	0.0749431	-3.73806	0.00640557	0.0283427
TraesCS2A02G291000	0.497519	-1.00718	4.38618e-14	7.74235e-13
TraesCS2A02G294600	0.434799	-1.20158	2.72884e-11	3.98649e-10
TraesCS2A02G299200	0.488942	-1.03226	0.00755515	0.0326282
TraesCS2A02G300400	0.320479	-1.6417	0.00284775	0.0140629
TraesCS2A02G301400	0.412095	-1.27895	6.35856e-112	1.28152e-109
TraesCS2A02G301500	0.456203	-1.13225	0.00024388	0.0015711
TraesCS2A02G301600	0.327521	-1.61034	0.000790102	0.00451954
TraesCS2A02G310100	0.347727	-1.52397	5.54853e-07	5.40208e-06
TraesCS2A02G315000	0.0434487	-4.52454	0.0109213	0.0445528
TraesCS2A02G316500	0.263873	-1.92208	1.69476e-08	1.94742e-07
TraesCS2A02G323000	0.300764	-1.7333	0.00510085	0.0233192
TraesCS2A02G323200	0.418899	-1.25533	8.90136e-10	1.15448e-08
TraesCS2A02G327900	0.372477	-1.42478	0.00758711	0.0327524
TraesCS2A02G334600	0.391281	-1.35372	1.65401e-20	4.11669e-19
TraesCS2A02G338300	0.0993706	-3.33104	3.38299e-24	9.9221e-23
TraesCS2A02G340900	0.409651	-1.28753	1.11736e-09	1.43672e-08
TraesCS2A02G341500	0.272155	-1.8775	1.32778e-08	1.54808e-07
TraesCS2A02G345500	0.0988788	-3.33819	2.36016e-15	4.51467e-14
TraesCS2A02G348100	0.424184	-1.23724	0.00113889	0.00624867
TraesCS2A02G353100	0.27194	-1.87864	0.00247924	0.0124539
TraesCS2A02G354000	0.419099	-1.25464	0.004363	0.0203903
TraesCS2A02G359700	0.412666	-1.27695	0.00710964	0.0309749
TraesCS2A02G365500	0.437722	-1.19191	0.00235633	0.011896
TraesCS2A02G367700	0.271753	-1.87963	4.33237e-64	3.89208e-62
TraesCS2A02G372300	0.197966	-2.33667	0.000554349	0.00328953
TraesCS2A02G382400	0.268633	-1.89629	2.63876e-09	3.27607e-08
TraesCS2A02G382700	0.378986	-1.39978	4.8835e-59	3.88077e-57
TraesCS2A02G389900	0.367189	-1.44541	3.75992e-73	3.965e-71
TraesCS2A02G405800	0.268994	-1.89435	0.00998385	0.0413507
TraesCS2A02G407700	0.411492	-1.28106	7.83043e-43	4.00469e-41
TraesCS2A02G409000	0.482471	-1.05148	0.0106691	0.0436869
TraesCS2A02G409400	0.0740942	-3.7545	0.000413681	0.0025275
TraesCS2A02G409500	0.0500813	-4.31958	0.00383534	0.018202
TraesCS2A02G413100	0.263492	-1.92417	0.000456385	0.00276116
TraesCS2A02G416100	0.122123	-3.03359	1.25941e-08	1.4737e-07
TraesCS2A02G417000	0.0488871	-4.3544	0.00388254	0.0183961
TraesCS2A02G420900	0.498385	-1.00467	0.000228069	0.00147806
TraesCS2A02G424400	0.46183	-1.11457	0.000369385	0.00228282
TraesCS2A02G431200	0.358236	-1.48102	0.00504883	0.0231245
TraesCS2A02G433500	0.480341	-1.05787	1.67901e-38	7.68269e-37
TraesCS2A02G444000	0.250754	-1.99566	0.00680288	0.0298465
TraesCS2A02G444600	0.421495	-1.24641	5.70036e-09	6.87105e-08
TraesCS2A02G468200	0.000937675	-10.0586	3.3213e-17	7.00974e-16
TraesCS2A02G468400	0.108762	-3.20076	0.00593031	0.026568
TraesCS2A02G475400	0.457762	-1.12733	0.000246412	0.0015852
TraesCS2A02G478000	0.492154	-1.02282	0.00243211	0.0122453
TraesCS2A02G478600	0.391034	-1.35463	2.98339e-06	2.6388e-05
TraesCS2A02G478900	0.161386	-2.63141	0.00110983	0.00611274
TraesCS2A02G487600	0.328396	-1.60649	0.000887296	0.00501233
TraesCS2A02G493800	0.38621	-1.37254	1.31273e-14	2.40232e-13
TraesCS2A02G499700	0.362609	-1.46351	5.18631e-07	5.08173e-06
TraesCS2A02G499800	0.403233	-1.31031	0.00151931	0.00808957
TraesCS2A02G506300	0.0740605	-3.75515	2.6629e-25	8.21518e-24
TraesCS2A02G507000	0.0108292	-6.52892	1.18439e-06	1.10317e-05
TraesCS2A02G507400	0.0652257	-3.93841	1.87134e-103	3.27586e-101
TraesCS2A02G507500	0.106537	-3.23058	3.82442e-30	1.39392e-28
TraesCS2A02G510300	0.000521332	-10.9055	3.86008e-20	9.44124e-19
TraesCS2A02G512000	0.0424508	-4.55806	0.000148753	0.000998791
TraesCS2A02G514200	0.384911	-1.3774	8.38729e-20	2.0168e-18
TraesCS2A02G515100	0.183877	-2.44319	0.000410212	0.00250856
TraesCS2A02G521400	0.223748	-2.16005	1.45576e-29	5.21596e-28
TraesCS2A02G523100	0.357545	-1.4838	2.46163e-07	2.49457e-06
TraesCS2A02G524800	0.313652	-1.67277	0.00911317	0.0382592
TraesCS2A02G527100	0.280648	-1.83317	1.22019e-06	1.13478e-05
TraesCS2A02G527700	0.25578	-1.96703	2.25917e-05	0.000174703
TraesCS2A02G539500	0.435745	-1.19845	1.85497e-21	4.79749e-20
TraesCS2A02G540900	0.381211	-1.39134	0.000131754	0.000894351
TraesCS2A02G543800	0.428619	-1.22223	3.60445e-06	3.15345e-05
TraesCS2A02G545000	0.401014	-1.31827	0.00696917	0.0304648
TraesCS2A02G566000	0.332795	-1.58729	0.000475581	0.00286569
TraesCS2A02G571300	0.389844	-1.35903	0.000752274	0.0043278
TraesCS2A02G571900	0.464207	-1.10716	5.87253e-05	0.000424197
TraesCS2A02G588300	0.198796	-2.33064	3.27578e-07	3.28377e-06
TraesCS2B02G003600	0.171176	-2.54645	7.38849e-14	1.27949e-12
TraesCS2B02G005400	0.464678	-1.1057	2.13076e-17	4.55034e-16
TraesCS2B02G008100	0.0201664	-5.6319	0.000131405	0.000892181
TraesCS2B02G048700	0.453755	-1.14001	5.44426e-13	8.90692e-12
TraesCS2B02G059500	0.255788	-1.96698	8.23905e-21	2.08508e-19
TraesCS2B02G072300	0.306644	-1.70536	3.13404e-08	3.50464e-07
TraesCS2B02G080100	0.162702	-2.6197	0.00133433	0.00720546
TraesCS2B02G080300	0.164109	-2.60728	4.34426e-09	5.28846e-08
TraesCS2B02G081100	0.28617	-1.80505	1.15661e-06	1.07795e-05
TraesCS2B02G119000	0.308402	-1.69711	0.00419511	0.0197064
TraesCS2B02G121400	0.232768	-2.10303	0.0050714	0.0232088
TraesCS2B02G127700	0.440636	-1.18234	1.32802e-23	3.77045e-22
TraesCS2B02G133200	0.329135	-1.60325	0.00018679	0.00123059
TraesCS2B02G135500	0.147082	-2.76531	0.00083292	0.00474144
TraesCS2B02G135600	0.268394	-1.89758	1.91941e-14	3.47518e-13
TraesCS2B02G136000	0.499837	-1.00047	0.00976877	0.0406329
TraesCS2B02G137800	0.190522	-2.39197	1.41113e-06	1.30287e-05
TraesCS2B02G137900	0.255213	-1.97023	1.53161e-18	3.46275e-17
TraesCS2B02G138200	0.487052	-1.03785	0.00232686	0.0117685
TraesCS2B02G140300	0.214264	-2.22254	5.35556e-15	1.00407e-13
TraesCS2B02G150600	0.117363	-3.09095	1.11917e-33	4.5321e-32
TraesCS2B02G160100	0.408199	-1.29266	0.00334459	0.0161787
TraesCS2B02G160200	0.190247	-2.39406	0.000260606	0.00166584
TraesCS2B02G161600	0.220194	-2.18315	3.23081e-06	2.84572e-05
TraesCS2B02G167500	0.411836	-1.27986	7.50384e-06	6.26708e-05
TraesCS2B02G180600	0.402416	-1.31324	0.0025776	0.0128888
TraesCS2B02G181900	0.45735	-1.12863	4.83821e-10	6.433e-09
TraesCS2B02G182900	0.319565	-1.64582	1.47051e-27	4.9099e-26
TraesCS2B02G191500	0.347074	-1.52669	1.25123e-10	1.7431e-09
TraesCS2B02G196000	0.357292	-1.48482	0.00121573	0.00662689
TraesCS2B02G197300	0.406462	-1.29881	3.10451e-05	0.00023448
TraesCS2B02G204300	0.372191	-1.42588	3.19514e-07	3.2066e-06
TraesCS2B02G228900	0.398716	-1.32657	3.63631e-15	6.90831e-14
TraesCS2B02G236100	0.488905	-1.03238	0.0046621	0.0216018
TraesCS2B02G240800	0.236211	-2.08185	3.74868e-09	4.59908e-08
TraesCS2B02G245100	0.164953	-2.59987	1.73049e-05	0.000136385
TraesCS2B02G246200	0.453381	-1.1412	0.00323891	0.0157434
TraesCS2B02G247200	0.251033	-1.99405	0.00469259	0.0217239
TraesCS2B02G249400	0.125993	-2.98858	0.0117539	0.0474062
TraesCS2B02G250400	0.487406	-1.03681	4.74876e-05	0.000348816
TraesCS2B02G256500	0.347225	-1.52606	0.00949953	0.0396861
TraesCS2B02G267900	0.278944	-1.84195	5.27485e-101	8.7584e-99
TraesCS2B02G273500	0.464264	-1.10698	3.86585e-11	5.59813e-10
TraesCS2B02G280200	0.46543	-1.10336	1.62602e-10	2.24734e-09
TraesCS2B02G284400	0.288798	-1.79186	3.24527e-30	1.18495e-28
TraesCS2B02G286900	0.212285	-2.23592	0.00395432	0.0187029
TraesCS2B02G292700	0.400802	-1.31904	0.00514057	0.0234745
TraesCS2B02G294800	0.449626	-1.1532	0.00240082	0.0121017
TraesCS2B02G311000	0.366052	-1.44988	2.14971e-06	1.93677e-05
TraesCS2B02G317600	0.283881	-1.81664	5.20237e-29	1.82976e-27
TraesCS2B02G326800	0.399471	-1.32384	1.34676e-09	1.71762e-08
TraesCS2B02G329800	0.263003	-1.92685	0.000890059	0.00502701
TraesCS2B02G332200	0.350134	-1.51402	1.31323e-05	0.000105438
TraesCS2B02G332600	0.195246	-2.35663	0.00587071	0.0263395
TraesCS2B02G335300	0.304166	-1.71707	0.00274508	0.0136163
TraesCS2B02G338600	0.140717	-2.82914	0.00101004	0.00562665
TraesCS2B02G338700	0.354807	-1.4949	7.32258e-10	9.57215e-09
TraesCS2B02G359000	0.193942	-2.3663	4.43767e-06	3.82784e-05
TraesCS2B02G370900	0.345164	-1.53465	1.11225e-06	1.03914e-05
TraesCS2B02G374300	0.177083	-2.4975	0.0120666	0.0484125
TraesCS2B02G377500	0.442498	-1.17626	3.2328e-12	5.03166e-11
TraesCS2B02G385200	0.0137425	-6.18521	1.48126e-06	1.36372e-05
TraesCS2B02G392000	0.152339	-2.71465	0.0016991	0.00892431
TraesCS2B02G395200	0.369114	-1.43786	0.000614122	0.00360962
TraesCS2B02G400000	0.401405	-1.31687	2.40667e-25	7.43967e-24
TraesCS2B02G407100	0.454747	-1.13686	0.0118191	0.0476224
TraesCS2B02G407800	0.36171	-1.46709	0.00212509	0.0108701
TraesCS2B02G409300	0.241913	-2.04744	4.08255e-57	3.09955e-55
TraesCS2B02G417400	0.463401	-1.10967	0.000241538	0.00155793
TraesCS2B02G420100	0.403442	-1.30957	0.000491612	0.00295184
TraesCS2B02G428200	0.390376	-1.35707	0.00921042	0.038604
TraesCS2B02G429300	0.451548	-1.14705	1.81986e-12	2.87521e-11
TraesCS2B02G433600	0.294991	-1.76126	0.00107267	0.00592939
TraesCS2B02G439100	0.414986	-1.26887	3.60278e-08	3.99817e-07
TraesCS2B02G440600	0.42522	-1.23372	0.00270991	0.0134745
TraesCS2B02G443800	0.31045	-1.68757	2.91952e-26	9.30194e-25
TraesCS2B02G451100	0.392642	-1.34871	0.00762809	0.0329045
TraesCS2B02G451600	0.428392	-1.223	2.04879e-06	1.8528e-05
TraesCS2B02G451700	0.493758	-1.01812	1.52579e-20	3.8048e-19
TraesCS2B02G454500	0.387818	-1.36655	2.73279e-87	3.60076e-85
TraesCS2B02G455500	0.347531	-1.52478	0.00738747	0.032008
TraesCS2B02G472800	0.442404	-1.17656	4.46538e-42	2.23703e-40
TraesCS2B02G475100	0.351503	-1.50839	0.00103715	0.00575797
TraesCS2B02G475600	0.293112	-1.77048	0.0113298	0.0459438
TraesCS2B02G491000	0.241793	-2.04816	4.32954e-242	4.34863e-239
TraesCS2B02G491100	0.150138	-2.73564	0.000100111	0.000695428
TraesCS2B02G509200	0.161744	-2.62822	5.3693e-06	4.57413e-05
TraesCS2B02G509700	0.0352322	-4.82696	2.13648e-23	6.01562e-22
TraesCS2B02G510600	0.435628	-1.19883	6.63734e-06	5.58603e-05
TraesCS2B02G514800	0.498491	-1.00436	0.000783591	0.00448732
TraesCS2B02G515800	0.311351	-1.68339	0.00237691	0.011988
TraesCS2B02G521800	0.242189	-2.04579	2.49141e-26	7.95862e-25
TraesCS2B02G524500	0.46029	-1.11939	2.20732e-07	2.24764e-06
TraesCS2B02G535400	0.278677	-1.84333	6.60368e-10	8.67497e-09
TraesCS2B02G535500	0.17616	-2.50504	3.2354e-10	4.36246e-09
TraesCS2B02G542000	0.0178224	-5.81017	5.78107e-05	0.000417985
TraesCS2B02G542400	0.329411	-1.60204	8.18282e-09	9.72745e-08
TraesCS2B02G543400	0.17107	-2.54734	0.0109412	0.044619
TraesCS2B02G543500	0.492988	-1.02038	0.000162258	0.00108305
TraesCS2B02G555200	0.273693	-1.86937	3.96247e-16	7.89518e-15
TraesCS2B02G556600	0.48833	-1.03407	6.42429e-20	1.55148e-18
TraesCS2B02G558400	0.142799	-2.80795	2.91536e-05	0.00022134
TraesCS2B02G565300	0.146243	-2.77357	0.00532704	0.0242177
TraesCS2B02G568900	0.329281	-1.60261	3.24157e-06	2.85479e-05
TraesCS2B02G569300	0.333071	-1.5861	1.6108e-08	1.85686e-07
TraesCS2B02G587800	0.0818183	-3.61143	2.2655e-05	0.000175148
TraesCS2B02G594900	0.243365	-2.03881	7.79505e-17	1.61241e-15
TraesCS2B02G596400	0.276015	-1.85718	1.46309e-05	0.000116585
TraesCS2B02G612100	0.369031	-1.43819	6.16936e-31	2.31754e-29
TraesCS2B02G615500	0.226694	-2.14118	0.000305916	0.00192771
TraesCS2D02G001500	0.280322	-1.83484	0.0106575	0.0436509
TraesCS2D02G004200	0.273959	-1.86797	0.000451127	0.00273151
TraesCS2D02G005100	0.362013	-1.46589	5.60977e-20	1.36067e-18
TraesCS2D02G009100	0.429484	-1.21932	0.000705288	0.00408202
TraesCS2D02G013100	0.139055	-2.84627	1.42717e-06	1.31728e-05
TraesCS2D02G021300	0.428712	-1.22192	0.000462931	0.0027969
TraesCS2D02G025700	0.363912	-1.45834	4.90606e-06	4.20346e-05
TraesCS2D02G036600	0.499111	-1.00257	7.40299e-06	6.18791e-05
TraesCS2D02G036900	0.327581	-1.61008	9.27879e-06	7.63501e-05
TraesCS2D02G040700	0.481692	-1.05382	0.00285199	0.0140805
TraesCS2D02G041200	0.0577242	-4.11468	0.00785524	0.0337316
TraesCS2D02G043300	0.0678191	-3.88217	1.37551e-26	4.43792e-25
TraesCS2D02G044900	0.0134329	-6.21808	5.16375e-06	4.41122e-05
TraesCS2D02G045000	0.00324745	-8.26648	1.5232e-11	2.26516e-10
TraesCS2D02G048900	0.179974	-2.47414	0.00291116	0.0143358
TraesCS2D02G049000	0.0806212	-3.6327	6.22934e-07	6.03138e-06
TraesCS2D02G053800	0.0121844	-6.35882	2.78089e-06	2.47253e-05
TraesCS2D02G057300	0.249288	-2.00412	1.27739e-11	1.90749e-10
TraesCS2D02G058400	0.380438	-1.39427	1.34814e-08	1.56943e-07
TraesCS2D02G070400	0.198137	-2.33543	0.0066289	0.0291876
TraesCS2D02G078200	0.436591	-1.19565	0.00877422	0.0370801
TraesCS2D02G080400	0.122895	-3.0245	0.000253863	0.00162809
TraesCS2D02G096700	0.349144	-1.5181	0.00673981	0.0296058
TraesCS2D02G099700	0.358169	-1.48129	0.00219564	0.0111945
TraesCS2D02G100300	0.393753	-1.34464	2.21705e-09	2.76822e-08
TraesCS2D02G105100	0.240684	-2.05479	0.00189468	0.00981279
TraesCS2D02G117100	0.348676	-1.52004	2.31854e-29	8.23506e-28
TraesCS2D02G117200	0.497281	-1.00787	1.6332e-06	1.4973e-05
TraesCS2D02G119100	0.290947	-1.78117	5.66495e-15	1.0611e-13
TraesCS2D02G122900	0.204931	-2.28679	0.000181611	0.00119866
TraesCS2D02G127500	0.409003	-1.28982	0.00955137	0.0398727
TraesCS2D02G129900	0.33409	-1.58169	0.000355562	0.00220808
TraesCS2D02G136500	0.170734	-2.55018	0.00119063	0.0065057
TraesCS2D02G141200	0.454392	-1.13799	0.000434505	0.00264025
TraesCS2D02G141900	0.0778963	-3.6823	0.00642923	0.0284331
TraesCS2D02G144200	0.276203	-1.8562	0.000277677	0.0017652
TraesCS2D02G145100	0.22157	-2.17417	0.00230425	0.0116693
TraesCS2D02G146800	0.402592	-1.31261	0.00173647	0.0090851
TraesCS2D02G163000	0.21296	-2.23134	0.0012615	0.00685201
TraesCS2D02G163300	0.42202	-1.24462	1.33714e-12	2.13181e-11
TraesCS2D02G164400	0.459794	-1.12094	6.98042e-26	2.19437e-24
TraesCS2D02G168600	0.0881888	-3.50326	1.16473e-49	7.25221e-48
TraesCS2D02G172500	0.136532	-2.87269	6.17106e-07	5.98157e-06
TraesCS2D02G173000	0.230243	-2.11877	0.00630172	0.0279438
TraesCS2D02G173100	0.483115	-1.04956	0.000157614	0.00105445
TraesCS2D02G176400	0.416044	-1.26519	0.0121343	0.0486462
TraesCS2D02G180500	0.265342	-1.91407	0.0101886	0.0420877
TraesCS2D02G181900	0.354325	-1.49685	5.87963e-22	1.5588e-20
TraesCS2D02G203100	0.399739	-1.32287	0.00862207	0.0365303
TraesCS2D02G211100	0.317668	-1.65441	2.87866e-07	2.90039e-06
TraesCS2D02G214100	0.370708	-1.43165	5.86218e-14	1.02503e-12
TraesCS2D02G221400	0.280518	-1.83384	0.00164389	0.00866555
TraesCS2D02G221500	0.365326	-1.45274	0.00382357	0.018156
TraesCS2D02G225400	0.276202	-1.8562	0.000220616	0.00143491
TraesCS2D02G229800	0.422492	-1.243	1.52551e-08	1.76362e-07
TraesCS2D02G237600	0.203139	-2.29946	0.0106626	0.0436658
TraesCS2D02G238500	0.438016	-1.19094	4.86212e-13	7.9801e-12
TraesCS2D02G252000	0.298954	-1.742	1.57846e-05	0.000125046
TraesCS2D02G259400	0.403853	-1.3081	0.00207966	0.0106626
TraesCS2D02G260900	0.331619	-1.5924	0.00703263	0.0306896
TraesCS2D02G262000	0.374018	-1.41882	4.58526e-15	8.64946e-14
TraesCS2D02G262100	0.212239	-2.23624	0.00053709	0.00319609
TraesCS2D02G266500	0.434712	-1.20187	2.52525e-05	0.000193763
TraesCS2D02G267400	0.383213	-1.38378	0.000115741	0.000794726
TraesCS2D02G271500	0.364736	-1.45508	9.85336e-05	0.000685138
TraesCS2D02G272800	0.0482003	-4.37481	0.00371135	0.0177092
TraesCS2D02G276300	0.398192	-1.32846	3.08096e-05	0.000232816
TraesCS2D02G285700	0.49012	-1.02879	2.32521e-20	5.75377e-19
TraesCS2D02G288900	0.484489	-1.04546	7.54221e-10	9.84895e-09
TraesCS2D02G292300	0.45491	-1.13635	3.27105e-06	2.8791e-05
TraesCS2D02G293200	0.087675	-3.51169	6.20642e-05	0.000446788
TraesCS2D02G297100	0.242165	-2.04594	0.000573449	0.00339105
TraesCS2D02G299200	0.412712	-1.27679	0.00261317	0.0130539
TraesCS2D02G300000	0.444843	-1.16863	7.24101e-109	1.37779e-106
TraesCS2D02G300100	0.206039	-2.27901	1.67468e-174	7.22579e-172
TraesCS2D02G300800	0.494811	-1.01505	0.00359804	0.0172422
TraesCS2D02G303900	0.467112	-1.09816	3.66871e-07	3.66267e-06
TraesCS2D02G306000	0.421363	-1.24687	0.00102997	0.005722
TraesCS2D02G306700	0.352301	-1.50512	2.43708e-05	0.000187561
TraesCS2D02G307400	0.409802	-1.287	1.02245e-06	9.61605e-06
TraesCS2D02G308700	0.320342	-1.64231	0.00371586	0.0177259
TraesCS2D02G309700	0.458643	-1.12456	0.00740653	0.0320745
TraesCS2D02G311900	0.482047	-1.05275	1.22263e-05	9.86951e-05
TraesCS2D02G314100	0.390179	-1.35779	0.00624435	0.0277216
TraesCS2D02G325900	0.372366	-1.42521	1.16075e-07	1.21777e-06
TraesCS2D02G331800	0.416795	-1.26259	5.53144e-08	6.02071e-07
TraesCS2D02G332100	0.490654	-1.02722	2.81436e-05	0.00021415
TraesCS2D02G351100	0.288228	-1.79472	0.00315012	0.0153593
TraesCS2D02G352400	0.290595	-1.78292	0.000469646	0.00283327
TraesCS2D02G353200	0.261152	-1.93704	0.00616558	0.0274275
TraesCS2D02G356100	0.351255	-1.50941	6.29063e-24	1.82318e-22
TraesCS2D02G356900	0.398919	-1.32583	1.90382e-46	1.07112e-44
TraesCS2D02G357000	0.0286092	-5.12738	0.000186937	0.00123116
TraesCS2D02G358600	0.282415	-1.82411	0.00141864	0.00761374
TraesCS2D02G361900	0.494288	-1.01658	0.000780618	0.00447238
TraesCS2D02G364500	0.0358714	-4.80102	2.43959e-10	3.32898e-09
TraesCS2D02G364600	0.0838816	-3.5755	1.44485e-162	5.26933e-160
TraesCS2D02G364800	0.372153	-1.42603	2.73111e-14	4.89276e-13
TraesCS2D02G373400	0.485568	-1.04226	0.00253094	0.0126855
TraesCS2D02G376600	0.485072	-1.04373	2.41721e-05	0.000186102
TraesCS2D02G377100	0.0870775	-3.52156	7.72095e-08	8.27453e-07
TraesCS2D02G378800	0.334493	-1.57995	4.99243e-05	0.000364912
TraesCS2D02G379000	0.379678	-1.39715	4.5072e-18	9.93709e-17
TraesCS2D02G386700	0.0257141	-5.2813	0.000497937	0.00298514
TraesCS2D02G386900	0.377431	-1.40572	0.000925318	0.005206
TraesCS2D02G387700	0.482608	-1.05108	3.57848e-12	5.55345e-11
TraesCS2D02G388800	0.368483	-1.44033	9.52498e-44	4.99218e-42
TraesCS2D02G393400	0.330004	-1.59945	0.000132925	0.000901701
TraesCS2D02G395300	0.494965	-1.0146	0.00011191	0.000770316
TraesCS2D02G400100	0.309233	-1.69323	0.000468345	0.00282654
TraesCS2D02G406900	0.0344982	-4.85734	0.0030372	0.0148714
TraesCS2D02G408600	0.30357	-1.7199	0.00397949	0.0188002
TraesCS2D02G408900	0.191055	-2.38794	1.39826e-11	2.0824e-10
TraesCS2D02G417100	0.453432	-1.14104	2.67685e-07	2.70194e-06
TraesCS2D02G429700	0.463984	-1.10785	1.11451e-09	1.43335e-08
TraesCS2D02G437600	0.470647	-1.08728	2.1662e-06	1.95063e-05
TraesCS2D02G440900	0.491786	-1.0239	5.75828e-05	0.000416534
TraesCS2D02G445300	0.406516	-1.29862	0.0019651	0.0101372
TraesCS2D02G445800	0.259087	-1.94849	1.33284e-08	1.5531e-07
TraesCS2D02G453200	0.376512	-1.40923	0.000619749	0.00363781
TraesCS2D02G453300	0.205115	-2.2855	0.00384816	0.0182557
TraesCS2D02G453800	0.427555	-1.22582	0.000835865	0.00475423
TraesCS2D02G459800	0.409303	-1.28876	0.00301291	0.0147737
TraesCS2D02G460700	0.435722	-1.19852	0.00156847	0.00832022
TraesCS2D02G466700	0.492101	-1.02297	0.000775244	0.00444451
TraesCS2D02G468300	0.125633	-2.99271	8.7932e-11	1.24165e-09
TraesCS2D02G468600	0.366989	-1.44619	3.92602e-08	4.33959e-07
TraesCS2D02G473500	0.214846	-2.21862	0.000826461	0.00470862
TraesCS2D02G477300	0.0326317	-4.93758	2.21706e-05	0.000171706
TraesCS2D02G480600	0.264523	-1.91854	0.00724096	0.0314777
TraesCS2D02G483300	0.0983809	-3.34548	1.38602e-45	7.62297e-44
TraesCS2D02G484600	0.490251	-1.02841	0.00279267	0.0138288
TraesCS2D02G484800	0.163872	-2.60936	0.00666722	0.0293332
TraesCS2D02G485000	0.465863	-1.10202	0.000494401	0.00296667
TraesCS2D02G499800	0.396618	-1.33418	9.14986e-12	1.38138e-10
TraesCS2D02G505400	0.264104	-1.92082	0.00162165	0.0085601
TraesCS2D02G506900	0.0330446	-4.91944	0.000571233	0.00337925
TraesCS2D02G507800	0.176191	-2.50479	5.92509e-28	2.00899e-26
TraesCS2D02G507900	0.0642596	-3.95994	7.01274e-10	9.18674e-09
TraesCS2D02G515500	0.0143317	-6.12464	8.78835e-06	7.25776e-05
TraesCS2D02G515800	0.472012	-1.0831	7.65178e-28	2.58444e-26
TraesCS2D02G523100	0.408322	-1.29222	0.000153414	0.00102828
TraesCS2D02G525000	0.409607	-1.28769	1.77838e-18	4.00586e-17
TraesCS2D02G528200	0.422031	-1.24458	3.92323e-05	0.00029182
TraesCS2D02G529000	0.416888	-1.26227	3.63761e-24	1.06638e-22
TraesCS2D02G530300	0.221409	-2.17521	0.00300928	0.0147583
TraesCS2D02G530600	0.146972	-2.76639	3.83699e-08	4.24654e-07
TraesCS2D02G539600	0.225739	-2.14727	0.000228919	0.00148325
TraesCS2D02G541200	0.439537	-1.18594	0.00491417	0.0226041
TraesCS2D02G545300	0.212283	-2.23594	0.00438788	0.0204894
TraesCS2D02G553300	0.455342	-1.13498	2.12754e-07	2.17001e-06
TraesCS2D02G553700	0.162402	-2.62236	0.00211018	0.0108019
TraesCS2D02G558900	0.22735	-2.13701	0.000759927	0.00436814
TraesCS2D02G562700	0.0316858	-4.98002	0.00266721	0.0132837
TraesCS2D02G564900	0.230901	-2.11466	1.7192e-56	1.27832e-54
TraesCS2D02G571100	0.385219	-1.37625	2.02799e-05	0.000158002
TraesCS2D02G581700	0.21179	-2.2393	4.94926e-10	6.57494e-09
TraesCS2D02G581800	0.215171	-2.21644	0.000321712	0.00201729
TraesCS2D02G586000	0.411491	-1.28107	0.00241981	0.0121874
TraesCS2D02G587900	0.426544	-1.22923	8.69499e-95	1.29304e-92
TraesCS2D02G589400	0.293628	-1.76794	0.00263974	0.0131702
TraesCS2D02G593800	0.164298	-2.60561	0.00029141	0.00184275
TraesCS2D02G594500	0.0945654	-3.40254	0.0124101	0.049528
TraesCS2D02G599700	0.406363	-1.29916	0.000347566	0.00216215
TraesCS2D02G601200	0.478412	-1.06367	0.00934914	0.0391052
TraesCS3A02G003600	0.219957	-2.18471	0.0066303	0.0291917
TraesCS3A02G014700	0.454272	-1.13837	0.00206552	0.0105999
TraesCS3A02G015600	0.323887	-1.62644	0.00264251	0.0131811
TraesCS3A02G017200	0.401948	-1.31492	6.74056e-06	5.66434e-05
TraesCS3A02G022900	0.0912938	-3.45334	6.53416e-05	0.000468455
TraesCS3A02G025300	0.0660406	-3.9205	1.58865e-08	1.83306e-07
TraesCS3A02G026600	0.454249	-1.13845	0.000584464	0.00345186
TraesCS3A02G026800	0.468881	-1.09271	0.000157739	0.00105508
TraesCS3A02G027900	0.412528	-1.27744	0.00246903	0.0124123
TraesCS3A02G035900	0.392185	-1.3504	0.00141493	0.00759782
TraesCS3A02G038200	0.0535085	-4.22409	3.4934e-05	0.000261985
TraesCS3A02G055500	0.435995	-1.19762	2.11609e-59	1.69257e-57
TraesCS3A02G064100	0.0621048	-4.00915	0.0119332	0.0479748
TraesCS3A02G064600	0.0338074	-4.88652	0.00300996	0.0147605
TraesCS3A02G068300	0.376218	-1.41036	0.00432726	0.0202557
TraesCS3A02G072500	0.486077	-1.04074	0.000544718	0.00323865
TraesCS3A02G077400	0.339616	-1.55802	1.80625e-05	0.000141914
TraesCS3A02G081100	0.382342	-1.38706	0.000118359	0.000810739
TraesCS3A02G096800	0.39459	-1.34157	0.00813755	0.0347515
TraesCS3A02G097400	0.388735	-1.36314	5.79237e-07	5.62697e-06
TraesCS3A02G098700	0.480898	-1.0562	0.00718072	0.0312513
TraesCS3A02G103100	0.0223916	-5.4809	0.000239501	0.00154561
TraesCS3A02G104600	0.38619	-1.37262	5.28846e-09	6.39848e-08
TraesCS3A02G104800	0.293115	-1.77046	0.011724	0.0473077
TraesCS3A02G107000	0.329047	-1.60363	2.00164e-10	2.74912e-09
TraesCS3A02G107200	0.434291	-1.20327	3.09086e-13	5.14044e-12
TraesCS3A02G116900	0.477034	-1.06784	0.0120084	0.048225
TraesCS3A02G123000	0.413265	-1.27486	8.12562e-12	1.23047e-10
TraesCS3A02G127100	0.322767	-1.63143	0.000275239	0.00175115
TraesCS3A02G129400	0.298082	-1.74622	0.00135407	0.00730369
TraesCS3A02G129600	0.369021	-1.43823	3.07631e-05	0.000232494
TraesCS3A02G131500	0.372721	-1.42383	0.00239098	0.0120541
TraesCS3A02G131900	0.0125323	-6.3182	3.80601e-06	3.31943e-05
TraesCS3A02G132100	0.435386	-1.19963	0.00642669	0.0284253
TraesCS3A02G132300	0.262077	-1.93194	0.00286458	0.0141346
TraesCS3A02G132400	0.459635	-1.12144	0.000139288	0.000940699
TraesCS3A02G132500	0.491151	-1.02576	0.000140602	0.00094905
TraesCS3A02G137300	0.0366869	-4.76859	0.00376162	0.0179104
TraesCS3A02G144000	0.395365	-1.33874	0.0012207	0.00665165
TraesCS3A02G147200	0.409905	-1.28664	0.00157287	0.00834069
TraesCS3A02G155800	0.304801	-1.71406	0.00224042	0.0113944
TraesCS3A02G163900	0.409785	-1.28706	5.03733e-05	0.000367945
TraesCS3A02G180500	0.392608	-1.34884	0.0105056	0.0431382
TraesCS3A02G181000	0.103449	-3.27301	4.79691e-10	6.37946e-09
TraesCS3A02G183800	0.25008	-1.99954	1.88631e-33	7.58349e-32
TraesCS3A02G185900	0.319156	-1.64767	4.0017e-20	9.76812e-19
TraesCS3A02G191100	0.37282	-1.42345	1.3739e-07	1.43305e-06
TraesCS3A02G204100	0.437786	-1.1917	2.95722e-05	0.000224129
TraesCS3A02G214200	0.0861313	-3.53732	0.0093349	0.0390483
TraesCS3A02G216200	0.306589	-1.70562	4.78159e-08	5.24178e-07
TraesCS3A02G217900	0.453797	-1.13988	0.00742227	0.0321268
TraesCS3A02G223700	0.290543	-1.78318	0.000814972	0.00465076
TraesCS3A02G231900	0.370069	-1.43414	4.83025e-14	8.49927e-13
TraesCS3A02G234700	0.438664	-1.18881	0.00903366	0.0379853
TraesCS3A02G236100	0.433048	-1.2074	0.0103033	0.0424746
TraesCS3A02G245000	0.339601	-1.55809	1.83667e-05	0.000144141
TraesCS3A02G245300	0.145434	-2.78156	0.00442877	0.0206614
TraesCS3A02G249000	0.440374	-1.1832	0.000135022	0.000913803
TraesCS3A02G254000	0.26105	-1.9376	0.00132162	0.00714375
TraesCS3A02G264500	0.30688	-1.70425	1.12984e-17	2.44608e-16
TraesCS3A02G278700	0.418549	-1.25653	0.00508884	0.0232765
TraesCS3A02G279500	0.254355	-1.97509	0.000737434	0.00425081
TraesCS3A02G279700	0.29921	-1.74077	2.18532e-10	2.99335e-09
TraesCS3A02G280000	0.383243	-1.38367	5.34716e-28	1.81806e-26
TraesCS3A02G282200	0.349674	-1.51592	0.000315355	0.00198068
TraesCS3A02G283700	0.305304	-1.71168	1.90086e-05	0.000148722
TraesCS3A02G302900	0.444015	-1.17132	4.84615e-07	4.76595e-06
TraesCS3A02G305000	0.287205	-1.79985	0.00229923	0.011648
TraesCS3A02G309100	0.409968	-1.28642	2.02209e-08	2.30582e-07
TraesCS3A02G312200	0.242912	-2.04149	0.00033115	0.00207118
TraesCS3A02G318700	0.49734	-1.0077	0.00366634	0.017518
TraesCS3A02G319100	0.338388	-1.56325	6.16214e-25	1.86628e-23
TraesCS3A02G321600	0.0447646	-4.4815	0.0098389	0.0408857
TraesCS3A02G332100	0.256047	-1.96552	0.000459406	0.00277752
TraesCS3A02G333300	0.247443	-2.01483	0.00451839	0.0210171
TraesCS3A02G336200	0.455529	-1.13439	0.00622888	0.0276629
TraesCS3A02G340800	0.380452	-1.39421	3.52711e-05	0.000264443
TraesCS3A02G340900	0.0510323	-4.29245	1.14529e-06	1.06772e-05
TraesCS3A02G341300	0.312933	-1.67607	1.26935e-15	2.46739e-14
TraesCS3A02G344400	0.433234	-1.20678	4.58925e-09	5.57341e-08
TraesCS3A02G346100	0.429218	-1.22022	2.83147e-06	2.51459e-05
TraesCS3A02G355400	0.499487	-1.00148	6.77907e-18	1.48444e-16
TraesCS3A02G355800	0.466663	-1.09955	0.000463884	0.00280182
TraesCS3A02G357000	0.142662	-2.80933	0.00881568	0.037222
TraesCS3A02G358800	0.300641	-1.73389	4.64825e-10	6.18981e-09
TraesCS3A02G368600	0.332725	-1.5876	4.91114e-07	4.82754e-06
TraesCS3A02G374100	0.352482	-1.50438	0.00110802	0.00610497
TraesCS3A02G379100	0.486848	-1.03846	0.00351695	0.0169083
TraesCS3A02G384400	0.383435	-1.38295	1.38148e-14	2.52588e-13
TraesCS3A02G387800	0.202805	-2.30184	0.00915832	0.0384198
TraesCS3A02G389600	0.475008	-1.07398	0.00398465	0.0188231
TraesCS3A02G392800	0.464134	-1.10739	5.69668e-19	1.31214e-17
TraesCS3A02G395700	0.365373	-1.45256	6.32118e-17	1.31241e-15
TraesCS3A02G396800	0.413294	-1.27476	6.30592e-28	2.13457e-26
TraesCS3A02G404300	0.435961	-1.19773	1.0755e-06	1.00741e-05
TraesCS3A02G408200	0.0865898	-3.52966	0.00906128	0.03807
TraesCS3A02G409900	0.45752	-1.12809	0.000245243	0.0015785
TraesCS3A02G415300	0.146924	-2.76686	4.84163e-06	4.15407e-05
TraesCS3A02G422300	0.103483	-3.27253	4.57016e-08	5.01629e-07
TraesCS3A02G440300	0.43499	-1.20095	1.42727e-07	1.48569e-06
TraesCS3A02G447800	0.133045	-2.91001	1.67759e-06	1.53478e-05
TraesCS3A02G452100	0.488553	-1.03341	8.85378e-17	1.82586e-15
TraesCS3A02G460300	0.446802	-1.16229	0.000349557	0.00217365
TraesCS3A02G465400	0.496769	-1.00935	0.00189588	0.00981818
TraesCS3A02G482300	0.183155	-2.44886	4.83411e-32	1.87456e-30
TraesCS3A02G491000	0.436242	-1.1968	0.001094	0.00603804
TraesCS3A02G526800	0.438248	-1.19018	0.00348132	0.0167557
TraesCS3A02G528800	0.452165	-1.14508	6.54886e-25	1.97949e-23
TraesCS3A02G531300	0.49089	-1.02653	0.00920856	0.0385988
TraesCS3A02G531400	0.412966	-1.27591	1.11737e-20	2.80919e-19
TraesCS3A02G534500	0.491758	-1.02398	4.72548e-06	4.06067e-05
TraesCS3B02G023000	0.396273	-1.33543	0.000618674	0.00363219
TraesCS3B02G025600	0.12247	-3.0295	2.58341e-17	5.49021e-16
TraesCS3B02G031400	0.119813	-3.06114	3.99085e-17	8.37955e-16
TraesCS3B02G031500	0.183412	-2.44684	1.32391e-08	1.54387e-07
TraesCS3B02G035200	0.477295	-1.06705	2.11799e-11	3.12091e-10
TraesCS3B02G055835	0.489801	-1.02973	0.0002648	0.00169071
TraesCS3B02G062700	0.168851	-2.56617	6.99719e-13	1.13898e-11
TraesCS3B02G062800	0.411545	-1.28088	6.95052e-10	9.10718e-09
TraesCS3B02G063200	0.244938	-2.02951	6.01653e-22	1.59303e-20
TraesCS3B02G086700	0.280015	-1.83642	0.00397052	0.0187665
TraesCS3B02G086900	0.441143	-1.18068	6.52925e-11	9.30976e-10
TraesCS3B02G100000	0.0692284	-3.85249	2.93011e-29	1.03592e-27
TraesCS3B02G101600	0.445968	-1.16499	0.000125855	0.000858301
TraesCS3B02G106100	0.441467	-1.17962	1.73558e-07	1.78989e-06
TraesCS3B02G106200	0.27274	-1.8744	0.0114496	0.0463681
TraesCS3B02G109480	0.437065	-1.19408	2.78523e-06	2.47568e-05
TraesCS3B02G114800	0.157582	-2.66583	4.2824e-06	3.70434e-05
TraesCS3B02G117800	0.461345	-1.11608	0.00816696	0.0348406
TraesCS3B02G123100	0.481908	-1.05317	0.00290175	0.014295
TraesCS3B02G125600	0.357245	-1.48501	5.48007e-05	0.000397676
TraesCS3B02G137000	0.435155	-1.2004	0.00604444	0.0269866
TraesCS3B02G154000	0.30552	-1.71066	0.00111479	0.00613564
TraesCS3B02G155200	0.0819669	-3.60881	0.00822999	0.0350827
TraesCS3B02G158300	0.397986	-1.32921	1.33067e-11	1.98367e-10
TraesCS3B02G160000	0.228715	-2.12838	1.56182e-05	0.000123888
TraesCS3B02G174000	0.129677	-2.947	0.00383474	0.0182019
TraesCS3B02G179500	0.369999	-1.43441	0.000622394	0.00365018
TraesCS3B02G183300	0.495721	-1.0124	3.65463e-61	3.0382e-59
TraesCS3B02G183400	0.172148	-2.53828	0.000320033	0.00200759
TraesCS3B02G190700	0.00642959	-7.28106	1.06189e-08	1.25213e-07
TraesCS3B02G202200	0.0519549	-4.2666	3.27625e-06	2.88326e-05
TraesCS3B02G204600	0.0398327	-4.6499	0.00730049	0.0316938
TraesCS3B02G211100	0.0391709	-4.67407	0.00502004	0.0230167
TraesCS3B02G213600	0.321446	-1.63735	5.94293e-22	1.5749e-20
TraesCS3B02G226800	0.470707	-1.0871	0.00697392	0.0304833
TraesCS3B02G238100	0.41108	-1.28251	2.40395e-05	0.000185127
TraesCS3B02G242500	0.0918535	-3.44452	0.0115677	0.0467753
TraesCS3B02G243500	0.311099	-1.68456	0.000694833	0.00402912
TraesCS3B02G247200	0.306974	-1.70381	6.67832e-14	1.16309e-12
TraesCS3B02G248400	0.253632	-1.97919	2.0869e-28	7.19134e-27
TraesCS3B02G249600	0.239287	-2.06319	3.64386e-16	7.27217e-15
TraesCS3B02G251900	0.334365	-1.5805	0.0113441	0.0459885
TraesCS3B02G253200	0.343774	-1.54047	6.7784e-07	6.53613e-06
TraesCS3B02G259600	0.496462	-1.01024	6.97262e-05	0.000497387
TraesCS3B02G261200	0.205569	-2.2823	1.05833e-22	2.89865e-21
TraesCS3B02G263600	0.2892	-1.78986	5.96042e-05	0.000430343
TraesCS3B02G265200	0.236778	-2.07839	0.000103484	0.000716587
TraesCS3B02G266000	0.476798	-1.06855	1.20859e-12	1.93239e-11
TraesCS3B02G266200	0.16234	-2.62291	0.00143776	0.00770558
TraesCS3B02G277900	0.462313	-1.11306	1.94188e-08	2.21931e-07
TraesCS3B02G287100	0.418074	-1.25817	0.00101302	0.00563984
TraesCS3B02G291900	0.371508	-1.42854	0.000782394	0.0044813
TraesCS3B02G297600	0.499481	-1.0015	0.00399773	0.0188805
TraesCS3B02G297800	0.481405	-1.05468	0.00057139	0.00337985
TraesCS3B02G298600	0.46085	-1.11763	0.00356662	0.0171149
TraesCS3B02G301700	0.465719	-1.10247	0.000144557	0.000973604
TraesCS3B02G302900	0.3028	-1.72356	2.50107e-07	2.53202e-06
TraesCS3B02G307500	0.490444	-1.02784	0.00605881	0.0270408
TraesCS3B02G308000	0.0603713	-4.04999	0.00915776	0.0384198
TraesCS3B02G311000	0.482971	-1.04999	1.96257e-07	2.01011e-06
TraesCS3B02G312100	0.46969	-1.09022	0.00114047	0.00625509
TraesCS3B02G313900	0.136893	-2.86888	2.01475e-75	2.20039e-73
TraesCS3B02G322000	0.375481	-1.41319	9.55229e-08	1.01133e-06
TraesCS3B02G322100	0.378175	-1.40288	8.61262e-10	1.1194e-08
TraesCS3B02G322200	0.324587	-1.62332	1.66698e-08	1.91657e-07
TraesCS3B02G324500	0.338189	-1.5641	0.000928842	0.00522342
TraesCS3B02G331500	0.469526	-1.09072	0.00498476	0.0228773
TraesCS3B02G347000	0.41195	-1.27946	1.59025e-12	2.52744e-11
TraesCS3B02G349800	0.482647	-1.05096	0.000577878	0.00341559
TraesCS3B02G351600	0.418567	-1.25647	0.00403083	0.0190236
TraesCS3B02G364400	0.416543	-1.26346	4.05192e-06	3.51888e-05
TraesCS3B02G364500	0.257324	-1.95834	5.06262e-10	6.7197e-09
TraesCS3B02G372600	0.151027	-2.72712	1.24234e-08	1.45567e-07
TraesCS3B02G373400	0.403221	-1.31036	6.72296e-28	2.27448e-26
TraesCS3B02G376500	0.434202	-1.20356	7.8436e-09	9.3496e-08
TraesCS3B02G378600	0.464819	-1.10526	1.60907e-07	1.66784e-06
TraesCS3B02G384900	0.253525	-1.9798	4.81816e-24	1.40373e-22
TraesCS3B02G389500	0.208215	-2.26385	0.00409985	0.0193092
TraesCS3B02G423800	0.401022	-1.31825	2.01655e-10	2.76898e-09
TraesCS3B02G424700	0.425597	-1.23244	1.60564e-11	2.38487e-10
TraesCS3B02G425800	0.404903	-1.30435	0.000109202	0.000753374
TraesCS3B02G426000	0.39897	-1.32565	6.13682e-05	0.000442141
TraesCS3B02G427500	0.419004	-1.25496	7.88415e-09	9.39611e-08
TraesCS3B02G428200	0.114163	-3.13084	1.59523e-08	1.8403e-07
TraesCS3B02G429900	0.360159	-1.47329	0.0073949	0.0320332
TraesCS3B02G439900	0.32999	-1.59951	9.65698e-06	7.92596e-05
TraesCS3B02G440100	0.487861	-1.03546	0.0033747	0.0163089
TraesCS3B02G441800	0.476265	-1.07016	0.00540929	0.0245388
TraesCS3B02G442900	0.355883	-1.49053	0.0114546	0.0463853
TraesCS3B02G443800	0.27076	-1.88491	0.00491319	0.0226013
TraesCS3B02G450500	0.360968	-1.47006	4.29043e-06	3.70971e-05
TraesCS3B02G451100	0.341161	-1.55147	0.00166694	0.0087712
TraesCS3B02G459800	0.402191	-1.31405	0.00106865	0.00590983
TraesCS3B02G474400	0.37183	-1.42728	1.36586e-08	1.58946e-07
TraesCS3B02G474500	0.41172	-1.28027	5.08049e-12	7.80142e-11
TraesCS3B02G487500	0.241033	-2.0527	9.01149e-05	0.000631361
TraesCS3B02G489000	0.382309	-1.38719	1.30381e-19	3.10227e-18
TraesCS3B02G490200	0.445002	-1.16812	0.00490023	0.0225501
TraesCS3B02G491300	0.412654	-1.277	9.84122e-06	8.06206e-05
TraesCS3B02G498200	0.362675	-1.46325	0.000347295	0.00216069
TraesCS3B02G525300	0.479138	-1.06149	1.47723e-05	0.00011762
TraesCS3B02G528700	0.383288	-1.3835	0.000179111	0.00118356
TraesCS3B02G544700	0.150245	-2.73461	0.00226296	0.0115004
TraesCS3B02G552400	0.388474	-1.36411	0.00283928	0.0140296
TraesCS3B02G554400	0.0589229	-4.08503	0.00958851	0.0399972
TraesCS3B02G565900	0.185768	-2.42842	0.00101823	0.00566735
TraesCS3B02G574600	0.230067	-2.11987	2.18169e-28	7.50955e-27
TraesCS3B02G597900	0.351126	-1.50994	3.91875e-54	2.74712e-52
TraesCS3B02G598200	0.0395289	-4.66095	0.00603605	0.026955
TraesCS3B02G604100	0.342049	-1.54772	0.00680824	0.0298678
TraesCS3B02G612200	0.359996	-1.47395	1.66652e-10	2.30124e-09
TraesCS3D02G024700	0.101785	-3.2964	1.30861e-56	9.80164e-55
TraesCS3D02G028500	0.457534	-1.12805	0.00123674	0.00672825
TraesCS3D02G036900	0.49366	-1.01841	2.12792e-08	2.42153e-07
TraesCS3D02G037000	0.182439	-2.45451	5.92573e-15	1.10825e-13
TraesCS3D02G041000	0.0651102	-3.94097	0.000173139	0.00114793
TraesCS3D02G041100	0.118084	-3.08211	7.14965e-06	5.98595e-05
TraesCS3D02G041700	0.150826	-2.72904	1.82877e-05	0.000143558
TraesCS3D02G044700	0.431744	-1.21175	1.10283e-05	8.96266e-05
TraesCS3D02G048800	0.35219	-1.50558	1.14838e-10	1.60566e-09
TraesCS3D02G052100	0.415356	-1.26758	7.35271e-98	1.14922e-95
TraesCS3D02G055400	0.138461	-2.85245	2.03388e-107	3.74215e-105
TraesCS3D02G061900	0.159247	-2.65066	4.02688e-213	2.86887e-210
TraesCS3D02G064700	0.12761	-2.97018	6.44959e-09	7.74367e-08
TraesCS3D02G065400	0.460707	-1.11808	0.0111366	0.0452862
TraesCS3D02G072300	0.0572884	-4.12561	5.30819e-11	7.61122e-10
TraesCS3D02G073500	0.319475	-1.64622	0.00795347	0.0340961
TraesCS3D02G074600	0.453335	-1.14135	2.69398e-16	5.40287e-15
TraesCS3D02G084600	0.367253	-1.44515	9.44057e-23	2.5903e-21
TraesCS3D02G088300	0.482455	-1.05153	0.0100347	0.0415354
TraesCS3D02G097100	0.0173314	-5.85047	9.65847e-17	1.98712e-15
TraesCS3D02G097900	0.125542	-2.99376	7.53156e-15	1.39961e-13
TraesCS3D02G100200	0.242558	-2.0436	0.000150579	0.00101042
TraesCS3D02G101800	0.16933	-2.56209	2.39941e-16	4.82474e-15
TraesCS3D02G106800	0.444487	-1.16979	0.000447748	0.00271158
TraesCS3D02G109300	0.482094	-1.05261	9.81424e-06	8.04211e-05
TraesCS3D02G109800	0.391003	-1.35475	0.000550859	0.00327199
TraesCS3D02G119500	0.343367	-1.54218	7.67798e-05	0.000544533
TraesCS3D02G120000	0.448209	-1.15776	4.13417e-10	5.52085e-09
TraesCS3D02G123800	0.442522	-1.17618	0.000751608	0.00432519
TraesCS3D02G127500	0.403948	-1.30776	0.00485654	0.0223709
TraesCS3D02G127800	0.106825	-3.22668	1.33604e-06	1.23652e-05
TraesCS3D02G130500	0.45666	-1.13081	6.32332e-06	5.34009e-05
TraesCS3D02G132000	0.439374	-1.18648	0.00917324	0.0384692
TraesCS3D02G146900	0.301815	-1.72826	0.010545	0.0432788
TraesCS3D02G149300	0.318347	-1.65133	1.28534e-26	4.15355e-25
TraesCS3D02G173200	0.474148	-1.07659	0.00645923	0.0285473
TraesCS3D02G175900	0.490538	-1.02756	4.11067e-06	3.56536e-05
TraesCS3D02G178000	0.466313	-1.10063	0.00539496	0.0244811
TraesCS3D02G185900	0.124281	-3.00832	9.15151e-12	1.38138e-10
TraesCS3D02G203200	0.241734	-2.04851	1.07176e-17	2.32445e-16
TraesCS3D02G203300	0.449655	-1.15311	4.97639e-12	7.64731e-11
TraesCS3D02G215500	0.289852	-1.78661	0.00130573	0.00707097
TraesCS3D02G219400	0.384561	-1.37871	1.02891e-05	8.39642e-05
TraesCS3D02G220500	0.300659	-1.7338	0.00972826	0.0404919
TraesCS3D02G221400	0.235527	-2.08603	7.53473e-34	3.07354e-32
TraesCS3D02G233300	0.296498	-1.75391	3.99334e-06	3.47194e-05
TraesCS3D02G238000	0.357224	-1.4851	0.00121508	0.00662395
TraesCS3D02G238300	0.410461	-1.28468	3.91697e-44	2.07603e-42
TraesCS3D02G238400	0.424438	-1.23637	2.13949e-11	3.15183e-10
TraesCS3D02G254900	0.182703	-2.45243	0.000680211	0.00395069
TraesCS3D02G255000	0.46397	-1.1079	0.000490591	0.00294658
TraesCS3D02G256000	0.302673	-1.72417	0.000385372	0.00237252
TraesCS3D02G257500	0.495178	-1.01398	7.7173e-06	6.43483e-05
TraesCS3D02G258400	0.337596	-1.56663	4.276e-07	4.23651e-06
TraesCS3D02G264100	0.296091	-1.75589	0.000843063	0.00478984
TraesCS3D02G264600	0.351648	-1.5078	4.88191e-08	5.33933e-07
TraesCS3D02G264700	0.184549	-2.43792	1.44597e-06	1.33323e-05
TraesCS3D02G265600	0.464186	-1.10722	6.81502e-10	8.93919e-09
TraesCS3D02G268200	0.462885	-1.11128	0.0066817	0.0293842
TraesCS3D02G276800	0.0542891	-4.20319	0.00842282	0.0357976
TraesCS3D02G277000	0.393075	-1.34712	2.40478e-15	4.59715e-14
TraesCS3D02G280400	0.494121	-1.01706	6.47512e-20	1.56191e-18
TraesCS3D02G282700	0.289486	-1.78844	0.000660478	0.00384848
TraesCS3D02G304700	0.385111	-1.37665	0.00661157	0.0291407
TraesCS3D02G312200	0.419154	-1.25445	3.08494e-12	4.80823e-11
TraesCS3D02G325500	0.446451	-1.16343	3.13857e-08	3.50907e-07
TraesCS3D02G326900	0.432267	-1.21	0.000394219	0.00242334
TraesCS3D02G332200	0.358392	-1.48039	1.57939e-61	1.32558e-59
TraesCS3D02G334300	0.0854595	-3.54862	4.94462e-06	4.23532e-05
TraesCS3D02G334400	0.327299	-1.61132	5.46004e-05	0.000396411
TraesCS3D02G338100	0.47806	-1.06474	0.000595494	0.00351125
TraesCS3D02G340100	0.367182	-1.44543	0.00424407	0.0199119
TraesCS3D02G340500	0.302068	-1.72706	4.93146e-05	0.000361159
TraesCS3D02G342700	0.465581	-1.1029	0.000258082	0.00165214
TraesCS3D02G346300	0.28045	-1.83419	0.000703474	0.00407268
TraesCS3D02G349400	0.300916	-1.73257	1.79826e-65	1.65432e-63
TraesCS3D02G351400	0.372823	-1.42344	0.00149089	0.00795966
TraesCS3D02G359300	0.367346	-1.44479	6.01356e-21	1.53072e-19
TraesCS3D02G361500	0.405463	-1.30236	9.33623e-05	0.000652174
TraesCS3D02G364600	0.470168	-1.08875	9.47965e-07	8.95757e-06
TraesCS3D02G366600	0.0723567	-3.78873	0.000525156	0.00313085
TraesCS3D02G379700	0.187336	-2.4163	1.47798e-21	3.83706e-20
TraesCS3D02G381300	0.455728	-1.13375	2.89702e-14	5.1809e-13
TraesCS3D02G385600	0.243054	-2.04065	4.5607e-19	1.05605e-17
TraesCS3D02G387800	0.24923	-2.00445	0.00142947	0.00766448
TraesCS3D02G389200	0.17432	-2.52019	0.00605231	0.0270138
TraesCS3D02G389300	0.316998	-1.65746	9.234e-16	1.80638e-14
TraesCS3D02G391800	0.352361	-1.50487	7.85189e-06	6.53905e-05
TraesCS3D02G392300	0.491821	-1.0238	8.73541e-50	5.44465e-48
TraesCS3D02G393100	0.148724	-2.74929	0.00088642	0.00500784
TraesCS3D02G397000	0.348018	-1.52276	0.0023421	0.0118368
TraesCS3D02G403300	0.146789	-2.76819	3.57947e-32	1.39333e-30
TraesCS3D02G411100	0.343466	-1.54176	0.000702613	0.00406846
TraesCS3D02G417600	0.481861	-1.05331	4.64e-13	7.62576e-12
TraesCS3D02G417700	0.31072	-1.68631	0.00016257	0.00108466
TraesCS3D02G431500	0.445098	-1.16781	3.37831e-06	2.96753e-05
TraesCS3D02G433800	0.45194	-1.1458	1.92734e-06	1.74917e-05
TraesCS3D02G434900	0.451074	-1.14856	0.00188471	0.0097661
TraesCS3D02G435700	0.445391	-1.16685	0.00247564	0.0124379
TraesCS3D02G444600	0.372035	-1.42649	3.4205e-50	2.15386e-48
TraesCS3D02G449900	0.0953342	-3.39086	3.77903e-06	3.29732e-05
TraesCS3D02G450800	0.161958	-2.62631	0.000352968	0.00219375
TraesCS3D02G453800	0.496104	-1.01129	0.00614095	0.0273378
TraesCS3D02G470600	0.469284	-1.09147	0.000279334	0.00177518
TraesCS3D02G489700	0.0199525	-5.64729	3.87682e-07	3.85912e-06
TraesCS3D02G502900	0.041285	-4.59824	0.00899224	0.0378501
TraesCS3D02G511300	0.168693	-2.56753	0.00915556	0.0384135
TraesCS3D02G527200	0.495003	-1.01449	0.00127987	0.00694441
TraesCS3D02G534200	0.238606	-2.0673	3.31496e-87	4.35846e-85
TraesCS3D02G536600	0.0497633	-4.32877	1.22934e-49	7.63898e-48
TraesCS3D02G536700	0.176131	-2.50528	3.66826e-32	1.42699e-30
TraesCS3D02G540600	0.470442	-1.08791	0.000725915	0.00419032
TraesCS4A02G009300	0.401409	-1.31685	0.00399558	0.0188718
TraesCS4A02G009600	0.363206	-1.46114	4.25485e-06	3.68207e-05
TraesCS4A02G017700	0.488879	-1.03245	4.0754e-27	1.34245e-25
TraesCS4A02G019800	0.26666	-1.90692	6.3562e-06	5.36712e-05
TraesCS4A02G029400	0.476463	-1.06956	0.000290483	0.00183745
TraesCS4A02G029600	0.43492	-1.20118	2.25811e-15	4.32891e-14
TraesCS4A02G035400	0.122542	-3.02865	1.77689e-08	2.03644e-07
TraesCS4A02G041400	0.479534	-1.06029	2.6819e-05	0.000204808
TraesCS4A02G042100	0.413213	-1.27504	1.64214e-59	1.3152e-57
TraesCS4A02G044400	0.143877	-2.79709	0.00898751	0.0378382
TraesCS4A02G048200	0.323318	-1.62897	1.71578e-07	1.77096e-06
TraesCS4A02G048300	0.441213	-1.18045	3.27629e-12	5.0935e-11
TraesCS4A02G050200	0.487218	-1.03736	0.000215624	0.00140513
TraesCS4A02G050500	0.454176	-1.13868	2.1365e-35	9.09669e-34
TraesCS4A02G059800	0.0171355	-5.86686	6.48782e-54	4.53252e-52
TraesCS4A02G063600	0.181384	-2.46288	6.68781e-117	1.45303e-114
TraesCS4A02G064200	0.34149	-1.55009	0.00140993	0.00757297
TraesCS4A02G064800	0.493913	-1.01767	4.02603e-07	3.99986e-06
TraesCS4A02G092200	0.330328	-1.59803	1.31236e-06	1.21681e-05
TraesCS4A02G092500	0.158978	-2.6531	1.35954e-35	5.82909e-34
TraesCS4A02G093300	0.389041	-1.36201	0.0019615	0.0101204
TraesCS4A02G096900	0.365749	-1.45107	3.08827e-25	9.48446e-24
TraesCS4A02G103200	0.480022	-1.05883	8.83857e-18	1.92441e-16
TraesCS4A02G103700	0.158196	-2.66021	1.01802e-08	1.20144e-07
TraesCS4A02G105400	0.457481	-1.12822	5.22731e-05	0.000380732
TraesCS4A02G106500	0.186351	-2.4239	3.13371e-16	6.26833e-15
TraesCS4A02G107200	0.228418	-2.13025	2.24857e-34	9.35285e-33
TraesCS4A02G107900	0.469658	-1.09032	0.00017204	0.00114151
TraesCS4A02G108100	0.43709	-1.194	4.39764e-06	3.79759e-05
TraesCS4A02G110600	0.311644	-1.68203	3.76105e-06	3.2835e-05
TraesCS4A02G111600	0.419807	-1.2522	4.87372e-05	0.0003574
TraesCS4A02G111900	0.372715	-1.42385	0.00298949	0.0146746
TraesCS4A02G114200	0.425501	-1.23276	6.88208e-11	9.79233e-10
TraesCS4A02G130600	0.492072	-1.02306	6.73066e-05	0.000481472
TraesCS4A02G131000	0.357631	-1.48346	2.72769e-07	2.75099e-06
TraesCS4A02G132500	0.295088	-1.76078	1.00416e-33	4.07711e-32
TraesCS4A02G135500	0.24985	-2.00086	2.85518e-06	2.53491e-05
TraesCS4A02G144000	0.00458999	-7.76729	4.41523e-10	5.88977e-09
TraesCS4A02G159500	0.205156	-2.28521	1.33235e-50	8.48561e-49
TraesCS4A02G160200	0.413524	-1.27396	0.00849117	0.0360306
TraesCS4A02G163300	0.00307711	-8.34421	9.77524e-12	1.47372e-10
TraesCS4A02G163600	0.451548	-1.14705	0.00384227	0.0182292
TraesCS4A02G172300	0.0415112	-4.59036	0.00719001	0.031285
TraesCS4A02G173900	0.00827669	-6.91673	2.45698e-08	2.78205e-07
TraesCS4A02G182800	0.359049	-1.47775	1.20275e-64	1.09823e-62
TraesCS4A02G184700	0.430459	-1.21605	2.31634e-07	2.35512e-06
TraesCS4A02G208400	0.473515	-1.07852	2.56392e-105	4.5533e-103
TraesCS4A02G209100	0.479738	-1.05968	6.57313e-06	5.53656e-05
TraesCS4A02G212800	0.153801	-2.70087	5.9218e-72	6.12877e-70
TraesCS4A02G215600	0.381664	-1.38963	0.00320912	0.0156167
TraesCS4A02G217800	0.0598744	-4.06192	0.000147993	0.000994129
TraesCS4A02G220600	0.0104107	-6.58579	7.20445e-07	6.92471e-06
TraesCS4A02G225400	0.237485	-2.07409	0.00754295	0.0325916
TraesCS4A02G228600	0.278667	-1.84339	7.14782e-26	2.24469e-24
TraesCS4A02G229600	0.0200571	-5.63975	0.000184196	0.00121454
TraesCS4A02G235600	0.42836	-1.2231	8.81871e-07	8.38215e-06
TraesCS4A02G236000	0.412561	-1.27732	8.33336e-14	1.43663e-12
TraesCS4A02G236100	0.338362	-1.56336	4.09657e-47	2.36339e-45
TraesCS4A02G236400	0.247468	-2.01468	0.00447713	0.0208489
TraesCS4A02G240100	0.338094	-1.5645	0.00207984	0.0106627
TraesCS4A02G242800	0.486306	-1.04006	4.1013e-07	4.07067e-06
TraesCS4A02G257300	0.312475	-1.67819	2.49915e-05	0.000191928
TraesCS4A02G259700	0.369849	-1.43499	4.11228e-39	1.90012e-37
TraesCS4A02G265200	0.404807	-1.30469	0.0042057	0.0197501
TraesCS4A02G265600	0.179634	-2.47687	0.00171106	0.00897867
TraesCS4A02G268500	0.450803	-1.14943	3.72842e-25	1.14161e-23
TraesCS4A02G271000	0.46466	-1.10575	2.16737e-25	6.71009e-24
TraesCS4A02G271500	0.279417	-1.83951	0.00463377	0.0214885
TraesCS4A02G276000	0.0256717	-5.28368	0.000516896	0.00308822
TraesCS4A02G277300	0.216929	-2.20471	2.20043e-73	2.34059e-71
TraesCS4A02G280500	0.388132	-1.36538	1.03064e-10	1.44797e-09
TraesCS4A02G293700	0.423731	-1.23878	3.07423e-07	3.08931e-06
TraesCS4A02G296200	0.408285	-1.29235	0.00127518	0.00692201
TraesCS4A02G300800	0.0172944	-5.85355	8.3426e-05	0.000587588
TraesCS4A02G313600	0.420924	-1.24837	0.000195745	0.00128571
TraesCS4A02G316700	0.268382	-1.89764	2.06356e-14	3.72846e-13
TraesCS4A02G320800	0.203436	-2.29735	0.00123027	0.00669664
TraesCS4A02G321400	0.372025	-1.42653	0.00151738	0.00808207
TraesCS4A02G322200	0.484268	-1.04612	0.000521598	0.00311176
TraesCS4A02G325800	0.282125	-1.82559	0.000360934	0.00223781
TraesCS4A02G333800	0.468422	-1.09412	0.00933415	0.0390478
TraesCS4A02G341100	0.460169	-1.11976	3.39024e-08	3.77666e-07
TraesCS4A02G357200	0.48519	-1.04338	5.31175e-12	8.14632e-11
TraesCS4A02G366900	0.498658	-1.00388	5.12347e-05	0.000373702
TraesCS4A02G371100	0.0453933	-4.46138	0.0102065	0.0421504
TraesCS4A02G375400	0.344252	-1.53846	0.0102244	0.0422014
TraesCS4A02G379300	0.0598488	-4.06253	6.78068e-06	5.69415e-05
TraesCS4A02G382400	0.336421	-1.57166	0.000358429	0.00222341
TraesCS4A02G384900	0.476056	-1.0708	1.63949e-06	1.50266e-05
TraesCS4A02G388000	0.423384	-1.23996	0.000222662	0.00144654
TraesCS4A02G394600	0.0549306	-4.18625	0.000819367	0.00467211
TraesCS4A02G395100	0.207294	-2.27025	1.51594e-18	3.42857e-17
TraesCS4A02G397700	0.256653	-1.96211	0.000457303	0.00276589
TraesCS4A02G398300	0.38862	-1.36357	0.000691211	0.0040104
TraesCS4A02G399300	0.404438	-1.30601	2.5073e-05	0.00019253
TraesCS4A02G403800	0.206497	-2.2758	7.64963e-06	6.38188e-05
TraesCS4A02G405800	0.352888	-1.50272	6.49059e-05	0.000465549
TraesCS4A02G407500	0.496686	-1.00959	0.000459052	0.00277565
TraesCS4A02G421300	0.0958063	-3.38373	0.00276777	0.0137192
TraesCS4A02G422700	0.2522	-1.98736	1.35896e-24	4.05168e-23
TraesCS4A02G428800	0.492131	-1.02289	0.00101525	0.00565146
TraesCS4A02G429100	0.335535	-1.57546	2.91919e-08	3.27635e-07
TraesCS4A02G447600	0.444942	-1.16831	3.94414e-44	2.08862e-42
TraesCS4A02G448700	0.192179	-2.37947	0.00878447	0.0371158
TraesCS4A02G452400	0.360175	-1.47323	1.55903e-05	0.000123699
TraesCS4A02G455200	0.479322	-1.06093	0.000140266	0.000946891
TraesCS4A02G462000	0.331196	-1.59424	1.78998e-06	1.6303e-05
TraesCS4A02G462300	0.400143	-1.32141	4.88924e-20	1.18825e-18
TraesCS4A02G468400	0.0519781	-4.26595	4.24892e-08	4.67626e-07
TraesCS4A02G475000	0.0690137	-3.85697	1.09716e-09	1.41163e-08
TraesCS4A02G485000	0.0941802	-3.40843	8.78106e-85	1.13027e-82
TraesCS4A02G485400	0.0285305	-5.13135	0	0
TraesCS4A02G485900	0.14741	-2.76209	1.6014e-68	1.5749e-66
TraesCS4A02G486000	0.0981926	-3.34824	2.22202e-232	2.00207e-229
TraesCS4A02G486800	0.0719858	-3.79614	0.000486386	0.00292505
TraesCS4A02G487000	0.00560114	-7.48006	3.16477e-09	3.90539e-08
TraesCS4A02G489700	0.0153739	-6.02337	1.61878e-05	0.000128075
TraesCS4A02G489800	0.000401308	-11.283	1.72222e-21	4.45978e-20
TraesCS4A02G489900	0.00885996	-6.81848	1.76662e-07	1.82006e-06
TraesCS4A02G490700	0.00393669	-7.9888	1.26594e-10	1.76279e-09
TraesCS4A02G491400	0.347527	-1.5248	0.00123808	0.00673439
TraesCS4A02G493800	0.190174	-2.39461	4.41439e-18	9.74298e-17
TraesCS4B02G006800	0.0265794	-5.23355	9.81185e-13	1.5762e-11
TraesCS4B02G007600	0.428235	-1.22352	6.41399e-07	6.20133e-06
TraesCS4B02G029100	0.283985	-1.81611	0.0043694	0.0204155
TraesCS4B02G031000	0.499934	-1.00019	0.00626413	0.0277973
TraesCS4B02G031300	0.107284	-3.2205	0.00592552	0.0265504
TraesCS4B02G035800	0.399523	-1.32365	0.0016074	0.00849583
TraesCS4B02G040800	0.482766	-1.0506	0.0112823	0.0457872
TraesCS4B02G046800	0.0445948	-4.48698	0.00309242	0.0151092
TraesCS4B02G054000	0.459518	-1.12181	0.0118586	0.0477408
TraesCS4B02G060600	0.0626554	-3.99642	0.0119711	0.0481018
TraesCS4B02G078900	0.409354	-1.28858	3.14865e-28	1.07713e-26
TraesCS4B02G082300	0.245958	-2.02352	0.00151874	0.00808795
TraesCS4B02G087600	0.240473	-2.05605	1.20833e-23	3.445e-22
TraesCS4B02G091500	0.402571	-1.31268	2.26715e-05	0.000175254
TraesCS4B02G092000	0.0176484	-5.82432	4.40625e-05	0.000325457
TraesCS4B02G095900	0.183581	-2.44551	2.974e-06	2.63125e-05
TraesCS4B02G096500	0.294157	-1.76534	6.25521e-06	5.28621e-05
TraesCS4B02G096700	0.471066	-1.086	0.0117328	0.0473368
TraesCS4B02G103000	0.037889	-4.72208	9.07268e-15	1.67583e-13
TraesCS4B02G103100	0.14906	-2.74604	0.0122817	0.0490954
TraesCS4B02G108200	0.499919	-1.00023	3.04329e-05	0.000230282
TraesCS4B02G113200	0.365051	-1.45383	1.95619e-07	2.00391e-06
TraesCS4B02G117700	0.460511	-1.11869	2.07962e-06	1.87818e-05
TraesCS4B02G121100	0.470983	-1.08625	0.0096663	0.0402723
TraesCS4B02G122400	0.468953	-1.09248	0.00673671	0.0295964
TraesCS4B02G124000	0.298788	-1.7428	5.46963e-21	1.39575e-19
TraesCS4B02G124100	0.492282	-1.02244	0.000220646	0.00143496
TraesCS4B02G124800	0.475319	-1.07303	7.67448e-14	1.32752e-12
TraesCS4B02G129000	0.335296	-1.57649	0.000651086	0.00379774
TraesCS4B02G138100	0.453967	-1.13934	0.00568062	0.0255973
TraesCS4B02G141300	0.390786	-1.35555	0.0111299	0.0452679
TraesCS4B02G143300	0.232423	-2.10517	1.84654e-18	4.15635e-17
TraesCS4B02G144800	0.177869	-2.49111	0.00597984	0.0267487
TraesCS4B02G148700	0.288337	-1.79417	0.0119103	0.0479009
TraesCS4B02G154600	0.136218	-2.87601	0.0012141	0.0066192
TraesCS4B02G167500	0.0512475	-4.28638	1.21892e-22	3.32957e-21
TraesCS4B02G168200	0.296995	-1.75149	0.00954253	0.0398461
TraesCS4B02G175400	0.368965	-1.43844	4.15868e-13	6.86048e-12
TraesCS4B02G176400	0.397413	-1.33129	0.0103308	0.0425633
TraesCS4B02G178700	0.449053	-1.15504	0.00600773	0.0268443
TraesCS4B02G181900	0.113328	-3.14143	6.66382e-07	6.43172e-06
TraesCS4B02G185300	0.120774	-3.04962	0.000249185	0.00160119
TraesCS4B02G188500	0.492514	-1.02176	0.00401049	0.0189379
TraesCS4B02G191500	0.02609	-5.26036	0.000824756	0.00469977
TraesCS4B02G206600	0.388567	-1.36376	0.00705575	0.0307774
TraesCS4B02G211000	0.498874	-1.00325	3.59509e-05	0.00026898
TraesCS4B02G211600	0.248145	-2.01074	0.00558531	0.0252383
TraesCS4B02G213700	0.484509	-1.0454	4.22774e-08	4.65601e-07
TraesCS4B02G221200	0.488494	-1.03359	0.00400752	0.0189253
TraesCS4B02G224800	0.388825	-1.36281	3.55617e-19	8.28453e-18
TraesCS4B02G230100	0.492536	-1.0217	1.75606e-07	1.80979e-06
TraesCS4B02G235400	0.0619288	-4.01325	6.49686e-95	9.68506e-93
TraesCS4B02G240700	0.28824	-1.79466	2.60166e-09	3.23067e-08
TraesCS4B02G242200	0.443304	-1.17363	4.18056e-15	7.9104e-14
TraesCS4B02G254300	0.396952	-1.33296	4.88034e-08	5.33857e-07
TraesCS4B02G255300	0.0440003	-4.50634	0.00218747	0.0111575
TraesCS4B02G256600	0.170165	-2.55499	2.84707e-15	5.42404e-14
TraesCS4B02G257600	0.189264	-2.40153	0.00999582	0.0413946
TraesCS4B02G262900	0.356854	-1.4866	6.53197e-38	2.95574e-36
TraesCS4B02G265500	0.398632	-1.32687	0.00033737	0.00210583
TraesCS4B02G268100	0.0763296	-3.71161	2.74884e-10	3.72855e-09
TraesCS4B02G268500	0.37577	-1.41208	0.00804333	0.0344139
TraesCS4B02G283800	0.391559	-1.3527	0.00220468	0.0112329
TraesCS4B02G286400	0.455379	-1.13486	2.37244e-20	5.86828e-19
TraesCS4B02G289800	0.469111	-1.092	0.000804181	0.0045915
TraesCS4B02G290500	0.381712	-1.38945	7.25088e-13	1.17683e-11
TraesCS4B02G293900	0.0990018	-3.3364	0.000682837	0.00396482
TraesCS4B02G295300	0.432283	-1.20995	3.47212e-08	3.86436e-07
TraesCS4B02G299600	0.215969	-2.2111	0.000130893	0.000889099
TraesCS4B02G305300	0.3279	-1.60867	8.00901e-05	0.000565979
TraesCS4B02G310900	0.391551	-1.35273	7.43021e-17	1.53902e-15
TraesCS4B02G312200	0.229974	-2.12046	1.05656e-19	2.52968e-18
TraesCS4B02G320100	0.471392	-1.085	0.00026935	0.00171631
TraesCS4B02G323300	0.320857	-1.64	5.0683e-42	2.53493e-40
TraesCS4B02G323500	0.443146	-1.17415	0.000352733	0.00219251
TraesCS4B02G328800	0.421481	-1.24646	3.39938e-05	0.000255429
TraesCS4B02G328900	0.176002	-2.50633	7.59639e-08	8.14817e-07
TraesCS4B02G341400	0.238524	-2.06779	2.86499e-25	8.82086e-24
TraesCS4B02G349100	0.253477	-1.98007	0.000904221	0.00509995
TraesCS4B02G353100	0.432699	-1.20856	4.13915e-06	3.58599e-05
TraesCS4B02G363100	0.352498	-1.50431	1.56471e-06	1.43688e-05
TraesCS4B02G364400	0.478755	-1.06264	0.000999174	0.00557291
TraesCS4B02G376200	0.402597	-1.31259	1.50368e-06	1.38311e-05
TraesCS4B02G379600	0.22776	-2.13441	0.00725787	0.0315422
TraesCS4B02G382700	0.182629	-2.45301	0.00198252	0.0102202
TraesCS4B02G393600	0.0420912	-4.57034	0.00710066	0.0309424
TraesCS4B02G394700	0.247551	-2.0142	1.08021e-06	1.01136e-05
TraesCS4D02G006400	0.359567	-1.47567	0.00926961	0.0388149
TraesCS4D02G008200	0.069104	-3.85509	2.14734e-09	2.68227e-08
TraesCS4D02G027400	0.342718	-1.54491	0.00486455	0.0224011
TraesCS4D02G039900	0.164405	-2.60467	0.00311443	0.015207
TraesCS4D02G041500	0.497107	-1.00837	0.000473265	0.0028537
TraesCS4D02G046200	0.432621	-1.20882	1.73463e-27	5.77289e-26
TraesCS4D02G048300	0.452969	-1.14251	0.001292	0.00700528
TraesCS4D02G055000	0.325019	-1.62141	0.00104629	0.00579981
TraesCS4D02G059500	0.13731	-2.8645	0.00795935	0.0341175
TraesCS4D02G067800	0.466035	-1.10149	3.07212e-06	2.71219e-05
TraesCS4D02G073400	0.494634	-1.01557	0.0117058	0.0472498
TraesCS4D02G077700	0.357842	-1.4826	6.61338e-46	3.67024e-44
TraesCS4D02G085000	0.29356	-1.76827	4.44605e-44	2.35034e-42
TraesCS4D02G086000	0.237191	-2.07588	0.00354418	0.0170259
TraesCS4D02G092900	0.182975	-2.45028	2.06554e-06	1.86653e-05
TraesCS4D02G093800	0.492629	-1.02143	0.0026084	0.0130333
TraesCS4D02G099600	0.0777319	-3.68535	1.23191e-90	1.73114e-88
TraesCS4D02G099900	0.240563	-2.05551	0.00596685	0.0267083
TraesCS4D02G109500	0.355704	-1.49125	1.0275e-112	2.08456e-110
TraesCS4D02G120400	0.443296	-1.17366	1.14309e-15	2.22549e-14
TraesCS4D02G120500	0.424078	-1.2376	0.00330604	0.0160252
TraesCS4D02G122000	0.444197	-1.17073	1.73206e-11	2.56518e-10
TraesCS4D02G122200	0.350928	-1.51075	0.00967373	0.0403005
TraesCS4D02G127800	0.212031	-2.23765	0.0072672	0.0315783
TraesCS4D02G130600	0.361705	-1.46711	8.69099e-48	5.14481e-46
TraesCS4D02G136300	0.436723	-1.19521	0.0125132	0.0498614
TraesCS4D02G136900	0.249391	-2.00352	1.48729e-07	1.54606e-06
TraesCS4D02G147500	0.462249	-1.11326	0.00444648	0.0207305
TraesCS4D02G148000	0.361492	-1.46796	0.00355479	0.0170667
TraesCS4D02G160100	0.291137	-1.78023	5.23087e-06	4.46489e-05
TraesCS4D02G162100	0.271949	-1.87859	8.26612e-06	6.86442e-05
TraesCS4D02G170500	0.192066	-2.38033	1.92866e-06	1.75011e-05
TraesCS4D02G174600	0.42209	-1.24438	0.00316183	0.0154054
TraesCS4D02G177300	0.40743	-1.29538	2.19096e-06	1.97235e-05
TraesCS4D02G182000	0.0568271	-4.13728	0.00728516	0.0316429
TraesCS4D02G193200	0.161401	-2.63128	0.000650376	0.00379432
TraesCS4D02G197500	0.403396	-1.30973	1.73466e-09	2.1855e-08
TraesCS4D02G201900	0.454889	-1.13641	1.90356e-27	6.32824e-26
TraesCS4D02G209000	0.20675	-2.27404	0.000325843	0.00204194
TraesCS4D02G218200	0.374299	-1.41774	0.00633939	0.0280825
TraesCS4D02G230800	0.201895	-2.30832	0.00164981	0.00869227
TraesCS4D02G236800	0.0353705	-4.82131	4.4989e-237	4.17641e-234
TraesCS4D02G239700	0.310058	-1.68939	4.32553e-57	3.27591e-55
TraesCS4D02G242600	0.101596	-3.29908	8.58467e-06	7.10804e-05
TraesCS4D02G242900	0.341453	-1.55024	0.0105563	0.0433145
TraesCS4D02G256400	0.30256	-1.72471	3.83783e-09	4.70092e-08
TraesCS4D02G256700	0.423667	-1.239	2.14002e-09	2.67367e-08
TraesCS4D02G260500	0.213693	-2.22639	0.000368049	0.00227525
TraesCS4D02G261600	0.0235113	-5.4105	5.75987e-05	0.00041655
TraesCS4D02G262900	0.40676	-1.29775	1.73697e-17	3.7315e-16
TraesCS4D02G263000	0.440288	-1.18348	1.73464e-22	4.70056e-21
TraesCS4D02G267500	0.0468108	-4.41701	6.86309e-06	5.7602e-05
TraesCS4D02G277000	0.396133	-1.33594	7.48331e-07	7.17183e-06
TraesCS4D02G283900	0.385759	-1.37423	0.00913633	0.0383381
TraesCS4D02G285100	0.43934	-1.18659	3.1082e-27	1.02661e-25
TraesCS4D02G311500	0.350145	-1.51398	3.02686e-09	3.74048e-08
TraesCS4D02G334600	0.404046	-1.30741	3.73414e-08	4.1372e-07
TraesCS4D02G347100	0.387933	-1.36612	0.000251083	0.00161169
TraesCS4D02G348700	0.435479	-1.19932	1.32076e-08	1.54107e-07
TraesCS4D02G358700	0.167674	-2.57627	0.0122569	0.0490253
TraesCS4D02G359800	0.265293	-1.91434	1.99085e-48	1.19586e-46
TraesCS5A02G013400	0.400543	-1.31997	0.00140748	0.00756315
TraesCS5A02G029300	0.21609	-2.2103	2.00944e-05	0.000156637
TraesCS5A02G029700	0.195529	-2.35455	4.46722e-11	6.44157e-10
TraesCS5A02G029900	0.320714	-1.64064	2.96012e-11	4.31305e-10
TraesCS5A02G031000	0.228642	-2.12883	3.77378e-14	6.70385e-13
TraesCS5A02G038300	0.344936	-1.5356	0.000361624	0.00224118
TraesCS5A02G041900	0.127703	-2.96913	0.00112088	0.00616584
TraesCS5A02G048300	0.406098	-1.3001	3.56767e-11	5.17122e-10
TraesCS5A02G048400	0.482354	-1.05184	3.91631e-19	9.09585e-18
TraesCS5A02G049100	0.245161	-2.0282	1.97785e-06	1.79262e-05
TraesCS5A02G049200	0.474464	-1.07563	0.00643453	0.0284512
TraesCS5A02G049300	0.274073	-1.86737	1.45954e-10	2.0241e-09
TraesCS5A02G054200	0.483032	-1.04981	7.92409e-06	6.5938e-05
TraesCS5A02G054300	0.154053	-2.6985	6.84871e-05	0.000489574
TraesCS5A02G054400	0.477142	-1.06751	1.54878e-07	1.6078e-06
TraesCS5A02G056000	0.466346	-1.10053	0.00160783	0.0084974
TraesCS5A02G056600	0.450214	-1.15132	0.000406656	0.0024888
TraesCS5A02G059200	0.463882	-1.10817	0.000362633	0.0022463
TraesCS5A02G059300	0.137625	-2.86119	0.000830507	0.00472991
TraesCS5A02G059600	0.425969	-1.23118	4.58537e-17	9.59499e-16
TraesCS5A02G060500	0.0427256	-4.54875	0.0080055	0.0342736
TraesCS5A02G064500	0.0316694	-4.98077	9.64606e-20	2.31222e-18
TraesCS5A02G064700	0.183809	-2.44372	0.000596491	0.00351645
TraesCS5A02G072300	0.211973	-2.23804	5.40958e-05	0.000392934
TraesCS5A02G075300	0.419601	-1.25291	0.0045007	0.0209443
TraesCS5A02G097800	0.058358	-4.09893	1.02778e-05	8.38923e-05
TraesCS5A02G099900	0.333343	-1.58492	1.02238e-05	8.35088e-05
TraesCS5A02G103900	0.425633	-1.23232	0.00106003	0.00586799
TraesCS5A02G109100	0.45086	-1.14925	0.000675166	0.00392362
TraesCS5A02G110600	0.0789009	-3.66382	9.07552e-25	2.72974e-23
TraesCS5A02G119300	0.00362133	-8.10926	5.02165e-159	1.77845e-156
TraesCS5A02G119400	0.0138101	-6.17813	1.53326e-06	1.40884e-05
TraesCS5A02G119500	0.0292589	-5.09498	0.00108497	0.00599252
TraesCS5A02G125800	0.130559	-2.93723	1.58558e-09	2.00634e-08
TraesCS5A02G127300	0.212331	-2.23562	5.55677e-08	6.04721e-07
TraesCS5A02G134300	0.355832	-1.49073	0.00122717	0.00668047
TraesCS5A02G139900	0.390098	-1.35809	0.00413823	0.0194705
TraesCS5A02G140400	0.0316446	-4.9819	1.32817e-07	1.38724e-06
TraesCS5A02G142000	0.419817	-1.25217	7.2704e-14	1.26047e-12
TraesCS5A02G143200	0.133973	-2.89999	1.23249e-23	3.51063e-22
TraesCS5A02G145800	0.332346	-1.58924	0.00178969	0.00932579
TraesCS5A02G149100	0.118499	-3.07705	0.00929879	0.0389185
TraesCS5A02G150600	0.00361057	-8.11356	4.53128e-11	6.53087e-10
TraesCS5A02G154300	0.176256	-2.50425	5.80889e-09	6.99499e-08
TraesCS5A02G155500	0.0833293	-3.58503	1.23255e-09	1.57786e-08
TraesCS5A02G156300	0.303883	-1.71841	0.0113075	0.0458625
TraesCS5A02G157200	0.21559	-2.21364	0.00760846	0.032833
TraesCS5A02G160700	0.438361	-1.18981	0.00326109	0.0158298
TraesCS5A02G166200	0.000513632	-10.927	3.94584e-20	9.63562e-19
TraesCS5A02G169300	0.229497	-2.12345	1.04082e-63	9.26889e-62
TraesCS5A02G180400	0.410593	-1.28422	0.00661097	0.0291401
TraesCS5A02G180800	0.49253	-1.02172	5.22697e-06	4.46219e-05
TraesCS5A02G182300	0.473953	-1.07718	2.60057e-06	2.32029e-05
TraesCS5A02G182900	0.1332	-2.90833	4.07708e-06	3.53914e-05
TraesCS5A02G184300	0.287718	-1.79727	0.00191883	0.00992441
TraesCS5A02G185400	0.2085	-2.26188	0.000871979	0.00493445
TraesCS5A02G185600	0.495751	-1.01231	9.66936e-24	2.77356e-22
TraesCS5A02G187300	0.0686066	-3.86551	0.00330708	0.0160289
TraesCS5A02G190800	0.460143	-1.11985	0.00286172	0.0141217
TraesCS5A02G194300	0.405167	-1.30341	0.000986803	0.00551445
TraesCS5A02G195100	0.160635	-2.63814	1.13351e-05	9.19364e-05
TraesCS5A02G197000	0.0460699	-4.44003	8.17249e-09	9.71895e-08
TraesCS5A02G197200	0.00642747	-7.28153	1.09712e-08	1.29244e-07
TraesCS5A02G197900	0.173629	-2.52592	7.31206e-14	1.26698e-12
TraesCS5A02G199600	0.498182	-1.00526	0.000341797	0.00213016
TraesCS5A02G203400	0.392663	-1.34863	1.6035e-22	4.35289e-21
TraesCS5A02G203900	0.467116	-1.09815	2.78184e-09	3.44881e-08
TraesCS5A02G211600	0.486072	-1.04076	1.49807e-09	1.90072e-08
TraesCS5A02G211700	0.379479	-1.39791	1.13119e-06	1.05538e-05
TraesCS5A02G211900	0.00726058	-7.1057	3.24166e-08	3.62036e-07
TraesCS5A02G213300	0.268756	-1.89563	2.95224e-10	3.99561e-09
TraesCS5A02G213600	0.338817	-1.56142	1.8812e-41	9.25777e-40
TraesCS5A02G216400	0.108508	-3.20412	1.20695e-57	9.27838e-56
TraesCS5A02G219300	0.235859	-2.084	6.51959e-05	0.000467465
TraesCS5A02G219400	0.427191	-1.22705	1.57003e-12	2.4966e-11
TraesCS5A02G220400	0.204078	-2.29281	0.000179377	0.00118519
TraesCS5A02G220500	0.249092	-2.00525	6.63727e-08	7.16453e-07
TraesCS5A02G221600	0.24906	-2.00544	0.0118613	0.0477419
TraesCS5A02G226800	0.343457	-1.5418	0.00174969	0.00914298
TraesCS5A02G228900	0.274543	-1.86489	3.18614e-29	1.12384e-27
TraesCS5A02G230200	0.0585956	-4.09306	7.14479e-37	3.1584e-35
TraesCS5A02G247800	0.49471	-1.01534	9.49086e-09	1.12236e-07
TraesCS5A02G249000	0.48113	-1.0555	4.17972e-07	4.14448e-06
TraesCS5A02G251200	0.283595	-1.8181	1.30362e-37	5.8729e-36
TraesCS5A02G257100	0.190487	-2.39224	2.6057e-05	0.000199411
TraesCS5A02G262000	0.0342022	-4.86977	0.00265209	0.0132246
TraesCS5A02G267000	0.4368	-1.19496	5.31781e-13	8.70702e-12
TraesCS5A02G267300	0.0875151	-3.51432	0.00901692	0.0379305
TraesCS5A02G269500	0.491139	-1.0258	8.78358e-19	2.00956e-17
TraesCS5A02G276300	0.428091	-1.22401	9.04911e-22	2.36835e-20
TraesCS5A02G278200	0.453927	-1.13947	0.00147934	0.00790286
TraesCS5A02G278600	0.200263	-2.32003	0.00236355	0.0119285
TraesCS5A02G286700	0.0450383	-4.4727	1.84645e-09	2.3211e-08
TraesCS5A02G291200	0.480862	-1.05631	1.12848e-07	1.18554e-06
TraesCS5A02G305100	0.472515	-1.08157	0.000474748	0.00286152
TraesCS5A02G311300	0.0399258	-4.64653	0.00741814	0.0321112
TraesCS5A02G311500	0.0349808	-4.83729	0.000770407	0.00442066
TraesCS5A02G312700	0.40281	-1.31183	1.65911e-15	3.20264e-14
TraesCS5A02G319200	0.0265562	-5.23481	0.00062091	0.00364253
TraesCS5A02G319900	0.458138	-1.12614	2.34352e-47	1.36748e-45
TraesCS5A02G320300	0.47808	-1.06467	5.9173e-19	1.36245e-17
TraesCS5A02G321200	0.475521	-1.07242	1.79702e-05	0.000141265
TraesCS5A02G329900	0.40959	-1.28775	0.000122816	0.000839355
TraesCS5A02G334900	0.143104	-2.80486	0.00114397	0.00627257
TraesCS5A02G335400	0.171771	-2.54145	0.000166245	0.00110654
TraesCS5A02G343000	0.32012	-1.64332	0.000417507	0.00254783
TraesCS5A02G352400	0.0299983	-5.05897	0.00210761	0.0107897
TraesCS5A02G359400	0.140528	-2.83107	1.82922e-09	2.3018e-08
TraesCS5A02G364400	0.37405	-1.4187	0.0052815	0.0240464
TraesCS5A02G374000	0.479848	-1.05935	0.000121495	0.000830788
TraesCS5A02G376000	0.467012	-1.09847	0.00325687	0.0158143
TraesCS5A02G376900	0.33534	-1.5763	1.9858e-07	2.03356e-06
TraesCS5A02G380200	0.486058	-1.0408	0.00282423	0.0139659
TraesCS5A02G384600	0.403675	-1.30873	4.05704e-10	5.42446e-09
TraesCS5A02G389000	0.26292	-1.9273	1.19733e-30	4.44602e-29
TraesCS5A02G390500	0.335967	-1.57361	2.72618e-06	2.42565e-05
TraesCS5A02G391500	0.0428415	-4.54485	5.66149e-71	5.76202e-69
TraesCS5A02G391800	0.360911	-1.47029	0.0105905	0.0434348
TraesCS5A02G396000	0.390532	-1.35649	0.00900228	0.0378871
TraesCS5A02G403600	0.382598	-1.3861	2.062e-29	7.34516e-28
TraesCS5A02G411500	0.0917967	-3.44541	0.0112229	0.0455856
TraesCS5A02G412100	0.363053	-1.46175	7.9073e-07	7.55689e-06
TraesCS5A02G421700	0.0229842	-5.44321	2.13413e-14	3.85371e-13
TraesCS5A02G421900	0.292358	-1.77419	2.02132e-07	2.06718e-06
TraesCS5A02G423300	0.455803	-1.13352	8.76828e-09	1.03932e-07
TraesCS5A02G424700	0.0348983	-4.8407	0.00305188	0.0149366
TraesCS5A02G445800	0.421524	-1.24631	0.00658953	0.0290602
TraesCS5A02G455800	0.156255	-2.67803	1.50657e-37	6.77725e-36
TraesCS5A02G461100	0.417446	-1.26034	4.11744e-12	6.36406e-11
TraesCS5A02G463300	0.464721	-1.10556	2.94587e-09	3.64627e-08
TraesCS5A02G473800	0.4528	-1.14305	7.94832e-07	7.59373e-06
TraesCS5A02G475200	0.0197021	-5.66551	1.73747e-05	0.000136882
TraesCS5A02G475800	0.0629763	-3.98905	0.00173147	0.00906479
TraesCS5A02G487700	0.435695	-1.19861	0.00576048	0.0259062
TraesCS5A02G496900	0.463942	-1.10798	1.24612e-10	1.73717e-09
TraesCS5A02G497200	0.279192	-1.84067	0.0106154	0.0435135
TraesCS5A02G500500	0.0994747	-3.32953	1.65667e-08	1.90615e-07
TraesCS5A02G500700	0.40454	-1.30564	2.04401e-06	1.84893e-05
TraesCS5A02G501400	0.187835	-2.41246	0.00637505	0.02822
TraesCS5A02G503500	0.222614	-2.16739	0.0114697	0.046428
TraesCS5A02G505800	0.421839	-1.24524	2.00102e-18	4.49415e-17
TraesCS5A02G510000	0.401479	-1.3166	5.07838e-08	5.54235e-07
TraesCS5A02G515200	0.439168	-1.18715	0.0108261	0.0442351
TraesCS5A02G516600	0.463339	-1.10986	0.00371218	0.0177108
TraesCS5A02G519200	0.428525	-1.22255	1.42501e-07	1.48401e-06
TraesCS5A02G524500	0.363643	-1.45941	7.64948e-34	3.11827e-32
TraesCS5A02G527600	0.0294007	-5.088	0.00112505	0.00618436
TraesCS5A02G531300	0.283148	-1.82037	4.3439e-11	6.26964e-10
TraesCS5A02G554100	0.0889221	-3.49131	6.82048e-11	9.7092e-10
TraesCS5A02G554600	0.443403	-1.17331	0.000670741	0.00389976
TraesCS5A02G557100	0.212962	-2.23133	9.02222e-12	1.36288e-10
TraesCS5B02G014500	0.459809	-1.12089	5.45811e-06	4.64333e-05
TraesCS5B02G030300	0.401347	-1.31708	1.22631e-12	1.95919e-11
TraesCS5B02G030600	0.301487	-1.72983	8.84068e-06	7.29704e-05
TraesCS5B02G046200	0.0418372	-4.57907	0.00740289	0.032061
TraesCS5B02G053400	0.489211	-1.03147	1.41649e-08	1.64525e-07
TraesCS5B02G054200	0.196446	-2.34779	1.40952e-06	1.30177e-05
TraesCS5B02G055900	0.341943	-1.54817	1.17144e-07	1.22857e-06
TraesCS5B02G056800	0.46663	-1.09965	2.54025e-05	0.000194816
TraesCS5B02G056900	0.485307	-1.04303	2.45036e-07	2.4852e-06
TraesCS5B02G059300	0.311054	-1.68476	3.51814e-08	3.91274e-07
TraesCS5B02G063000	0.454058	-1.13905	0.000147842	0.000993325
TraesCS5B02G064800	0.269718	-1.89048	0.00324661	0.0157745
TraesCS5B02G065700	0.443093	-1.17432	0.00587886	0.0263703
TraesCS5B02G080100	0.395434	-1.33849	1.49318e-06	1.37407e-05
TraesCS5B02G088800	0.369753	-1.43537	0.00229609	0.011637
TraesCS5B02G091500	0.165652	-2.59377	0.010298	0.0424683
TraesCS5B02G092500	0.433597	-1.20557	0.00144071	0.00771868
TraesCS5B02G093800	0.382556	-1.38626	0.00186644	0.00968125
TraesCS5B02G115200	0.317621	-1.65462	0.0116774	0.0471538
TraesCS5B02G119600	0.432275	-1.20998	0.00477361	0.0220452
TraesCS5B02G134600	0.442244	-1.17709	1.95303e-11	2.88546e-10
TraesCS5B02G147300	0.327642	-1.60981	0.00782169	0.0336134
TraesCS5B02G149700	0.417966	-1.25854	0.000282591	0.0017929
TraesCS5B02G154200	0.0206523	-5.59755	0.000205183	0.00134266
TraesCS5B02G154800	0.369646	-1.43578	0.0111028	0.0451819
TraesCS5B02G159100	0.472391	-1.08195	0.000133252	0.000903424
TraesCS5B02G163200	0.398623	-1.3269	4.26885e-14	7.54176e-13
TraesCS5B02G165000	0.367521	-1.4441	0.000517423	0.00309077
TraesCS5B02G166000	0.227336	-2.1371	4.50265e-46	2.50566e-44
TraesCS5B02G175800	0.0274612	-5.18646	0.000143925	0.000969771
TraesCS5B02G176700	0.493786	-1.01804	4.83592e-05	0.000354798
TraesCS5B02G178900	0.256303	-1.96408	0.00174543	0.00912388
TraesCS5B02G180300	0.21933	-2.18882	1.04647e-32	4.14456e-31
TraesCS5B02G182000	0.354893	-1.49454	3.08125e-08	3.45032e-07
TraesCS5B02G188600	0.452719	-1.14331	0.00085392	0.00484478
TraesCS5B02G195200	0.416954	-1.26204	0.000596778	0.0035178
TraesCS5B02G196400	0.256448	-1.96326	0.00532029	0.0241888
TraesCS5B02G197400	0.343574	-1.54131	3.60849e-05	0.000269949
TraesCS5B02G210100	0.187806	-2.41268	3.1257e-25	9.59462e-24
TraesCS5B02G212100	0.497654	-1.00678	0.00111496	0.00613603
TraesCS5B02G212300	0.432057	-1.21071	2.06255e-35	8.78795e-34
TraesCS5B02G213900	0.397885	-1.32958	0.00730713	0.0317195
TraesCS5B02G215300	0.299465	-1.73954	1.60108e-12	2.54333e-11
TraesCS5B02G218200	0.118911	-3.07204	2.12241e-41	1.04114e-39
TraesCS5B02G218400	0.0879233	-3.50761	2.54519e-28	8.7411e-27
TraesCS5B02G218500	0.129643	-2.94738	1.28661e-52	8.62466e-51
TraesCS5B02G218600	0.0921567	-3.43977	1.47308e-47	8.64504e-46
TraesCS5B02G227600	0.233163	-2.10059	1.7403e-62	1.50178e-60
TraesCS5B02G228800	0.101039	-3.30701	1.50196e-51	9.78976e-50
TraesCS5B02G229800	0.149699	-2.73986	0.00200811	0.0103399
TraesCS5B02G233500	0.25772	-1.95612	5.50516e-10	7.28658e-09
TraesCS5B02G234500	0.430703	-1.21524	2.09814e-09	2.62295e-08
TraesCS5B02G235400	0.233971	-2.0956	1.83619e-06	1.66966e-05
TraesCS5B02G236000	0.179175	-2.48056	0.000121205	0.000828994
TraesCS5B02G238100	0.356175	-1.48934	0.00567851	0.0255915
TraesCS5B02G240400	0.24955	-2.0026	0.00845012	0.0358862
TraesCS5B02G244200	0.487854	-1.03548	0.0117615	0.0474278
TraesCS5B02G246700	0.466554	-1.09989	2.0394e-30	7.53177e-29
TraesCS5B02G246900	0.438552	-1.18918	5.40659e-15	1.01333e-13
TraesCS5B02G249200	0.153799	-2.70088	0.000676708	0.00393109
TraesCS5B02G249300	0.454669	-1.13711	1.48723e-14	2.71032e-13
TraesCS5B02G255400	0.388068	-1.36562	0.005541	0.0250566
TraesCS5B02G261900	0.0187362	-5.73803	6.87534e-05	0.000491305
TraesCS5B02G262400	0.0559307	-4.16021	2.26323e-07	2.30304e-06
TraesCS5B02G262800	0.277273	-1.85062	7.69422e-10	1.00366e-08
TraesCS5B02G263500	0.152115	-2.71676	0.00409344	0.0192805
TraesCS5B02G263600	0.0697185	-3.84231	4.1586e-27	1.36912e-25
TraesCS5B02G263800	0.250838	-1.99517	2.28079e-67	2.20761e-65
TraesCS5B02G264100	0.130544	-2.93739	2.48376e-10	3.38624e-09
TraesCS5B02G266600	0.497561	-1.00706	2.83619e-14	5.07359e-13
TraesCS5B02G268200	0.46014	-1.11986	9.41909e-05	0.000657188
TraesCS5B02G273000	0.271653	-1.88016	0.00226367	0.0115021
TraesCS5B02G273500	0.02534	-5.30244	9.41233e-16	1.84068e-14
TraesCS5B02G276600	0.363427	-1.46026	2.65019e-05	0.000202563
TraesCS5B02G283300	0.0165293	-5.91883	2.83044e-05	0.00021532
TraesCS5B02G283500	0.347452	-1.52512	0.00094572	0.00530713
TraesCS5B02G290200	0.259299	-1.94731	9.84e-27	3.19495e-25
TraesCS5B02G291100	0.144761	-2.78826	0.00154709	0.00821817
TraesCS5B02G294100	0.2198	-2.18574	1.04026e-11	1.56599e-10
TraesCS5B02G294500	0.328409	-1.60643	3.06796e-19	7.17173e-18
TraesCS5B02G295000	0.411528	-1.28094	0.000362917	0.00224738
TraesCS5B02G296300	0.498035	-1.00568	0.000542836	0.00322809
TraesCS5B02G299700	0.469163	-1.09184	1.7107e-26	5.50488e-25
TraesCS5B02G301400	0.0712002	-3.81198	5.93633e-12	9.07694e-11
TraesCS5B02G301500	0.00572021	-7.44971	3.85683e-09	4.7223e-08
TraesCS5B02G302800	0.0334402	-4.90227	0.00258846	0.0129378
TraesCS5B02G303800	0.0605298	-4.04621	0.00904047	0.0380087
TraesCS5B02G307600	0.0845463	-3.56412	9.6242e-18	2.0925e-16
TraesCS5B02G312100	0.0817274	-3.61304	3.90132e-23	1.08699e-21
TraesCS5B02G312300	0.0458269	-4.44766	0.0107133	0.0438316
TraesCS5B02G313700	0.428035	-1.2242	7.28501e-12	1.10701e-10
TraesCS5B02G313800	0.313521	-1.67336	1.26544e-07	1.32307e-06
TraesCS5B02G313900	0.24164	-2.04907	4.43925e-08	4.87521e-07
TraesCS5B02G351200	0.482827	-1.05042	1.63772e-20	4.08058e-19
TraesCS5B02G360900	0.427096	-1.22737	0.000461702	0.0027903
TraesCS5B02G368300	0.384791	-1.37785	1.16238e-17	2.5121e-16
TraesCS5B02G373600	0.205242	-2.2846	1.70086e-06	1.55421e-05
TraesCS5B02G377700	0.415917	-1.26563	0.00332898	0.016116
TraesCS5B02G384600	0.486553	-1.03933	2.68258e-10	3.64513e-09
TraesCS5B02G386500	0.0240651	-5.37692	0.000391169	0.00240556
TraesCS5B02G389400	0.467291	-1.09761	1.01159e-06	9.52058e-06
TraesCS5B02G389500	0.296627	-1.75328	0.0121055	0.0485401
TraesCS5B02G408600	0.434278	-1.20331	1.62005e-07	1.67837e-06
TraesCS5B02G409800	0.166757	-2.58418	0.00508445	0.0232616
TraesCS5B02G410600	0.320065	-1.64356	4.01747e-06	3.49045e-05
TraesCS5B02G415100	0.313732	-1.6724	5.43733e-05	0.000394903
TraesCS5B02G422000	0.43231	-1.20986	6.82831e-14	1.18718e-12
TraesCS5B02G433200	0.306553	-1.70579	0.00033925	0.00211644
TraesCS5B02G436900	0.365764	-1.45102	0.000553024	0.00328294
TraesCS5B02G442200	0.389802	-1.35919	2.11093e-10	2.89339e-09
TraesCS5B02G446100	0.437031	-1.19419	1.58592e-16	3.21961e-15
TraesCS5B02G449800	0.381406	-1.3906	1.61489e-05	0.000127783
TraesCS5B02G472600	0.0208	-5.58727	0.000133479	0.000904859
TraesCS5B02G486900	0.348111	-1.52238	6.75723e-10	8.86718e-09
TraesCS5B02G491600	0.373236	-1.42184	4.15242e-05	0.000307933
TraesCS5B02G517200	0.351694	-1.50761	7.56403e-08	8.1163e-07
TraesCS5B02G537900	0.200736	-2.31663	1.82933e-06	1.66406e-05
TraesCS5B02G540500	0.377518	-1.40538	0.0103638	0.0426704
TraesCS5B02G541400	0.299358	-1.74006	0.00056373	0.00333841
TraesCS5B02G543300	0.13187	-2.92281	0.00492343	0.0226373
TraesCS5B02G556300	0.456225	-1.13218	4.20656e-06	3.6413e-05
TraesCS5B02G556500	0.329568	-1.60135	4.20139e-05	0.000311339
TraesCS5D02G012100	0.290061	-1.78557	1.69016e-21	4.37862e-20
TraesCS5D02G018600	0.269896	-1.88953	4.42167e-05	0.000326517
TraesCS5D02G021700	0.423287	-1.24029	1.90811e-08	2.18235e-07
TraesCS5D02G033700	0.338999	-1.56065	0.00446315	0.0207933
TraesCS5D02G037700	0.491312	-1.02529	0.00177804	0.00927455
TraesCS5D02G037800	0.321216	-1.63838	1.04047e-07	1.09778e-06
TraesCS5D02G038200	0.0397909	-4.65142	0.00618892	0.0275213
TraesCS5D02G039200	0.308348	-1.69737	1.62218e-16	3.28886e-15
TraesCS5D02G041700	0.212998	-2.23109	0.00408893	0.0192653
TraesCS5D02G045700	0.475803	-1.07156	0.000581959	0.00343805
TraesCS5D02G058800	0.33009	-1.59907	0.00113978	0.00625243
TraesCS5D02G059700	0.223693	-2.16041	7.79297e-17	1.61241e-15
TraesCS5D02G065600	0.323165	-1.62966	6.38175e-06	5.38647e-05
TraesCS5D02G071100	0.444651	-1.16926	4.89738e-14	8.61492e-13
TraesCS5D02G072700	0.349079	-1.51837	1.883e-05	0.000147419
TraesCS5D02G075000	0.430823	-1.21483	5.26985e-07	5.16028e-06
TraesCS5D02G075500	0.396557	-1.3344	1.75467e-06	1.5998e-05
TraesCS5D02G084100	0.0293343	-5.09127	0.00193449	0.00999446
TraesCS5D02G084300	0.317336	-1.65592	1.43259e-06	1.32188e-05
TraesCS5D02G085100	0.342014	-1.54787	0.000338534	0.0021124
TraesCS5D02G095200	0.417135	-1.26141	0.000746257	0.00429803
TraesCS5D02G098500	0.47619	-1.07039	0.00133835	0.00722462
TraesCS5D02G100100	0.472944	-1.08026	0.00154206	0.00819575
TraesCS5D02G103100	0.383571	-1.38243	0.000126149	0.000860216
TraesCS5D02G115000	0.419509	-1.25323	0.000429281	0.0026124
TraesCS5D02G142300	0.496875	-1.00905	8.48277e-36	3.65493e-34
TraesCS5D02G147600	0.0295816	-5.07916	0.000223729	0.00145285
TraesCS5D02G149200	0.436365	-1.19639	0.000233858	0.00151286
TraesCS5D02G150100	0.318741	-1.64954	2.18663e-11	3.21896e-10
TraesCS5D02G153500	0.381531	-1.39013	0.00719577	0.0313079
TraesCS5D02G156000	0.371038	-1.43036	0.00015639	0.00104686
TraesCS5D02G159700	0.429184	-1.22033	0.00337416	0.0163076
TraesCS5D02G161100	0.410007	-1.28628	0.000169899	0.00112889
TraesCS5D02G162300	0.476611	-1.06912	0.0021907	0.0111722
TraesCS5D02G173700	0.269382	-1.89227	2.86301e-40	1.36828e-38
TraesCS5D02G174100	0.144198	-2.79388	0.00778193	0.0334567
TraesCS5D02G176400	0.416445	-1.2638	4.05839e-09	4.95621e-08
TraesCS5D02G178800	0.366243	-1.44913	0.00720877	0.0313489
TraesCS5D02G180600	0.342275	-1.54677	0.00616478	0.0274259
TraesCS5D02G182600	0.0394001	-4.66566	1.11183e-09	1.43021e-08
TraesCS5D02G186400	0.441843	-1.17839	0.00479688	0.0221327
TraesCS5D02G186700	0.105067	-3.25061	2.32646e-24	6.86938e-23
TraesCS5D02G188600	0.350369	-1.51305	5.23981e-06	4.47128e-05
TraesCS5D02G189700	0.323456	-1.62836	0.000345915	0.00215363
TraesCS5D02G209900	0.464856	-1.10514	5.06692e-09	6.13528e-08
TraesCS5D02G218400	0.37435	-1.41754	1.4393e-13	2.44616e-12
TraesCS5D02G224500	0.261656	-1.93426	2.69853e-17	5.72494e-16
TraesCS5D02G226900	0.398796	-1.32628	4.27562e-09	5.21008e-08
TraesCS5D02G227000	0.115713	-3.11138	3.51668e-19	8.19564e-18
TraesCS5D02G227400	0.319179	-1.64756	1.75793e-05	0.000138405
TraesCS5D02G227500	0.0618828	-4.01432	9.62013e-12	1.45069e-10
TraesCS5D02G227600	0.155039	-2.68929	7.05917e-06	5.91424e-05
TraesCS5D02G227700	0.454333	-1.13818	3.98294e-12	6.1614e-11
TraesCS5D02G236500	0.199721	-2.32394	0.00818629	0.0349085
TraesCS5D02G237600	0.134728	-2.89188	4.05938e-07	4.03167e-06
TraesCS5D02G238800	0.196608	-2.3466	5.19151e-79	6.10516e-77
TraesCS5D02G243200	0.439851	-1.18491	3.45331e-10	4.64911e-09
TraesCS5D02G244200	0.294152	-1.76537	5.40001e-07	5.2734e-06
TraesCS5D02G246600	0.30236	-1.72566	0.0100849	0.0417099
TraesCS5D02G256200	0.449526	-1.15352	4.67496e-31	1.7594e-29
TraesCS5D02G261900	0.471509	-1.08464	0.000497041	0.00298035
TraesCS5D02G264300	0.0903355	-3.46856	0.00269766	0.0134191
TraesCS5D02G265100	0.335907	-1.57387	1.50761e-11	2.24253e-10
TraesCS5D02G267600	0.129424	-2.94982	5.6952e-05	0.000412214
TraesCS5D02G268300	0.408795	-1.29055	0.000736974	0.00424856
TraesCS5D02G269300	0.0589104	-4.08533	0.00127649	0.0069279
TraesCS5D02G274400	0.49369	-1.01832	8.22507e-05	0.000579777
TraesCS5D02G274900	0.389264	-1.36118	5.768e-06	4.89473e-05
TraesCS5D02G281100	0.255955	-1.96604	0.00950099	0.0396888
TraesCS5D02G282700	0.492963	-1.02045	0.00396273	0.0187369
TraesCS5D02G284000	0.345524	-1.53314	0.000217824	0.00141796
TraesCS5D02G287700	0.425272	-1.23354	1.00715e-08	1.18931e-07
TraesCS5D02G294200	0.481287	-1.05503	0.00182961	0.00951437
TraesCS5D02G294400	0.188137	-2.41014	0.00204706	0.0105166
TraesCS5D02G298600	0.348006	-1.52281	2.02083e-05	0.000157464
TraesCS5D02G314100	0.0930722	-3.42551	1.47595e-26	4.75946e-25
TraesCS5D02G314300	0.00229965	-8.76437	2.30323e-13	3.86304e-12
TraesCS5D02G315700	0.396304	-1.33532	0.0108398	0.0442702
TraesCS5D02G318300	0.272799	-1.87409	4.65127e-05	0.000341988
TraesCS5D02G318400	0.0606445	-4.04348	9.8754e-16	1.92939e-14
TraesCS5D02G319500	0.428343	-1.22316	3.51804e-11	5.1005e-10
TraesCS5D02G325900	0.444498	-1.16975	2.66916e-35	1.1341e-33
TraesCS5D02G326200	0.47792	-1.06516	2.32696e-23	6.53095e-22
TraesCS5D02G328000	0.187291	-2.41664	5.02841e-15	9.45048e-14
TraesCS5D02G355500	0.23396	-2.09567	0.000118113	0.000809377
TraesCS5D02G364700	0.266725	-1.90658	0.000208067	0.00136023
TraesCS5D02G369700	0.267024	-1.90496	0.00149232	0.00796592
TraesCS5D02G380900	0.258517	-1.95167	1.03586e-28	3.60809e-27
TraesCS5D02G383500	0.438672	-1.18879	2.25417e-06	2.02534e-05
TraesCS5D02G384100	0.400374	-1.32058	7.21199e-07	6.92805e-06
TraesCS5D02G385100	0.454773	-1.13678	0.00185875	0.0096487
TraesCS5D02G386900	0.362577	-1.46364	9.06647e-06	7.47032e-05
TraesCS5D02G387600	0.14033	-2.83311	2.14104e-07	2.18305e-06
TraesCS5D02G387700	0.108447	-3.20494	0.000397608	0.00244123
TraesCS5D02G394300	0.306024	-1.70828	1.25089e-13	2.13366e-12
TraesCS5D02G394400	0.301622	-1.72919	1.31012e-08	1.52982e-07
TraesCS5D02G400300	0.336006	-1.57344	2.80964e-06	2.49629e-05
TraesCS5D02G401300	0.0328966	-4.92592	2.39414e-34	9.9516e-33
TraesCS5D02G403600	0.19676	-2.34549	0.000895958	0.0050566
TraesCS5D02G405500	0.371999	-1.42663	0.000135844	0.000918764
TraesCS5D02G413000	0.457158	-1.12923	9.11067e-48	5.38805e-46
TraesCS5D02G415900	0.464582	-1.106	2.62276e-05	0.000200617
TraesCS5D02G419200	0.440541	-1.18265	1.65691e-32	6.5075e-31
TraesCS5D02G419300	0.496135	-1.0112	5.05072e-05	0.000368835
TraesCS5D02G421800	0.390954	-1.35493	1.53658e-08	1.77598e-07
TraesCS5D02G424200	0.0893283	-3.48474	0.0105981	0.0434585
TraesCS5D02G425500	0.474714	-1.07487	0.00324103	0.0157499
TraesCS5D02G428400	0.41478	-1.26958	6.91615e-14	1.20109e-12
TraesCS5D02G437200	0.166125	-2.58966	0.00506105	0.0231684
TraesCS5D02G439000	0.339393	-1.55897	0.00232452	0.0117586
TraesCS5D02G444700	0.346752	-1.52802	2.66993e-13	4.45975e-12
TraesCS5D02G452800	0.282327	-1.82456	8.22056e-05	0.000579592
TraesCS5D02G452900	0.202278	-2.30559	8.31383e-06	6.90123e-05
TraesCS5D02G453800	0.397903	-1.32951	3.08392e-11	4.48703e-10
TraesCS5D02G468800	0.317108	-1.65695	0.000225541	0.00146338
TraesCS5D02G472000	0.408181	-1.29272	0.000951334	0.00533473
TraesCS5D02G476400	0.393169	-1.34678	0.000130333	0.000885785
TraesCS5D02G476700	0.151587	-2.72178	3.33312e-05	0.000250788
TraesCS5D02G484900	0.0563228	-4.15014	2.80139e-12	4.37742e-11
TraesCS5D02G485300	0.452421	-1.14426	2.07086e-05	0.000161076
TraesCS5D02G486600	0.410138	-1.28582	7.46013e-12	1.13249e-10
TraesCS5D02G494400	0.388559	-1.3638	0.00137951	0.00743106
TraesCS5D02G496300	0.439184	-1.1871	3.76032e-05	0.000280384
TraesCS5D02G501900	0.11657	-3.10073	0.011306	0.0458596
TraesCS5D02G521100	0.255757	-1.96716	9.24339e-05	0.000646278
TraesCS5D02G527600	0.429188	-1.22032	1.15714e-08	1.35896e-07
TraesCS5D02G536200	0.215113	-2.21684	4.40423e-06	3.80275e-05
TraesCS5D02G539700	0.176312	-2.5038	0.0027952	0.013838
TraesCS5D02G550800	0.416406	-1.26394	0.00314388	0.0153325
TraesCS5D02G551400	0.206291	-2.27725	4.887e-05	0.000358289
TraesCS5D02G552000	0.468512	-1.09384	1.31195e-08	1.53154e-07
TraesCS5D02G555100	0.405389	-1.30262	0.00993563	0.0412039
TraesCS5D02G567100	0.424928	-1.23471	1.73642e-07	1.79045e-06
TraesCS6A02G008000	0.349652	-1.51601	0.00275607	0.0136664
TraesCS6A02G012800	0.437225	-1.19355	1.3023e-42	6.62715e-41
TraesCS6A02G024400	0.242818	-2.04206	0.000329795	0.00206375
TraesCS6A02G026100	0.419748	-1.25241	1.06465e-16	2.18453e-15
TraesCS6A02G043000	0.217112	-2.20349	2.23952e-09	2.79513e-08
TraesCS6A02G077400	0.3663	-1.4489	1.30531e-08	1.52478e-07
TraesCS6A02G078400	0.44381	-1.17199	1.02841e-15	2.00604e-14
TraesCS6A02G100000	0.145956	-2.77639	0.00053287	0.00317375
TraesCS6A02G103700	0.278615	-1.84365	0.00365182	0.0174718
TraesCS6A02G106000	0.262469	-1.92978	4.56653e-15	8.61677e-14
TraesCS6A02G109700	0.319009	-1.64833	0.00138343	0.00744632
TraesCS6A02G110600	0.349188	-1.51792	0.000398487	0.00244516
TraesCS6A02G111400	0.23187	-2.10861	0.012231	0.0489596
TraesCS6A02G111900	0.162952	-2.61748	4.21379e-09	5.1378e-08
TraesCS6A02G124100	0.361451	-1.46813	0.00815963	0.0348191
TraesCS6A02G127700	0.17602	-2.50619	4.51998e-05	0.000333094
TraesCS6A02G136400	0.317224	-1.65643	7.08209e-06	5.93263e-05
TraesCS6A02G137400	0.0662478	-3.91598	1.25934e-06	1.16924e-05
TraesCS6A02G139300	0.0247352	-5.33729	0.000447097	0.002708
TraesCS6A02G149400	0.0225523	-5.47058	0.000336057	0.00209823
TraesCS6A02G151600	0.0733815	-3.76844	0.00452777	0.0210544
TraesCS6A02G154700	0.463157	-1.11043	8.28811e-22	2.17755e-20
TraesCS6A02G161900	0.356112	-1.4896	1.12441e-05	9.1283e-05
TraesCS6A02G163900	0.24589	-2.02392	0.00111771	0.00614995
TraesCS6A02G170000	0.115635	-3.11235	0.00921201	0.038608
TraesCS6A02G178600	0.409523	-1.28798	1.75335e-07	1.80761e-06
TraesCS6A02G187600	0.466441	-1.10023	3.07641e-17	6.50408e-16
TraesCS6A02G208800	0.151934	-2.71848	5.37661e-17	1.122e-15
TraesCS6A02G216700	0.198408	-2.33346	0.012497	0.0498231
TraesCS6A02G218300	0.439316	-1.18667	0.00145903	0.00780728
TraesCS6A02G225800	0.173995	-2.52288	4.24515e-17	8.90435e-16
TraesCS6A02G228900	0.445712	-1.16582	1.78158e-26	5.72696e-25
TraesCS6A02G235900	0.121435	-3.04175	0.00111335	0.00613096
TraesCS6A02G237400	0.0451429	-4.46936	0.0101445	0.0419311
TraesCS6A02G247500	0.392949	-1.34759	0.000311368	0.00195885
TraesCS6A02G251400	0.253648	-1.9791	0.00378879	0.0180173
TraesCS6A02G252900	0.069995	-3.8366	2.75427e-05	0.000209942
TraesCS6A02G256000	0.316304	-1.66062	8.36204e-06	6.93854e-05
TraesCS6A02G257300	0.374044	-1.41872	3.03454e-17	6.42e-16
TraesCS6A02G260700	0.126939	-2.97779	0.000118851	0.000813797
TraesCS6A02G266800	0.426814	-1.22832	6.67531e-11	9.50918e-10
TraesCS6A02G267500	0.0186519	-5.74453	1.3866e-05	0.000110908
TraesCS6A02G270900	0.38693	-1.36985	2.43441e-08	2.75751e-07
TraesCS6A02G277000	0.486387	-1.03982	0.000660477	0.00384848
TraesCS6A02G285300	0.164904	-2.60031	3.84294e-06	3.34926e-05
TraesCS6A02G288300	0.457646	-1.1277	9.61025e-13	1.54503e-11
TraesCS6A02G295400	0.321159	-1.63864	0.00174341	0.00911564
TraesCS6A02G299900	0.197193	-2.34232	3.61481e-07	3.61004e-06
TraesCS6A02G301500	0.217097	-2.20359	2.29446e-05	0.000177231
TraesCS6A02G307300	0.188946	-2.40396	0.00237626	0.0119858
TraesCS6A02G309400	0.195399	-2.35551	1.87129e-09	2.34991e-08
TraesCS6A02G317401	0.412179	-1.27866	0.0075718	0.0326932
TraesCS6A02G324100	0.420235	-1.25073	0.00163192	0.00860836
TraesCS6A02G337200	0.43553	-1.19916	0.00200451	0.010324
TraesCS6A02G342400	0.250365	-1.99789	0.000360337	0.00223456
TraesCS6A02G344000	0.250654	-1.99623	3.17253e-102	5.42954e-100
TraesCS6A02G348400	0.276784	-1.85317	0.00126058	0.00684763
TraesCS6A02G365500	0.394936	-1.34031	0.00113221	0.00621871
TraesCS6A02G365800	0.366474	-1.44822	0.0024164	0.0121722
TraesCS6A02G377600	0.021322	-5.55151	1.62001e-33	6.52145e-32
TraesCS6A02G379800	0.334173	-1.58133	0.000310098	0.00195125
TraesCS6A02G389400	0.268824	-1.89527	0.0113361	0.0459663
TraesCS6A02G396800	0.376106	-1.41079	0.0091645	0.0384378
TraesCS6A02G399700	0.157121	-2.67006	2.93896e-05	0.000222966
TraesCS6A02G400800	0.326492	-1.61488	0.00634857	0.028119
TraesCS6A02G404600	0.464331	-1.10677	0.000371029	0.00229205
TraesCS6A02G412300	0.447274	-1.16077	2.21167e-10	3.02877e-09
TraesCS6A02G412800	0.349352	-1.51725	0.000102451	0.000710078
TraesCS6B02G002800	0.29629	-1.75492	2.89679e-29	1.02473e-27
TraesCS6B02G012800	0.494983	-1.01455	0.000195484	0.00128417
TraesCS6B02G019000	0.402893	-1.31153	3.12534e-07	3.1386e-06
TraesCS6B02G019700	0.454026	-1.13915	0.000410495	0.00251004
TraesCS6B02G033600	0.265523	-1.91309	0.00374924	0.0178681
TraesCS6B02G035700	0.461707	-1.11495	0.00513036	0.0234331
TraesCS6B02G039900	0.18347	-2.44638	0.00159981	0.00846012
TraesCS6B02G059000	0.083849	-3.57606	0.00815725	0.0348138
TraesCS6B02G103200	0.306156	-1.70766	0.0072397	0.0314744
TraesCS6B02G110300	0.334388	-1.5804	8.5844e-09	1.01822e-07
TraesCS6B02G128200	0.0337305	-4.8898	1.93496e-44	1.0363e-42
TraesCS6B02G138200	0.22825	-2.13131	1.99283e-09	2.49538e-08
TraesCS6B02G138300	0.367246	-1.44518	0.00124404	0.00676319
TraesCS6B02G138400	0.313392	-1.67396	0.000104618	0.00072411
TraesCS6B02G154300	0.111732	-3.16189	0.000150584	0.00101042
TraesCS6B02G160200	0.216925	-2.20473	0.0108461	0.0442901
TraesCS6B02G164300	0.0541183	-4.20774	0.00610268	0.0271951
TraesCS6B02G165700	0.0154942	-6.01213	1.66077e-05	0.00013126
TraesCS6B02G178600	0.317217	-1.65646	0.00703342	0.0306909
TraesCS6B02G185200	0.112348	-3.15395	0.0010267	0.00570878
TraesCS6B02G190100	0.480894	-1.05621	0.00218666	0.0111543
TraesCS6B02G193400	0.474029	-1.07695	5.00126e-53	3.40091e-51
TraesCS6B02G198400	0.156138	-2.6791	0.00218192	0.0111329
TraesCS6B02G199900	0.35929	-1.47678	0.004969	0.0228162
TraesCS6B02G206000	0.307032	-1.70354	2.55895e-10	3.48564e-09
TraesCS6B02G217000	0.397557	-1.33077	1.86316e-26	5.97666e-25
TraesCS6B02G217100	0.495415	-1.01329	0.0025328	0.0126907
TraesCS6B02G237800	0.231085	-2.1135	8.02899e-17	1.65968e-15
TraesCS6B02G247000	0.358793	-1.47878	2.7311e-05	0.000208254
TraesCS6B02G248400	0.471231	-1.08549	0.0082328	0.0350898
TraesCS6B02G251600	0.112927	-3.14654	1.80388e-10	2.48531e-09
TraesCS6B02G261700	0.429251	-1.22011	9.78774e-06	8.02399e-05
TraesCS6B02G263000	0.461009	-1.11713	2.06652e-10	2.83632e-09
TraesCS6B02G264900	0.10264	-3.28433	0.00326993	0.0158689
TraesCS6B02G267800	0.363464	-1.46011	1.13953e-26	3.69213e-25
TraesCS6B02G268100	0.466223	-1.10091	0.00110471	0.00608947
TraesCS6B02G273000	0.206505	-2.27575	0.00682556	0.0299288
TraesCS6B02G273200	0.391333	-1.35353	0.011786	0.0475109
TraesCS6B02G279000	0.341315	-1.55082	0.00206204	0.0105838
TraesCS6B02G291300	0.339347	-1.55916	0.00532898	0.024223
TraesCS6B02G294900	0.0254416	-5.29667	0.000486451	0.00292515
TraesCS6B02G304300	0.0893765	-3.48396	0.0121972	0.0488499
TraesCS6B02G304700	0.265562	-1.91288	3.37449e-06	2.96546e-05
TraesCS6B02G307200	0.379419	-1.39814	2.32584e-13	3.89776e-12
TraesCS6B02G312000	0.41567	-1.26649	0.0053075	0.0241468
TraesCS6B02G319200	0.308094	-1.69856	0.00960024	0.0400297
TraesCS6B02G328200	0.38924	-1.36127	0.00559447	0.0252705
TraesCS6B02G331900	0.424995	-1.23448	0.00514368	0.023487
TraesCS6B02G355900	0.163755	-2.61039	1.23295e-16	2.51974e-15
TraesCS6B02G370300	0.423378	-1.23998	2.177e-15	4.17996e-14
TraesCS6B02G375700	0.48714	-1.03759	0.00163658	0.00863073
TraesCS6B02G376100	0.407307	-1.29581	0.00028214	0.00179089
TraesCS6B02G376200	0.315124	-1.66601	2.47463e-53	1.69595e-51
TraesCS6B02G380900	0.279448	-1.83935	4.3139e-22	1.14967e-20
TraesCS6B02G382700	0.419866	-1.252	0.00599713	0.026811
TraesCS6B02G383500	0.113216	-3.14285	0.0022974	0.0116398
TraesCS6B02G383600	0.295243	-1.76003	3.10162e-52	2.04998e-50
TraesCS6B02G392700	0.290038	-1.78569	0.00563106	0.025415
TraesCS6B02G399000	0.274155	-1.86694	0.00270276	0.0134423
TraesCS6B02G400800	0.247737	-2.01312	6.25156e-07	6.05193e-06
TraesCS6B02G428000	0.0497443	-4.32933	0.00447081	0.0208211
TraesCS6B02G430700	0.176631	-2.50119	0.00665041	0.0292676
TraesCS6B02G433500	0.237387	-2.07468	0.00421152	0.0197743
TraesCS6B02G439700	0.495501	-1.01304	3.31969e-09	4.08997e-08
TraesCS6B02G448900	0.0756573	-3.72438	2.51067e-06	2.24683e-05
TraesCS6B02G459100	0.472775	-1.08077	0.0110225	0.0448818
TraesCS6B02G459146	0.451423	-1.14745	0.00664259	0.0292353
TraesCS6B02G461200	0.3884	-1.36439	1.01342e-24	3.03773e-23
TraesCS6D02G003600	0.0234524	-5.41412	0.000282769	0.00179366
TraesCS6D02G008100	0.236716	-2.07877	2.70722e-07	2.7308e-06
TraesCS6D02G008200	0.0332278	-4.91147	0.00231392	0.0117133
TraesCS6D02G011600	0.384415	-1.37927	0.000117651	0.000807026
TraesCS6D02G015000	0.359467	-1.47607	1.49711e-12	2.38188e-11
TraesCS6D02G016100	0.474342	-1.076	6.59637e-25	1.99287e-23
TraesCS6D02G020800	0.332725	-1.5876	0.00211794	0.0108363
TraesCS6D02G028800	0.348001	-1.52284	4.74926e-05	0.000348816
TraesCS6D02G029900	0.388562	-1.36378	4.29775e-24	1.2545e-22
TraesCS6D02G037100	0.289471	-1.78851	0.00588583	0.0263996
TraesCS6D02G038500	0.159828	-2.64541	4.26294e-08	4.69018e-07
TraesCS6D02G041700	0.431362	-1.21303	1.46193e-05	0.000116523
TraesCS6D02G049600	0.26094	-1.93821	3.98018e-13	6.57308e-12
TraesCS6D02G052300	0.0769969	-3.69906	2.45014e-08	2.77481e-07
TraesCS6D02G057800	0.111301	-3.16746	9.36352e-25	2.8136e-23
TraesCS6D02G062500	0.0069703	-7.16456	1.1892e-11	1.78232e-10
TraesCS6D02G063100	0.226517	-2.14231	3.48715e-10	4.69158e-09
TraesCS6D02G066800	0.328465	-1.60619	0.000190155	0.00125127
TraesCS6D02G082300	0.11194	-3.15921	5.30248e-40	2.51843e-38
TraesCS6D02G082900	0.157467	-2.66688	1.32359e-08	1.54379e-07
TraesCS6D02G083200	0.475524	-1.07241	9.49993e-08	1.00649e-06
TraesCS6D02G090900	0.483045	-1.04977	4.96094e-06	4.2481e-05
TraesCS6D02G091700	0.00235645	-8.72917	6.75844e-13	1.10041e-11
TraesCS6D02G101400	0.041149	-4.603	0.00730931	0.0317253
TraesCS6D02G101500	0.188485	-2.40748	0.0111281	0.045265
TraesCS6D02G103400	0.475686	-1.07192	1.59601e-09	2.01829e-08
TraesCS6D02G107300	0.0999879	-3.3221	0.00326179	0.0158319
TraesCS6D02G109700	0.383809	-1.38154	0.00264619	0.0131984
TraesCS6D02G118500	0.0659212	-3.92311	0.00360666	0.0172746
TraesCS6D02G118900	0.0802703	-3.63899	0.000143627	0.000967976
TraesCS6D02G129700	0.0442912	-4.49684	0.00211112	0.0108058
TraesCS6D02G133100	0.167299	-2.5795	0.00114928	0.00629854
TraesCS6D02G134400	0.0206542	-5.59742	0.00014707	0.000988356
TraesCS6D02G139200	0.474192	-1.07646	0.010218	0.0421863
TraesCS6D02G154600	0.37277	-1.42364	5.96616e-09	7.17873e-08
TraesCS6D02G156200	0.0080727	-6.95273	7.67686e-08	8.2316e-07
TraesCS6D02G159800	0.0303461	-5.04234	0.00157155	0.00833438
TraesCS6D02G164000	0.455166	-1.13553	2.20964e-06	1.98741e-05
TraesCS6D02G166000	0.433154	-1.20705	2.40612e-12	3.77227e-11
TraesCS6D02G172000	0.381533	-1.39012	0.0103988	0.0427772
TraesCS6D02G178600	0.432401	-1.20956	1.96283e-23	5.53942e-22
TraesCS6D02G184700	0.252419	-1.98611	0.00324057	0.0157489
TraesCS6D02G187700	0.407783	-1.29413	0.0120402	0.0483319
TraesCS6D02G190400	0.11123	-3.16838	2.71874e-05	0.000207388
TraesCS6D02G199600	0.483328	-1.04893	8.6869e-06	7.18366e-05
TraesCS6D02G199700	0.472287	-1.08226	0.000937571	0.00526864
TraesCS6D02G204800	0.0414477	-4.59256	2.16557e-12	3.4056e-11
TraesCS6D02G206000	0.265713	-1.91206	1.33928e-124	3.30871e-122
TraesCS6D02G206100	0.327293	-1.61135	1.47794e-153	5.05875e-151
TraesCS6D02G206900	0.420635	-1.24936	0.00248242	0.0124658
TraesCS6D02G210200	0.416347	-1.26414	5.19844e-14	9.12095e-13
TraesCS6D02G219300	0.149716	-2.7397	0.00247452	0.0124333
TraesCS6D02G224600	0.390956	-1.35492	1.75132e-05	0.00013792
TraesCS6D02G231900	0.274912	-1.86296	0.00191239	0.00989278
TraesCS6D02G234400	0.030033	-5.05731	0.000259508	0.00165969
TraesCS6D02G236200	0.424979	-1.23454	1.42575e-08	1.65506e-07
TraesCS6D02G238500	0.354058	-1.49794	1.13184e-34	4.74977e-33
TraesCS6D02G245100	0.147978	-2.75654	0.00423375	0.0198666
TraesCS6D02G245700	0.174422	-2.51935	7.57634e-05	0.000537823
TraesCS6D02G247200	0.172738	-2.53334	0.000146072	0.000982624
TraesCS6D02G247300	0.346682	-1.52831	0.00504121	0.0230983
TraesCS6D02G257100	0.0732893	-3.77025	0.000469574	0.00283312
TraesCS6D02G259500	0.373096	-1.42238	7.06977e-05	0.000504082
TraesCS6D02G264200	0.456421	-1.13156	1.69803e-07	1.75382e-06
TraesCS6D02G270000	0.208164	-2.26421	4.78255e-07	4.70719e-06
TraesCS6D02G270100	0.419827	-1.25213	0.000216852	0.00141253
TraesCS6D02G279700	0.0447753	-4.48115	0.000252493	0.00162007
TraesCS6D02G280700	0.292531	-1.77334	8.74418e-22	2.29246e-20
TraesCS6D02G281600	0.2134	-2.22837	8.80097e-06	7.26623e-05
TraesCS6D02G287000	0.434398	-1.20291	1.18396e-09	1.51852e-08
TraesCS6D02G288800	0.155118	-2.68857	3.95079e-05	0.000293764
TraesCS6D02G290100	0.4561	-1.13258	5.3843e-06	4.58564e-05
TraesCS6D02G296600	0.039172	-4.67403	0.00122183	0.00665603
TraesCS6D02G297600	0.351189	-1.50968	1.23303e-25	3.83679e-24
TraesCS6D02G300600	0.199775	-2.32355	2.19348e-19	5.16497e-18
TraesCS6D02G319700	0.234541	-2.09209	2.78158e-54	1.95666e-52
TraesCS6D02G325100	0.16953	-2.56039	5.32544e-56	3.89361e-54
TraesCS6D02G331400	0.440036	-1.18431	8.73593e-05	0.000613387
TraesCS6D02G333600	0.418347	-1.25723	2.38839e-05	0.000183976
TraesCS6D02G348900	0.48139	-1.05472	0.0098637	0.0409582
TraesCS6D02G349000	0.365056	-1.45381	2.9099e-14	5.20241e-13
TraesCS6D02G349100	0.428553	-1.22246	0.0044604	0.0207868
TraesCS6D02G349400	0.436521	-1.19588	4.67626e-13	7.68124e-12
TraesCS6D02G383900	0.384764	-1.37796	2.19831e-06	1.97809e-05
TraesCS6D02G387900	0.430332	-1.21648	0.000150042	0.00100722
TraesCS6D02G390800	0.472786	-1.08074	0.000199558	0.00130851
TraesCS6D02G397000	0.446442	-1.16346	0.00563357	0.0254245
TraesCS6D02G403800	0.281948	-1.8265	0.00227078	0.0115297
TraesCS7A02G002000	0.019822	-5.65675	1.24407e-18	2.82726e-17
TraesCS7A02G002100	0.0393198	-4.6686	0.00120386	0.00657098
TraesCS7A02G004600	0.342227	-1.54698	3.37636e-05	0.000253793
TraesCS7A02G005000	0.210053	-2.25118	5.7169e-05	0.000413638
TraesCS7A02G006100	0.0251202	-5.31501	0.000509847	0.00304908
TraesCS7A02G006500	0.323227	-1.62938	1.37053e-18	3.11003e-17
TraesCS7A02G008700	0.43957	-1.18584	0.00280728	0.0138933
TraesCS7A02G009100	0.153692	-2.70188	2.75838e-192	1.45693e-189
TraesCS7A02G009200	0.182109	-2.45713	1.17348e-216	8.87626e-214
TraesCS7A02G009800	0.0524784	-4.25213	0	0
TraesCS7A02G038400	0.312566	-1.67777	5.15318e-07	5.05088e-06
TraesCS7A02G039100	0.39824	-1.32829	1.36925e-08	1.5928e-07
TraesCS7A02G039300	0.169085	-2.56418	0.00906291	0.0380717
TraesCS7A02G053400	0.328131	-1.60766	5.51643e-05	0.000400078
TraesCS7A02G067500	0.0607946	-4.03991	0.00894622	0.0376822
TraesCS7A02G068300	0.231598	-2.1103	1.43083e-20	3.57528e-19
TraesCS7A02G082000	0.407452	-1.2953	0.000962583	0.00539189
TraesCS7A02G085900	0.411931	-1.27953	0.000196019	0.00128723
TraesCS7A02G088700	0.236314	-2.08122	1.21692e-58	9.57115e-57
TraesCS7A02G094300	0.433283	-1.20662	1.19769e-06	1.11505e-05
TraesCS7A02G094800	0.498699	-1.00376	2.07139e-08	2.3594e-07
TraesCS7A02G100600	0.201755	-2.30932	5.5683e-05	0.000403697
TraesCS7A02G105600	0.346954	-1.52718	0.00772617	0.0332473
TraesCS7A02G116000	0.318373	-1.65121	0.00807293	0.0345188
TraesCS7A02G121700	0.023156	-5.43247	0.000301401	0.00190063
TraesCS7A02G121800	0.449151	-1.15473	0.000296766	0.00187372
TraesCS7A02G123300	0.157102	-2.67023	0.00111344	0.00613096
TraesCS7A02G128600	0.0146341	-6.09452	1.01649e-05	8.30815e-05
TraesCS7A02G130800	0.124735	-3.00306	8.54955e-05	0.000601196
TraesCS7A02G132600	0.234716	-2.09101	0.00102895	0.0057192
TraesCS7A02G133500	0.0930941	-3.42517	1.4106e-32	5.55794e-31
TraesCS7A02G141900	0.402783	-1.31193	0.00848887	0.036026
TraesCS7A02G146500	0.283799	-1.81706	2.46083e-05	0.000189175
TraesCS7A02G146700	0.342997	-1.54373	3.58341e-12	5.55968e-11
TraesCS7A02G147400	0.104656	-3.25627	0.00866618	0.0366893
TraesCS7A02G155400	0.334978	-1.57786	4.72901e-09	5.73633e-08
TraesCS7A02G160200	0.0235515	-5.40804	5.63317e-05	0.000408014
TraesCS7A02G162100	0.315826	-1.6628	1.3976e-18	3.16912e-17
TraesCS7A02G163200	0.0768759	-3.70132	0.00485957	0.0223832
TraesCS7A02G168400	0.385094	-1.37672	6.19716e-12	9.47104e-11
TraesCS7A02G171300	0.0624947	-4.00012	0.0109637	0.0446958
TraesCS7A02G178300	0.0959674	-3.38131	1.12251e-08	1.32107e-07
TraesCS7A02G182100	0.460674	-1.11818	1.3929e-20	3.4819e-19
TraesCS7A02G185900	0.48777	-1.03573	0.00535135	0.0243087
TraesCS7A02G194900	0.452875	-1.14282	2.19325e-06	1.97412e-05
TraesCS7A02G196500	0.307031	-1.70354	2.12723e-13	3.57469e-12
TraesCS7A02G201700	0.452763	-1.14317	0.000752103	0.00432722
TraesCS7A02G205100	0.0165621	-5.91597	2.71828e-05	0.000207379
TraesCS7A02G205500	0.345959	-1.53133	8.68796e-05	0.000610281
TraesCS7A02G206200	0.451431	-1.14742	3.09617e-05	0.000233879
TraesCS7A02G209100	0.0425111	-4.55602	0.00959713	0.0400195
TraesCS7A02G213700	0.179597	-2.47717	5.99785e-139	1.75829e-136
TraesCS7A02G220300	0.089226	-3.48639	2.52643e-07	2.55601e-06
TraesCS7A02G224000	0.255973	-1.96594	7.39686e-20	1.78144e-18
TraesCS7A02G224400	0.357204	-1.48518	1.66607e-10	2.30113e-09
TraesCS7A02G225600	0.0266009	-5.23238	4.52942e-19	1.0492e-17
TraesCS7A02G226400	0.469536	-1.09069	5.19837e-34	2.13758e-32
TraesCS7A02G231200	0.369401	-1.43674	1.15797e-05	9.37844e-05
TraesCS7A02G240100	0.442306	-1.17688	6.76333e-07	6.52365e-06
TraesCS7A02G241400	0.278849	-1.84245	0.000698651	0.00404896
TraesCS7A02G244700	0.344418	-1.53777	0.000596954	0.00351836
TraesCS7A02G251400	0.340787	-1.55306	3.80761e-19	8.84675e-18
TraesCS7A02G251600	0.0980935	-3.3497	0.00329588	0.0159786
TraesCS7A02G263000	0.0793768	-3.65514	1.83618e-31	6.99633e-30
TraesCS7A02G263800	0.36926	-1.43729	0.00173599	0.00908457
TraesCS7A02G269600	0.321246	-1.63825	1.25191e-11	1.87173e-10
TraesCS7A02G276300	0.336961	-1.56935	0.00238691	0.0120355
TraesCS7A02G277500	0.377092	-1.40701	1.79817e-87	2.37952e-85
TraesCS7A02G281500	0.476383	-1.06981	3.45939e-08	3.8509e-07
TraesCS7A02G281800	0.275871	-1.85793	0.000991019	0.00553397
TraesCS7A02G300200	0.310198	-1.68874	0.00702309	0.0306589
TraesCS7A02G304800	0.418196	-1.25775	2.23012e-10	3.05199e-09
TraesCS7A02G322000	0.168726	-2.56725	9.60894e-05	0.000669392
TraesCS7A02G322700	0.412845	-1.27633	0.00844115	0.035858
TraesCS7A02G324900	0.104774	-3.25464	0.000259815	0.0016613
TraesCS7A02G327900	0.447953	-1.15858	6.12557e-13	9.98956e-12
TraesCS7A02G349400	0.329778	-1.60044	5.23261e-15	9.81891e-14
TraesCS7A02G351800	0.365778	-1.45096	0.000287581	0.00182098
TraesCS7A02G352300	0.460742	-1.11797	0.00206863	0.0106123
TraesCS7A02G352500	0.392969	-1.34751	0.00019634	0.00128921
TraesCS7A02G355900	0.203183	-2.29915	7.33317e-13	1.18956e-11
TraesCS7A02G356700	0.431788	-1.21161	0.0101752	0.0420439
TraesCS7A02G360300	0.231829	-2.10887	0.0077215	0.0332318
TraesCS7A02G369400	0.186449	-2.42315	2.22838e-10	3.05028e-09
TraesCS7A02G370700	0.416008	-1.26532	5.1041e-10	6.77182e-09
TraesCS7A02G371100	0.400532	-1.32001	0.000439217	0.00266624
TraesCS7A02G373800	0.303528	-1.7201	9.1571e-06	7.53993e-05
TraesCS7A02G376200	0.423098	-1.24094	1.73569e-13	2.93202e-12
TraesCS7A02G383900	0.0613751	-4.0262	4.88678e-07	4.80436e-06
TraesCS7A02G386400	0.463932	-1.10801	0.00337679	0.0163177
TraesCS7A02G413200	0.351682	-1.50765	4.30415e-05	0.000318299
TraesCS7A02G415800	0.472528	-1.08153	1.23869e-15	2.40855e-14
TraesCS7A02G418600	0.441205	-1.18048	0.000868085	0.00491468
TraesCS7A02G420000	0.381954	-1.38853	0.00154975	0.00823092
TraesCS7A02G421100	0.323066	-1.6301	3.23822e-05	0.000243948
TraesCS7A02G421600	0.49311	-1.02002	0.00681585	0.0298927
TraesCS7A02G423800	0.0238107	-5.39225	6.40498e-05	0.000459785
TraesCS7A02G431100	0.426512	-1.22934	0.000491853	0.002953
TraesCS7A02G431300	0.274143	-1.867	3.6394e-23	1.01494e-21
TraesCS7A02G442200	0.164001	-2.60822	0.00157394	0.00834346
TraesCS7A02G443700	0.0431294	-4.53518	0.0102761	0.0423977
TraesCS7A02G450700	0.473784	-1.0777	0.00182831	0.00950843
TraesCS7A02G456500	0.220611	-2.18043	2.06816e-06	1.86839e-05
TraesCS7A02G460000	0.146424	-2.77178	8.88687e-67	8.42864e-65
[truncated: 286 more rows]
