# Supplementary material for: Transcriptome Analysis of Two Near-Isogenic Lines with Different NUE under Normal Nitrogen Conditions in Wheat
Source: Biology (Basel). 2021 Aug 17;10(8):787. doi: 10.3390/biology10080787 (PMC8389668; doi:10.3390/biology10080787)
Supplement: Supplementary file 1 [file biology-10-00787-s001.zip › Table S4.xlsx]

## Sheet: 5828 terms
Table S4 :GO analysis of DEGs between 1Y and 1W in three main categories
Category	GO.ID	Term	Up_Count	Down_Count	DE_Count	p-value	FDR	Up_Gene	Down_Gene	Background_Count
BP	GO:0010200	response to chitin	119	10	129	2.00938e-33	4.69167e-30	TraesCS5B02G490400|TraesCS6B02G175100|TraesCS5A02G478300|TraesCS2D02G104600|TraesCS6D02G113000|TraesCS5B02G224100|TraesCS2B02G232000|TraesCS6A02G396300|TraesCS5B02G245800|TraesCS1B02G389700|TraesCS6B02G420600|TraesCS3A02G345800|TraesCS6A02G243500|TraesCS5A02G477900|TraesCS7B02G105600|TraesCS5B02G491300|TraesCS5D02G232900|TraesCS3A02G404400|TraesCS6A02G146900|TraesCS6D02G381200|TraesCS5B02G236900|…	TraesCS1D02G274600|TraesCS5A02G197200|TraesCS1D02G418000|TraesCS1A02G410500|TraesCS2D02G005100|TraesCS1B02G440300|TraesCS1A02G274800|TraesCS2D02G393400|TraesCS7D02G554000|TraesCS7A02G116000	538
BP	GO:2000022	regulation of jasmonic acid mediated signaling pathway	65	5	70	2.53467e-33	4.69167e-30	TraesCS7D02G204500|TraesCS7A02G201400|TraesCS4A02G008000|TraesCS7B02G108300|TraesCS2D02G104600|TraesCS5A02G204900|TraesCS7B02G108000|TraesCS2D02G104500|TraesCS4D02G296000|TraesCS3B02G375600|TraesCS2A02G104900|TraesCS4D02G295900|TraesCS7D02G204200|TraesCS2A02G489500|TraesCS4B02G297000|TraesCS5D02G211200|TraesCS3D02G345600|TraesCS7B02G107900|TraesCS4B02G195000|TraesCS7A02G338500|TraesCS4B02G297100|…	TraesCS1A02G410500|TraesCS1D02G418000|TraesCS7B02G108200|TraesCS7A02G116000|TraesCS1B02G440300	177
BP	GO:0042493	response to drug	222	40	262	1.97739e-29	2.4401e-26	TraesCS5B02G490400|TraesCS6B02G265000|TraesCS5A02G478300|TraesCS6B02G175100|TraesCS3D02G518600|TraesCS2D02G104600|TraesCS5B02G454100|TraesCS5A02G477300|TraesCSU02G003000|TraesCS3B02G375600|TraesCS5D02G343400|TraesCS6D02G113000|TraesCS5B02G224100|TraesCS2B02G232000|TraesCS1A02G379700|TraesCS6D02G367100|TraesCS6A02G396300|TraesCS6D02G360800|TraesCS1A02G263100|TraesCS6A02G327500|TraesCS5D02G373700|T…	TraesCS1A02G425100|TraesCS6D02G154600|TraesCS1A02G159500|TraesCS5B02G053400|TraesCS5A02G197200|TraesCS7D02G080600|TraesCS1A02G410500|TraesCS5D02G452800|TraesCS4A02G322200|TraesCS7D02G554000|TraesCS2A02G323200|TraesCS3B02G351600|TraesCS7D02G265000|TraesCS3A02G384400|TraesCS3B02G364400|TraesCS3B02G158300|TraesCS1D02G274600|TraesCS4B02G211600|TraesCS1A02G274800|TraesCS7A02G116000|TraesCS1D02G434100|…	1720
BP	GO:0009611	response to wounding	113	25	138	5.05469e-27	4.67811e-24	TraesCS6B02G175100|TraesCS7D02G204500|TraesCS5A02G478300|TraesCS7B02G108300|TraesCS6A02G339600|TraesCS4A02G062600|TraesCS5A02G129500|TraesCS1D02G276600|TraesCSU02G100500|TraesCS3B02G172400|TraesCS5D02G491000|TraesCS1A02G277400|TraesCS5D02G211200|TraesCS6B02G095100|TraesCS4B02G297100|TraesCS1B02G419300|TraesCS5B02G211000|TraesCS2A02G170200|TraesCS7A02G201600|TraesCS5B02G247800|TraesCS4B02G239400|T…	TraesCS1A02G425100|TraesCS7A02G537100|TraesCS2D02G163300|TraesCS4A02G035400|TraesCS7B02G108200|TraesCS2A02G323200|TraesCS2B02G246200|TraesCS2B02G182900|TraesCS7B02G455300|TraesCS4B02G268100|TraesCS4B02G006800|TraesCS1D02G434100|TraesCS1D02G147400|TraesCS2A02G323000|TraesCS4D02G267500|TraesCS2A02G158600|TraesCS5A02G531300|TraesCS2A02G157400|TraesCS7D02G524400|TraesCS4B02G363100|TraesCS3B02G347000|…	691
BP	GO:0010033	response to organic substance	430	92	522	3.966e-26	2.93643e-23	TraesCS6B02G175100|TraesCS6B02G265000|TraesCS5A02G478300|TraesCS4D02G194700|TraesCS5B02G454100|TraesCS5A02G477300|TraesCS2A02G163000|TraesCS1A02G379700|TraesCS3B02G404500|TraesCS5D02G373700|TraesCS5D02G465500|TraesCS4D02G267800|TraesCS2D02G162600|TraesCS4A02G035700|TraesCS4D02G096400|TraesCS2A02G422100|TraesCS1D02G072900|TraesCS5D02G129400|TraesCS3B02G404600|TraesCS4A02G088400|TraesCS1A02G257200|…	TraesCS7D02G416400|TraesCS2A02G094700|TraesCS4D02G127800|TraesCS5D02G452800|TraesCS4A02G144000|TraesCS4B02G299600|TraesCS3D02G381300|TraesCS4B02G167500|TraesCS7D02G370700|TraesCS6B02G380900|TraesCS1A02G274800|TraesCS2D02G599700|TraesCS7A02G116000|TraesCS7D02G061300|TraesCS1D02G147400|TraesCS2D02G581700|TraesCS7B02G161800|TraesCS5A02G221600|TraesCS5B02G368300|TraesCS1D02G418000|TraesCS1A02G306300|…	4494
BP	GO:0010243	response to organonitrogen compound	156	17	173	4.07424e-25	2.5138e-22	TraesCS5B02G490400|TraesCS6B02G175100|TraesCS5A02G478300|TraesCS2D02G104600|TraesCS6D02G367600|TraesCS6D02G113000|TraesCS5B02G224100|TraesCS2B02G232000|TraesCS6A02G396300|TraesCS6D02G360800|TraesCS5B02G245800|TraesCS6A02G327500|TraesCS1B02G389700|TraesCS6B02G420600|TraesCS3A02G345800|TraesCS6A02G243500|TraesCS5A02G477900|TraesCS7B02G105600|TraesCS6A02G223500|TraesCS5B02G491300|TraesCS4A02G035700|…	TraesCS1B02G440300|TraesCS1D02G274600|TraesCS7B02G057900|TraesCS2B02G246200|TraesCS6B02G380900|TraesCS5A02G197200|TraesCS7D02G416400|TraesCS1D02G418000|TraesCS1A02G410500|TraesCS1A02G274800|TraesCS2D02G005100|TraesCS4A02G144000|TraesCS1D02G147400|TraesCS7B02G057700|TraesCS2D02G393400|TraesCS7D02G554000|TraesCS7A02G116000	1016
BP	GO:0035556	intracellular signal transduction	235	36	271	1.00297e-24	5.30429e-22	TraesCS5B02G265400|TraesCSU02G016900|TraesCS3B02G205700|TraesCS4D02G194700|TraesCS3D02G227400|TraesCS6D02G299100|TraesCS2D02G207400|TraesCS3B02G375600|TraesCS7D02G155100|TraesCS5A02G377900|TraesCS6D02G328800|TraesCS3D02G315700|TraesCS1B02G273700|TraesCS5A02G449800|TraesCS1A02G330500|TraesCS6B02G111800|TraesCS2A02G307900|TraesCS4D02G027600|TraesCS1B02G389700|TraesCS5D02G129400|TraesCS7D02G353800|T…	TraesCS3B02G544700|TraesCS2D02G173100|TraesCS2B02G587800|TraesCS1A02G410500|TraesCS6D02G082900|TraesCS7B02G057900|TraesCS4B02G299600|TraesCS5A02G180800|TraesCS4A02G035400|TraesCS4A02G407500|TraesCS2B02G326800|TraesCS2B02G246200|TraesCS7D02G265000|TraesCS2D02G373400|TraesCS5A02G320300|TraesCS5D02G326200|TraesCS4B02G268100|TraesCS6B02G380900|TraesCS7D02G148000|TraesCS1A02G307200|TraesCS1A02G015400|…	1935
BP	GO:1901698	response to nitrogen compound	170	26	196	3.1436e-23	1.4547e-20	TraesCS5B02G490400|TraesCS6B02G175100|TraesCS5A02G478300|TraesCS5A02G238400|TraesCS6D02G113000|TraesCS5B02G224100|TraesCS2B02G232000|TraesCS6A02G396300|TraesCS6D02G360800|TraesCS5B02G245800|TraesCS6A02G327500|TraesCS1B02G389700|TraesCS6A02G098500|TraesCS6B02G420600|TraesCS3A02G345800|TraesCS6A02G243500|TraesCS4D02G267800|TraesCS7B02G105600|TraesCS6A02G223500|TraesCS5B02G491300|TraesCS4A02G035700|…	TraesCS4A02G144000|TraesCS2A02G389900|TraesCS5A02G197200|TraesCS7D02G416400|TraesCS1A02G410500|TraesCS7B02G057900|TraesCS7D02G554000|TraesCS2D02G388800|TraesCS2A02G323200|TraesCS2B02G246200|TraesCS7B02G201900|TraesCS3D02G254900|TraesCS1D02G274600|TraesCS6B02G380900|TraesCS1A02G274800|TraesCS7D02G297000|TraesCS7A02G116000|TraesCS1D02G147400|TraesCS2A02G323000|TraesCS1B02G440300|TraesCS2D02G393400|…	1264
BP	GO:1901700	response to oxygen-containing compound	439	114	553	8.42843e-22	3.46689e-19	TraesCS6B02G175100|TraesCS6B02G265000|TraesCS5A02G478300|TraesCS4D02G194700|TraesCS5B02G454100|TraesCS5A02G477300|TraesCS2A02G163000|TraesCS1A02G379700|TraesCS3B02G404500|TraesCS5D02G373700|TraesCS5D02G465500|TraesCS2B02G271700|TraesCS1D02G117900|TraesCS4D02G096400|TraesCS2A02G422100|TraesCS1D02G072900|TraesCS5D02G129400|TraesCS3B02G404600|TraesCS1A02G116700|TraesCS4A02G088400|TraesCS1A02G257200|…	TraesCS2D02G483300|TraesCS5B02G053400|TraesCS7D02G416400|TraesCS2A02G094700|TraesCS4D02G127800|TraesCS5D02G452800|TraesCS6B02G383500|TraesCS4B02G299600|TraesCS3D02G381300|TraesCS4A02G208400|TraesCS4B02G167500|TraesCS3D02G254900|TraesCS6B02G380900|TraesCS1A02G274800|TraesCS2D02G599700|TraesCS7A02G116000|TraesCS6A02G260700|TraesCS1D02G147400|TraesCS4D02G267500|TraesCS5A02G221600|TraesCS7D02G171300|…	5052
BP	GO:0009607	response to biotic stimulus	390	98	488	1.39837e-19	5.17678e-17	TraesCS6B02G175100|TraesCS6B02G265000|TraesCS6D02G033500|TraesCSU02G009000|TraesCS3A02G229700|TraesCS6D02G113000|TraesCS1B02G217500|TraesCS1D02G363300|TraesCS6A02G403200|TraesCS1D02G117900|TraesCS4D02G096400|TraesCS5D02G191400|TraesCS4D02G264500|TraesCS6B02G305600|TraesCS1A02G116700|TraesCS3B02G293200|TraesCS2B02G401300|TraesCS2A02G220400|TraesCS2D02G397100|TraesCS3D02G319000|TraesCS4A02G029800|T…	TraesCS7D02G080500|TraesCS5D02G452800|TraesCS5A02G411500|TraesCS6A02G136400|TraesCS4B02G299600|TraesCS5A02G197000|TraesCS4A02G322200|TraesCS7D02G370700|TraesCS4A02G455200|TraesCS7A02G116000|TraesCS1D02G147400|TraesCS6B02G164300|TraesCS7B02G285600|TraesCS3A02G072500|TraesCS2D02G477300|TraesCS2D02G545300|TraesCS7D02G264400|TraesCS5B02G368300|TraesCS1D02G418000|TraesCS2A02G540900|TraesCS2A02G566000|…	4442
BP	GO:0051707	response to other organism	367	97	464	2.16546e-19	7.28777e-17	TraesCS6B02G175100|TraesCS6B02G265000|TraesCS6D02G033500|TraesCSU02G009000|TraesCS3A02G229700|TraesCS6D02G113000|TraesCS1B02G217500|TraesCS1D02G363300|TraesCS6A02G403200|TraesCS1D02G117900|TraesCS4D02G096400|TraesCS5D02G191400|TraesCS4D02G264500|TraesCS6B02G305600|TraesCS1A02G116700|TraesCS3B02G293200|TraesCS2B02G401300|TraesCS2A02G220400|TraesCS2D02G397100|TraesCS3D02G319000|TraesCS4A02G029800|T…	TraesCS7D02G080500|TraesCS5D02G452800|TraesCS5A02G411500|TraesCS6A02G136400|TraesCS4B02G299600|TraesCS5A02G197000|TraesCS4A02G322200|TraesCS7D02G370700|TraesCS4A02G455200|TraesCS7A02G116000|TraesCS1D02G147400|TraesCS6B02G164300|TraesCS3A02G072500|TraesCS2D02G477300|TraesCS2D02G545300|TraesCS7D02G264400|TraesCS5B02G368300|TraesCS1D02G418000|TraesCS2A02G540900|TraesCS2A02G566000|TraesCS2B02G565300|…	4184
BP	GO:0042221	response to chemical	563	156	719	2.85044e-19	8.79362e-17	TraesCS6B02G175100|TraesCS6B02G265000|TraesCS5A02G478300|TraesCSU02G009000|TraesCS4D02G194700|TraesCS5B02G454100|TraesCS5A02G477300|TraesCS3B02G145500|TraesCS2A02G163000|TraesCS5A02G525400|TraesCS1A02G379700|TraesCS3B02G404500|TraesCS5D02G373700|TraesCS5D02G465500|TraesCS2B02G271700|TraesCS4D02G267800|TraesCS5B02G384500|TraesCS2D02G162600|TraesCS4A02G035700|TraesCS1B02G113500|TraesCS4D02G096400|T…	TraesCS2D02G483300|TraesCS2D02G440900|TraesCS5B02G053400|TraesCS7D02G416400|TraesCS2A02G094700|TraesCS4D02G127800|TraesCS5D02G452800|TraesCS4A02G144000|TraesCS6B02G383500|TraesCS4B02G299600|TraesCS3D02G381300|TraesCS4A02G208400|TraesCS4B02G167500|TraesCS7D02G370700|TraesCS5B02G215300|TraesCS3D02G254900|TraesCS6B02G380900|TraesCS1A02G274800|TraesCS2D02G599700|TraesCS7A02G116000|TraesCS6A02G260700|…	7119
BP	GO:0009873	ethylene-activated signaling pathway	113	11	124	7.26532e-19	2.06894e-16	TraesCS5B02G265400|TraesCS5A02G238400|TraesCS1B02G441300|TraesCS3B02G375600|TraesCS1B02G273700|TraesCS5A02G449800|TraesCS1B02G419300|TraesCS5D02G129400|TraesCS7D02G353800|TraesCS6D02G298800|TraesCS6A02G243500|TraesCS4B02G239400|TraesCS5D02G245300|TraesCS7D02G244600|TraesCS6A02G235100|TraesCS6A02G243300|TraesCS4B02G170100|TraesCS3A02G404400|TraesCS6B02G263800|TraesCS1D02G263200|TraesCS4D02G096400|…	TraesCS7D02G469200|TraesCS7D02G265000|TraesCS3A02G072500|TraesCS5A02G221600|TraesCS1A02G410500|TraesCS4D02G267500|TraesCS4B02G268100|TraesCS1B02G440300|TraesCS4B02G299600|TraesCS5A02G180800|TraesCS4A02G035400	719
BP	GO:0043207	response to external biotic stimulus	369	97	466	1.84462e-18	4.8777e-16	TraesCS6B02G175100|TraesCS6B02G265000|TraesCS6D02G033500|TraesCSU02G009000|TraesCS3A02G229700|TraesCS6D02G113000|TraesCS1B02G217500|TraesCS1D02G363300|TraesCS6A02G403200|TraesCS1D02G117900|TraesCS4D02G096400|TraesCS5D02G191400|TraesCS4D02G264500|TraesCS6B02G305600|TraesCS1A02G116700|TraesCS3B02G293200|TraesCS2B02G401300|TraesCS2A02G220400|TraesCS2D02G397100|TraesCS3D02G319000|TraesCS4A02G029800|T…	TraesCS7D02G080500|TraesCS5D02G452800|TraesCS5A02G411500|TraesCS6A02G136400|TraesCS4B02G299600|TraesCS5A02G197000|TraesCS4A02G322200|TraesCS7D02G370700|TraesCS4A02G455200|TraesCS7A02G116000|TraesCS1D02G147400|TraesCS6B02G164300|TraesCS3A02G072500|TraesCS2D02G477300|TraesCS2D02G545300|TraesCS7D02G264400|TraesCS5B02G368300|TraesCS1D02G418000|TraesCS2A02G540900|TraesCS2A02G566000|TraesCS2B02G565300|…	4256
BP	GO:0009755	hormone-mediated signaling pathway	269	81	350	2.1664e-16	5.34668e-14	TraesCS6B02G175100|TraesCS5B02G265400|TraesCSU02G016900|TraesCS3B02G380300|TraesCS7A02G461700|TraesCS5D02G245300|TraesCS3D02G257900|TraesCS6B02G413500|TraesCS1B02G441300|TraesCS2D02G207400|TraesCS3B02G375600|TraesCS7B02G152200|TraesCS7D02G350800|TraesCS1A02G029800|TraesCS3D02G258200|TraesCS4D02G034400|TraesCS4D02G274400|TraesCS3B02G172400|TraesCS7A02G354800|TraesCS7B02G036100|TraesCS1D02G363300|T…	TraesCS1A02G425100|TraesCS3A02G249000|TraesCS3D02G449900|TraesCS2D02G173100|TraesCS3B02G277900|TraesCS1D02G434100|TraesCS5B02G166000|TraesCS5A02G197200|TraesCS5B02G054200|TraesCS2D02G589400|TraesCS5B02G229800|TraesCS6A02G111900|TraesCS1A02G410500|TraesCS4B02G268100|TraesCS5D02G045700|TraesCS1B02G308200|TraesCS4B02G299600|TraesCS2B02G326800|TraesCS4A02G035400|TraesCS1B02G424700|TraesCS5A02G319200|…	3077
BP	GO:0009617	response to bacterium	214	48	262	2.05312e-15	4.75041e-13	TraesCS6B02G175100|TraesCS5D02G553900|TraesCS2D02G368000|TraesCS2D02G597200|TraesCS2A02G024700|TraesCS2D02G456800|TraesCS6D02G065100|TraesCS2D02G104600|TraesCS2D02G582600|TraesCS3D02G227400|TraesCS5D02G194000|TraesCS1A02G365100|TraesCS6A02G036400|TraesCSU02G003000|TraesCS3B02G375600|TraesCS4D02G172200|TraesCS5D02G343400|TraesCS5D02G354300|TraesCS2D02G219900|TraesCS6D02G256700|TraesCS6D02G113000|T…	TraesCS7D02G080500|TraesCS5B02G053400|TraesCS6B02G217100|TraesCS5B02G056800|TraesCS2B02G555200|TraesCS1A02G410500|TraesCS5D02G452800|TraesCS7D02G230500|TraesCS6A02G136400|TraesCS5A02G197000|TraesCS5D02G452900|TraesCS3B02G351600|TraesCS7D02G080600|TraesCS2A02G215800|TraesCS3B02G364400|TraesCS2B02G543400|TraesCS2D02G221500|TraesCS2D02G040700|TraesCS7A02G116000|TraesCS2D02G221400|TraesCS2D02G293200|…	2173
BP	GO:0007165	signal transduction	388	119	507	2.36623e-15	5.15282e-13	TraesCS6B02G175100|TraesCSU02G016900|TraesCS1D02G338500|TraesCS4D02G194700|TraesCS7B02G152200|TraesCS5D02G392200|TraesCS7A02G354800|TraesCS1D02G363300|TraesCS1A02G330500|TraesCS3B02G404500|TraesCS2B02G271700|TraesCS6B02G263800|TraesCS4D02G096400|TraesCS1A02G218500|TraesCS1D02G072900|TraesCS4B02G016700|TraesCS5A02G321400|TraesCS1B02G265900|TraesCS2B02G525500|TraesCS5D02G191400|TraesCS4D02G264500|T…	TraesCS4A02G271000|TraesCS4D02G120400|TraesCS5A02G320300|TraesCS2D02G589400|TraesCS5B02G229800|TraesCS6D02G082900|TraesCS4A02G144000|TraesCS4B02G299600|TraesCS2B02G326800|TraesCS2D02G558900|TraesCS3B02G125600|TraesCS1A02G411200|TraesCS5A02G169300|TraesCS6B02G380900|TraesCS2B02G311000|TraesCS3A02G107200|TraesCS2A02G165800|TraesCS4D02G267500|TraesCS5D02G236500|TraesCS3D02G097100|TraesCS3B02G106200|…	4908
BP	GO:0006749	glutathione metabolic process	65	1	66	2.97059e-15	6.10952e-13	TraesCS1B02G194300|TraesCS3B02G334500|TraesCS3B02G536100|TraesCS3D02G429600|TraesCS2D02G224700|TraesCS3B02G471500|TraesCS3D02G485700|TraesCS1D02G190200|TraesCS7A02G132000|TraesCS3D02G429900|TraesCS5B02G426300|TraesCS7D02G465400|TraesCS2A02G218700|TraesCS2A02G578400|TraesCS1A02G186500|TraesCS1B02G090500|TraesCS3A02G302100|TraesCS2B02G244100|TraesCS6B02G429400|TraesCS1A02G186400|TraesCS7A02G374900|…	TraesCS7B02G096300	308
BP	GO:0009719	response to endogenous stimulus	295	78	373	5.16518e-15	1.00639e-12	TraesCS6B02G175100|TraesCS1B02G004100|TraesCS6B02G265000|TraesCS7D02G444100|TraesCS2B02G412900|TraesCS3D02G257900|TraesCS4D02G194700|TraesCS3D02G227400|TraesCS5B02G454100|TraesCS4A02G434700|TraesCSU02G003000|TraesCS3B02G375600|TraesCS4D02G172200|TraesCS5D02G343400|TraesCS3D02G258200|TraesCS4D02G034400|TraesCS2A02G163000|TraesCS2D02G104500|TraesCS5B02G224100|TraesCS1B02G038700|TraesCS1A02G379700|T…	TraesCS6D02G154600|TraesCS2B02G246200|TraesCS7A02G352300|TraesCS7B02G057900|TraesCS5B02G053400|TraesCS5A02G216400|TraesCS7D02G416400|TraesCS7A02G263800|TraesCS2A02G094700|TraesCS7D02G370700|TraesCS1A02G410500|TraesCS6A02G154700|TraesCS4D02G127800|TraesCS5D02G452800|TraesCS3D02G276800|TraesCS1B02G308200|TraesCS5D02G401300|TraesCS4B02G299600|TraesCS7D02G080600|TraesCS3A02G191100|TraesCS3A02G389600|…	3403
BP	GO:0031098	stress-activated protein kinase signaling cascade	39	2	41	8.48152e-15	1.56993e-12	TraesCS4D02G239400|TraesCS1B02G419300|TraesCS3B02G288300|TraesCS4D02G194700|TraesCS1A02G391100|TraesCS1D02G372700|TraesCS4B02G193700|TraesCS7D02G155100|TraesCS1D02G372600|TraesCS6D02G328800|TraesCS3A02G256200|TraesCS1B02G385100|TraesCS6B02G379500|TraesCS1A02G367200|TraesCS3B02G289400|TraesCS1B02G385000|TraesCS4B02G239400|TraesCS3A02G256300|TraesCS1A02G367000|TraesCS3A02G255600|TraesCS1D02G372800|…	TraesCS6D02G139200|TraesCS5B02G196400	140
BP	GO:0009751	response to salicylic acid	102	25	127	2.6925e-14	4.74649e-12	TraesCS6B02G175100|TraesCS6B02G265000|TraesCS3D02G003900|TraesCS2D02G104600|TraesCS5B02G454100|TraesCSU02G003000|TraesCS3B02G375600|TraesCS5D02G343400|TraesCS5B02G224100|TraesCS1A02G379700|TraesCS5D02G373700|TraesCS5D02G129400|TraesCS5B02G086900|TraesCS3A02G101800|TraesCS5B02G455500|TraesCS4B02G170100|TraesCS5D02G342600|TraesCS6A02G146900|TraesCS4D02G096400|TraesCS6D02G314300|TraesCS5B02G063700|T…	TraesCS6D02G154600|TraesCS5B02G053400|TraesCS1A02G410500|TraesCS5D02G452800|TraesCS4A02G322200|TraesCS7D02G080600|TraesCS2A02G323200|TraesCS3B02G351600|TraesCS7D02G265000|TraesCS3A02G384400|TraesCS3B02G364400|TraesCS7A02G116000|TraesCS1D02G147400|TraesCS2A02G323000|TraesCS3B02G364500|TraesCS1B02G440300|TraesCS3A02G216200|TraesCS5B02G556300|TraesCS3D02G109800|TraesCS1D02G418000|TraesCS3A02G107000|…	851
BP	GO:0046677	response to antibiotic	125	33	158	3.98335e-14	6.50486e-12	TraesCS1B02G004100|TraesCS6B02G265000|TraesCS6B02G175100|TraesCS3D02G003900|TraesCS2D02G104600|TraesCS5B02G454100|TraesCSU02G003000|TraesCS3B02G375600|TraesCS5D02G343400|TraesCS5B02G224100|TraesCS1A02G379700|TraesCS6D02G360800|TraesCS5D02G373700|TraesCS5D02G129400|TraesCS5B02G086900|TraesCS3A02G101800|TraesCS6A02G223500|TraesCS4B02G170100|TraesCS5D02G342600|TraesCS6A02G146900|TraesCS4D02G096400|T…	TraesCS1A02G425100|TraesCS6D02G154600|TraesCS1A02G159500|TraesCS5B02G053400|TraesCS1A02G410500|TraesCS5D02G452800|TraesCS1D02G418000|TraesCS7D02G080600|TraesCS2A02G323200|TraesCS2B02G246200|TraesCS3B02G351600|TraesCS7D02G265000|TraesCS3A02G384400|TraesCS3B02G364400|TraesCS7A02G116000|TraesCS1D02G434100|TraesCS1D02G147400|TraesCS4B02G382700|TraesCS2A02G323000|TraesCS3B02G364500|TraesCS1B02G440300|…	1154
BP	GO:0000160	phosphorelay signal transduction system	120	18	138	4.04138e-14	6.50486e-12	TraesCS5B02G265400|TraesCS5A02G238400|TraesCS1B02G441300|TraesCS3B02G375600|TraesCS1B02G273700|TraesCS5A02G449800|TraesCS1B02G419300|TraesCS5D02G129400|TraesCS7D02G353800|TraesCS6D02G298800|TraesCS6A02G243500|TraesCS4B02G239400|TraesCS5D02G245300|TraesCS7D02G244600|TraesCS2B02G121800|TraesCS6A02G243300|TraesCS4B02G170100|TraesCS3A02G404400|TraesCS6B02G263800|TraesCS1D02G263200|TraesCS4D02G096400|…	TraesCS7D02G469200|TraesCS2B02G326800|TraesCS4D02G267500|TraesCS7A02G146500|TraesCS7B02G049000|TraesCS7D02G265000|TraesCS5A02G320300|TraesCS3A02G072500|TraesCS5A02G221600|TraesCS1A02G410500|TraesCS4B02G299600|TraesCS5D02G326200|TraesCS4B02G268100|TraesCS1B02G440300|TraesCS7A02G146700|TraesCS7D02G148000|TraesCS5A02G180800|TraesCS4A02G035400	960
BP	GO:0009605	response to external stimulus	415	154	569	5.32995e-14	8.22144e-12	TraesCS6B02G175100|TraesCS6B02G265000|TraesCS6D02G033500|TraesCSU02G009000|TraesCS4B02G344200|TraesCS2D02G379600|TraesCS3B02G145500|TraesCS6D02G113000|TraesCS1B02G217500|TraesCS1D02G363300|TraesCS6A02G403200|TraesCS2B02G271700|TraesCS1D02G117900|TraesCS4D02G096400|TraesCS1A02G218500|TraesCS5D02G191400|TraesCS4D02G264500|TraesCS6B02G305600|TraesCS1A02G116700|TraesCS3B02G293200|TraesCS2B02G401300|T…	TraesCS7D02G080500|TraesCS2D02G483300|TraesCS4D02G120400|TraesCS5D02G452800|TraesCS5A02G411500|TraesCS6A02G136400|TraesCS4B02G299600|TraesCS5A02G197000|TraesCS3D02G381300|TraesCS6B02G217100|TraesCS4A02G322200|TraesCS2A02G157400|TraesCS3B02G322200|TraesCS2D02G477300|TraesCS1A02G268400|TraesCS2A02G389900|TraesCS7A02G116000|TraesCS6D02G219300|TraesCS1D02G147400|TraesCS2D02G361900|TraesCS6B02G164300|…	5727
BP	GO:0006558	L-phenylalanine metabolic process	33	1	34	6.13928e-14	8.7414e-12	TraesCS2A02G381000|TraesCS1D02G039300|TraesCS2D02G204700|TraesCS2A02G196400|TraesCS2A02G212900|TraesCS2A02G196700|TraesCS2B02G398200|TraesCS1B02G122800|TraesCS1A02G094900|TraesCS2D02G289900|TraesCS1A02G188000|TraesCS2B02G224300|TraesCS2B02G398400|TraesCS1D02G103500|TraesCS5D02G379700|TraesCS2A02G380800|TraesCS2A02G380900|TraesCS1B02G195800|TraesCS1B02G048300|TraesCS6B02G258600|TraesCS2D02G377500|…	TraesCS4A02G106500	105
BP	GO:1902221	erythrose 4-phosphate/phosphoenolpyruvate family amino acid metabolic process	33	1	34	6.13928e-14	8.7414e-12	TraesCS2A02G381000|TraesCS1D02G039300|TraesCS2D02G204700|TraesCS2A02G196400|TraesCS2A02G212900|TraesCS2A02G196700|TraesCS2B02G398200|TraesCS1B02G122800|TraesCS1A02G094900|TraesCS2D02G289900|TraesCS1A02G188000|TraesCS2B02G224300|TraesCS2B02G398400|TraesCS1D02G103500|TraesCS5D02G379700|TraesCS2A02G380800|TraesCS2A02G380900|TraesCS1B02G195800|TraesCS1B02G048300|TraesCS6B02G258600|TraesCS2D02G377500|…	TraesCS4A02G106500	105
BP	GO:0009625	response to insect	25	4	29	7.32821e-14	1.00478e-11	TraesCS6A02G139400|TraesCS2B02G484300|TraesCS2D02G104500|TraesCS3D02G390100|TraesCS7B02G229900|TraesCS4A02G089700|TraesCS6B02G365200|TraesCS4D02G172200|TraesCS2A02G462700|TraesCS2D02G489700|TraesCS1A02G301100|TraesCS3A02G343600|TraesCS6D02G129900|TraesCS1D02G300700|TraesCS5A02G048600|TraesCS2A02G489500|TraesCS4B02G170100|TraesCS4D02G096400|TraesCS6D02G314300|TraesCS2D02G463100|TraesCS6B02G167900|…	TraesCS1A02G410500|TraesCS7A02G352300|TraesCS7D02G370700|TraesCS1B02G440300	78
BP	GO:0009725	response to hormone	277	73	350	1.7857e-13	2.36095e-11	TraesCS6B02G175100|TraesCS1B02G004100|TraesCS6B02G265000|TraesCS2B02G412900|TraesCS3D02G257900|TraesCS4D02G194700|TraesCS3D02G227400|TraesCS5B02G454100|TraesCS4A02G434700|TraesCSU02G003000|TraesCS3B02G375600|TraesCS5D02G343400|TraesCS3D02G258200|TraesCS4D02G034400|TraesCS2A02G163000|TraesCS2D02G104500|TraesCS5B02G224100|TraesCS1B02G038700|TraesCS1A02G379700|TraesCS1B02G401700|TraesCS7D02G180600|T…	TraesCS6D02G154600|TraesCS5B02G053400|TraesCS7A02G352300|TraesCS5A02G216400|TraesCS7A02G263800|TraesCS2A02G094700|TraesCS7D02G370700|TraesCS1A02G410500|TraesCS6A02G154700|TraesCS4D02G127800|TraesCS5D02G452800|TraesCS3D02G276800|TraesCS1B02G308200|TraesCS5D02G401300|TraesCS4B02G299600|TraesCS7D02G080600|TraesCS3A02G191100|TraesCS3A02G389600|TraesCS1A02G306300|TraesCS2A02G323200|TraesCS2A02G063400|…	3231
BP	GO:0042445	hormone metabolic process	105	30	135	2.292e-13	2.92586e-11	TraesCS6B02G175100|TraesCS3D02G293800|TraesCS7D02G175900|TraesCS4A02G317900|TraesCS3B02G172400|TraesCS7A02G189500|TraesCS1D02G098000|TraesCS1B02G419300|TraesCS2A02G027800|TraesCS4B02G239400|TraesCS5D02G248600|TraesCS6B02G225200|TraesCS3A02G366000|TraesCS2A02G410000|TraesCS4D02G258000|TraesCS5D02G568500|TraesCS3D02G310200|TraesCS3D02G263000|TraesCS2B02G445200|TraesCS3A02G093000|TraesCS3D02G359100|…	TraesCS1A02G425100|TraesCS5B02G053400|TraesCS2A02G265700|TraesCS3D02G220500|TraesCSU02G106300|TraesCS6B02G355900|TraesCS2A02G013000|TraesCS5A02G048400|TraesCS2B02G359000|TraesCS7B02G455300|TraesCS1B02G021000|TraesCS5A02G319200|TraesCS3B02G351600|TraesCS3B02G308000|TraesCS1A02G113600|TraesCS7A02G537100|TraesCS5A02G503500|TraesCS3B02G552400|TraesCS1D02G434100|TraesCS7B02G455000|TraesCS2B02G395200|T…	953
BP	GO:0032147	activation of protein kinase activity	40	2	42	4.98657e-13	6.15343e-11	TraesCS4D02G239400|TraesCS1B02G419300|TraesCS3B02G288300|TraesCS4D02G194700|TraesCS1A02G391100|TraesCS1D02G372700|TraesCS4B02G193700|TraesCS7D02G155100|TraesCS1D02G372600|TraesCS6D02G328800|TraesCS3A02G256200|TraesCS1B02G385100|TraesCS6B02G379500|TraesCS1D02G372800|TraesCS1A02G367200|TraesCS3B02G289400|TraesCS1B02G385000|TraesCS4B02G239400|TraesCS3A02G256300|TraesCS1A02G367000|TraesCS3A02G255600|…	TraesCS6D02G139200|TraesCS5B02G196400	163
BP	GO:0098542	defense response to other organism	285	80	365	5.97412e-13	7.13426e-11	TraesCS1B02G004100|TraesCS5D02G553900|TraesCS2A02G186500|TraesCS2D02G597200|TraesCS2A02G024700|TraesCS6B02G265000|TraesCS6D02G065100|TraesCS5D02G245300|TraesCS3D02G227400|TraesCS5D02G194000|TraesCS1A02G365100|TraesCS3D02G478000|TraesCSU02G003000|TraesCS3B02G375600|TraesCS6D02G237900|TraesCS5D02G343400|TraesCS5D02G354300|TraesCS2D02G219900|TraesCS6D02G256700|TraesCS6D02G328800|TraesCS1B02G217500|T…	TraesCS1A02G425100|TraesCS5D02G084300|TraesCS6B02G019700|TraesCS6B02G217100|TraesCS3D02G276800|TraesCS5B02G053400|TraesCS5A02G197200|TraesCS5B02G056800|TraesCS2B02G555200|TraesCS6A02G400800|TraesCS1A02G410500|TraesCS5D02G452800|TraesCS7D02G230500|TraesCS3B02G031500|TraesCS5A02G411500|TraesCS6A02G136400|TraesCS7D02G080600|TraesCS5D02G452900|TraesCS3B02G031400|TraesCS6A02G012800|TraesCS4A02G455200|…	3431
BP	GO:0031408	oxylipin biosynthetic process	34	6	40	6.70595e-13	7.75794e-11	TraesCS7D02G176000|TraesCS6D02G302300|TraesCS7D02G175900|TraesCS2A02G315100|TraesCS4B02G037800|TraesCS4B02G037700|TraesCS3B02G549000|TraesCS7A02G246200|TraesCS1D02G142700|TraesCS7D02G175800|TraesCS6B02G353200|TraesCS4A02G090200|TraesCS2B02G333600|TraesCS4B02G237600|TraesCS4D02G238800|TraesCS6D02G122000|TraesCS4D02G035200|TraesCS5B02G408000|TraesCS6D02G121900|TraesCS7B02G079400|TraesCS7D02G244800|…	TraesCS6D02G154600|TraesCS7B02G455300|TraesCS7D02G524400|TraesCS4A02G276000|TraesCS7A02G537100|TraesCS6B02G193400	151
BP	GO:0051704	multi-organism process	376	107	483	9.02912e-13	9.83111e-11	TraesCS6B02G175100|TraesCS6B02G265000|TraesCS6D02G033500|TraesCSU02G009000|TraesCS3A02G229700|TraesCS6D02G113000|TraesCS1B02G217500|TraesCS1D02G363300|TraesCS6A02G403200|TraesCS1D02G117900|TraesCS5B02G069200|TraesCS4D02G096400|TraesCS5D02G191400|TraesCS4D02G264500|TraesCS6B02G305600|TraesCS1A02G116700|TraesCS3B02G293200|TraesCS2B02G401300|TraesCS2A02G220400|TraesCS2D02G397100|TraesCS3D02G319000|T…	TraesCS7D02G080500|TraesCS5D02G452800|TraesCS5A02G411500|TraesCS6A02G136400|TraesCS4B02G299600|TraesCS5A02G197000|TraesCS4A02G322200|TraesCS7D02G370700|TraesCS4A02G455200|TraesCS4A02G371100|TraesCS7A02G116000|TraesCS1D02G147400|TraesCS6B02G164300|TraesCS3A02G072500|TraesCS2D02G477300|TraesCS2D02G545300|TraesCS7D02G264400|TraesCS5B02G368300|TraesCS1D02G418000|TraesCS2A02G540900|TraesCS2A02G566000|…	4805
BP	GO:0042742	defense response to bacterium	185	44	229	9.01527e-13	9.83111e-11	TraesCS3A02G325600|TraesCS5D02G553900|TraesCS2D02G368000|TraesCS2D02G597200|TraesCS2A02G024700|TraesCS6B02G265000|TraesCS6D02G065100|TraesCS2D02G104600|TraesCS3D02G227400|TraesCS5D02G194000|TraesCS1A02G365100|TraesCS6A02G036400|TraesCS5D02G568100|TraesCS3B02G375600|TraesCS4D02G172200|TraesCS5D02G343400|TraesCS5D02G354300|TraesCS4D02G034400|TraesCS6D02G256700|TraesCS6D02G113000|TraesCS3B02G555800|…	TraesCS7D02G080500|TraesCS6B02G217100|TraesCS5B02G056800|TraesCS2B02G555200|TraesCS1A02G410500|TraesCS5D02G452800|TraesCS7D02G230500|TraesCS6A02G136400|TraesCS5A02G197000|TraesCS5D02G452900|TraesCS7D02G080600|TraesCS2A02G215800|TraesCS3B02G364400|TraesCS2B02G543400|TraesCS2D02G221500|TraesCS2D02G040700|TraesCS7A02G116000|TraesCS2D02G221400|TraesCS2D02G293200|TraesCS7A02G507700|TraesCS1D02G147400|…	1937
BP	GO:1900056	negative regulation of leaf senescence	20	2	22	1.29795e-12	1.33473e-10	TraesCS2B02G121800|TraesCS1D02G300700|TraesCS7A02G195800|TraesCS4D02G029800|TraesCS4B02G170100|TraesCS5A02G451400|TraesCS2B02G517400|TraesCS2A02G104800|TraesCS4D02G172200|TraesCS2D02G489700|TraesCS2D02G104500|TraesCS3B02G375600|TraesCS7D02G197300|TraesCS5B02G460900|TraesCS1D02G038000|TraesCS5A02G452200|TraesCS1A02G301100|TraesCS3A02G343600|TraesCS2A02G489500|TraesCS5D02G462400	TraesCS1A02G410500|TraesCS1B02G440300	50
BP	GO:0014070	response to organic cyclic compound	128	28	156	1.296e-12	1.33473e-10	TraesCS1B02G004100|TraesCS6B02G265000|TraesCS6B02G175100|TraesCS3D02G003900|TraesCS2D02G104600|TraesCS5B02G454100|TraesCSU02G003000|TraesCS3B02G375600|TraesCS5D02G343400|TraesCS5B02G224100|TraesCS1A02G379700|TraesCS6D02G360800|TraesCS7D02G180600|TraesCS5D02G373700|TraesCS5D02G129400|TraesCS5B02G086900|TraesCS3A02G101800|TraesCS6A02G223500|TraesCS4B02G170100|TraesCS5D02G342600|TraesCS6A02G146900|T…	TraesCS6D02G154600|TraesCS5B02G053400|TraesCS1A02G410500|TraesCS5D02G452800|TraesCS4A02G322200|TraesCS7D02G080600|TraesCS2A02G323200|TraesCS3B02G351600|TraesCS7D02G265000|TraesCS3A02G384400|TraesCS3B02G364400|TraesCS7A02G116000|TraesCS1D02G147400|TraesCS5B02G556300|TraesCS2A02G323000|TraesCS3B02G364500|TraesCS1B02G440300|TraesCS3A02G216200|TraesCS3A02G072500|TraesCS3D02G109800|TraesCS1D02G418000|…	1184
BP	GO:0031407	oxylipin metabolic process	34	6	40	1.33498e-12	1.3357e-10	TraesCS7D02G176000|TraesCS6D02G302300|TraesCS7D02G175900|TraesCS2A02G315100|TraesCS4B02G037800|TraesCS4B02G037700|TraesCS3B02G549000|TraesCS7A02G246200|TraesCS1D02G142700|TraesCS7D02G175800|TraesCS6B02G353200|TraesCS4A02G090200|TraesCS2B02G333600|TraesCS4B02G237600|TraesCS4D02G238800|TraesCS6D02G122000|TraesCS4D02G035200|TraesCS5B02G408000|TraesCS6D02G121900|TraesCS7B02G079400|TraesCS7D02G244800|…	TraesCS6D02G154600|TraesCS7B02G455300|TraesCS7D02G524400|TraesCS4A02G276000|TraesCS7A02G537100|TraesCS6B02G193400	154
BP	GO:0050896	response to stimulus	1230	402	1632	2.08801e-12	2.03417e-10	TraesCS6B02G175100|TraesCS6B02G265000|TraesCS7D02G204500|TraesCS2D02G368000|TraesCS5A02G478300|TraesCSU02G009000|TraesCS2A02G538600|TraesCS4B02G344200|TraesCS5B02G454100|TraesCS5D02G036700|TraesCS3D02G175300|TraesCS5D02G361600|TraesCS2A02G520800|TraesCS2D02G379600|TraesCS3B02G145500|TraesCS2A02G163000|TraesCS3B02G555800|TraesCS1A02G379700|TraesCS3A02G343900|TraesCS2D02G030100|TraesCS6A02G350300|T…	TraesCS2D02G483300|TraesCS4D02G120400|TraesCS7D02G416400|TraesCS5A02G197000|TraesCS3D02G381300|TraesCS5B02G301500|TraesCS1A02G268400|TraesCS4A02G371100|TraesCS6B02G380900|TraesCS7A02G005000|TraesCS4B02G268100|TraesCS2A02G571300|TraesCS5B02G556300|TraesCS7B02G274100|TraesCS7B02G161800|TraesCS6D02G038500|TraesCS7D02G264400|TraesCS5B02G268200|TraesCS5D02G178800|TraesCS2A02G540900|TraesCS2B02G565300|…	19201
BP	GO:0001101	response to acid chemical	309	95	404	2.20593e-12	2.09394e-10	TraesCS6B02G175100|TraesCS1B02G004100|TraesCS6B02G265000|TraesCS5B02G332500|TraesCS2B02G412900|TraesCS4D02G194700|TraesCS3D02G227400|TraesCS5B02G454100|TraesCS1B02G441300|TraesCSU02G003000|TraesCS3B02G375600|TraesCS5D02G343400|TraesCS4D02G034400|TraesCS2A02G163000|TraesCS2D02G104500|TraesCS5B02G224100|TraesCS1B02G038700|TraesCS1A02G379700|TraesCS6D02G367100|TraesCS5B02G120100|TraesCS3B02G404500|T…	TraesCS2D02G483300|TraesCS5B02G053400|TraesCS2A02G094700|TraesCS4D02G127800|TraesCS5D02G452800|TraesCS6B02G383500|TraesCS4B02G299600|TraesCS4A02G208400|TraesCS4B02G167500|TraesCS3D02G254900|TraesCS6B02G380900|TraesCS2D02G599700|TraesCS7A02G116000|TraesCS6A02G260700|TraesCS1D02G147400|TraesCS4D02G267500|TraesCS5A02G221600|TraesCS7D02G171300|TraesCS1D02G418000|TraesCS1A02G306300|TraesCS2A02G540900|…	3913
BP	GO:1900055	regulation of leaf senescence	28	4	32	2.84434e-12	2.63244e-10	TraesCS5B02G460900|TraesCS3D02G390100|TraesCS2D02G104500|TraesCS4B02G193700|TraesCS1D02G038000|TraesCS7D02G049800|TraesCS3A02G256200|TraesCS4D02G029800|TraesCS4D02G172200|TraesCS7A02G054700|TraesCS2D02G489700|TraesCS5A02G452200|TraesCS7A02G195800|TraesCS3A02G343600|TraesCS1D02G300700|TraesCS2A02G489500|TraesCS4B02G170100|TraesCS5A02G451400|TraesCS7D02G197300|TraesCS2B02G517400|TraesCS3B02G288100|…	TraesCS5B02G313800|TraesCS1A02G410500|TraesCS4A02G130600|TraesCS1B02G440300	106
BP	GO:1905622	negative regulation of leaf development	20	2	22	5.44455e-12	4.91603e-10	TraesCS2B02G121800|TraesCS1D02G300700|TraesCS7A02G195800|TraesCS4D02G029800|TraesCS4B02G170100|TraesCS5A02G451400|TraesCS2B02G517400|TraesCS2A02G104800|TraesCS4D02G172200|TraesCS2D02G489700|TraesCS2D02G104500|TraesCS3B02G375600|TraesCS7D02G197300|TraesCS5B02G460900|TraesCS1D02G038000|TraesCS5A02G452200|TraesCS1A02G301100|TraesCS3A02G343600|TraesCS2A02G489500|TraesCS5D02G462400	TraesCS1A02G410500|TraesCS1B02G440300	53
BP	GO:0006468	protein phosphorylation	247	74	321	6.61362e-12	5.82943e-10	TraesCS5D02G553900|TraesCS4A02G224400|TraesCSU02G016900|TraesCS2A02G024700|TraesCS5B02G236200|TraesCS5A02G321400|TraesCS4A02G223800|TraesCS5B02G184900|TraesCS5D02G194000|TraesCS1D02G239700|TraesCS5D02G568100|TraesCS2A02G170600|TraesCS6D02G256700|TraesCS6D02G328800|TraesCS4B02G031100|TraesCS3B02G555800|TraesCS7B02G036100|TraesCS2D02G356600|TraesCS7B02G229900|TraesCS6D02G360800|TraesCS5B02G353400|T…	TraesCS2A02G243400|TraesCS1B02G119800|TraesCS3B02G544700|TraesCS1A02G159500|TraesCS6B02G217100|TraesCS7A02G431100|TraesCS2A02G117800|TraesCS7D02G416400|TraesCS2B02G137800|TraesCS6D02G139200|TraesCS5B02G115200|TraesCS2D02G505400|TraesCS5A02G187300|TraesCS3A02G014700|TraesCS7D02G230500|TraesCS4A02G064800|TraesCS1D02G259700|TraesCS2D02G173100|TraesCS2D02G485000|TraesCS4B02G242200|TraesCS2A02G299200|…	2995
BP	GO:0030001	metal ion transport	75	40	115	7.08893e-12	6.10308e-10	TraesCS5B02G031800|TraesCS5D02G250700|TraesCS5A02G218300|TraesCS2A02G289300|TraesCS6B02G324800|TraesCS5B02G261500|TraesCS2D02G356300|TraesCS5A02G233300|TraesCS5A02G244000|TraesCS7D02G154800|TraesCS6D02G062200|TraesCS3B02G413100|TraesCS5A02G031700|TraesCS5A02G043000|TraesCS7A02G153400|TraesCS4B02G327000|TraesCS2D02G540000|TraesCS7A02G345500|TraesCS5B02G217500|TraesCS7D02G515800|TraesCS4D02G013400|…	TraesCS3D02G450800|TraesCS7B02G057900|TraesCS2A02G444600|TraesCS2B02G587800|TraesCS5A02G475200|TraesCS1A02G185700|TraesCS2D02G541200|TraesCS1D02G048200|TraesCS2B02G451700|TraesCS3B02G498200|TraesCS2B02G246200|TraesCS2A02G539500|TraesCS1D02G294000|TraesCS5B02G030300|TraesCS4B02G393600|TraesCS3B02G238100|TraesCS4A02G184700|TraesCS6B02G380900|TraesCS3A02G183800|TraesCS2D02G146800|TraesCS5A02G554100|…	804
BP	GO:0009620	response to fungus	139	36	175	9.84873e-12	8.28636e-10	TraesCS1B02G004100|TraesCS4B02G367500|TraesCS5A02G238400|TraesCS3D02G478000|TraesCS3B02G375600|TraesCS5D02G354300|TraesCS1B02G217500|TraesCS5B02G224100|TraesCS1D02G363300|TraesCS7B02G088000|TraesCS6A02G403200|TraesCS1B02G389700|TraesCS4B02G170500|TraesCS4B02G276200|TraesCS6B02G436300|TraesCS4B02G239400|TraesCS5D02G245300|TraesCS3D02G260300|TraesCS4D02G360900|TraesCS5D02G232900|TraesCS4D02G017500|…	TraesCS5B02G053400|TraesCS6B02G019700|TraesCS5A02G197200|TraesCS6A02G400800|TraesCS1A02G410500|TraesCS1B02G168500|TraesCS3B02G031500|TraesCS5A02G411500|TraesCS3B02G031400|TraesCS3B02G351600|TraesCS3D02G072300|TraesCS3B02G378600|TraesCS5B02G415100|TraesCS2D02G293200|TraesCS3B02G086700|TraesCS6B02G019000|TraesCS6B02G164300|TraesCS4B02G007600|TraesCS5A02G184300|TraesCS1B02G440300|TraesCS7D02G087300|…	1411
BP	GO:0023014	signal transduction by protein phosphorylation	42	2	44	1.85227e-11	1.5238e-09	TraesCS4D02G239400|TraesCS1B02G419300|TraesCS3B02G288300|TraesCS4D02G194700|TraesCS1A02G391100|TraesCS1D02G372700|TraesCS4B02G193700|TraesCS7D02G155100|TraesCS1D02G372600|TraesCS1B02G385000|TraesCS3A02G256200|TraesCS6D02G328800|TraesCS1B02G385100|TraesCS6B02G379500|TraesCS1A02G367200|TraesCS3B02G289400|TraesCS4D02G274400|TraesCS4A02G029800|TraesCS4B02G239400|TraesCS3A02G256300|TraesCS1A02G367000|…	TraesCS6D02G139200|TraesCS5B02G196400	195
BP	GO:0009800	cinnamic acid biosynthetic process	23	0	23	1.9411e-11	1.52892e-09	TraesCS2A02G381000|TraesCS1D02G039300|TraesCS2D02G204700|TraesCS2A02G196400|TraesCS6B02G258600|TraesCS2A02G196700|TraesCS2B02G398200|TraesCS1B02G122800|TraesCS1A02G094900|TraesCS2B02G224300|TraesCS2B02G398400|TraesCS1D02G103500|TraesCS2A02G380800|TraesCS2A02G380900|TraesCS1B02G048300|TraesCS2A02G212900|TraesCS6A02G222700|TraesCS2D02G218700|TraesCS4A02G401300|TraesCS2B02G224000|TraesCS2D02G204400|…	--	61
BP	GO:0009803	cinnamic acid metabolic process	23	0	23	1.9411e-11	1.52892e-09	TraesCS2A02G381000|TraesCS1D02G039300|TraesCS2D02G204700|TraesCS2A02G196400|TraesCS6B02G258600|TraesCS2A02G196700|TraesCS2B02G398200|TraesCS1B02G122800|TraesCS1A02G094900|TraesCS2B02G224300|TraesCS2B02G398400|TraesCS1D02G103500|TraesCS2A02G380800|TraesCS2A02G380900|TraesCS1B02G048300|TraesCS2A02G212900|TraesCS6A02G222700|TraesCS2D02G218700|TraesCS4A02G401300|TraesCS2B02G224000|TraesCS2D02G204400|…	--	61
BP	GO:0045860	positive regulation of protein kinase activity	40	2	42	4.26653e-11	3.29056e-09	TraesCS4D02G239400|TraesCS1A02G367200|TraesCS3B02G288300|TraesCS4D02G194700|TraesCS1A02G391100|TraesCS1D02G372700|TraesCS4B02G193700|TraesCS7D02G155100|TraesCS1D02G372600|TraesCS6D02G328800|TraesCS3A02G256200|TraesCS1B02G385100|TraesCS6B02G379500|TraesCS1D02G372800|TraesCS1B02G419300|TraesCS3B02G289400|TraesCS1B02G385000|TraesCS4B02G239400|TraesCS3A02G256300|TraesCS1A02G367000|TraesCS3A02G255600|…	TraesCS6D02G139200|TraesCS5B02G196400	185
BP	GO:0097305	response to alcohol	133	31	164	4.81768e-11	3.63981e-09	TraesCS6B02G175100|TraesCS4D02G194700|TraesCS2D02G543900|TraesCS4D02G034400|TraesCS6D02G113000|TraesCS6D02G360800|TraesCS3B02G404500|TraesCS5D02G129400|TraesCS7D02G353800|TraesCS5B02G247800|TraesCS6B02G436300|TraesCS4A02G079700|TraesCS2A02G421500|TraesCS6A02G223500|TraesCS5A02G003700|TraesCS3D02G256500|TraesCS2A02G422100|TraesCS1D02G072900|TraesCS7A02G083700|TraesCS3B02G288100|TraesCS1A02G029800|…	TraesCS5A02G216400|TraesCS2A02G094700|TraesCS3D02G276800|TraesCS1B02G308200|TraesCS5D02G401300|TraesCS5B02G215300|TraesCS1A02G306300|TraesCS2A02G323200|TraesCS4A02G173900|TraesCS7D02G265000|TraesCS1A02G298600|TraesCS7B02G326400|TraesCS3A02G216200|TraesCS3B02G137000|TraesCS2D02G599700|TraesCS7D02G381700|TraesCS1D02G147400|TraesCS1D02G292700|TraesCS2D02G484600|TraesCS3D02G119500|TraesCS3A02G389600|…	1324
BP	GO:0009864	induced systemic resistance, jasmonic acid mediated signaling pathway	14	5	19	6.58647e-11	4.87662e-09	TraesCS2B02G121800|TraesCS1D02G300700|TraesCS2A02G489500|TraesCS4B02G170100|TraesCS2A02G104800|TraesCS4D02G172200|TraesCS6D02G314300|TraesCS2D02G104500|TraesCS6B02G365200|TraesCS2D02G489700|TraesCS2B02G517400|TraesCS1A02G301100|TraesCS3A02G343600|TraesCS3B02G172400	TraesCS1A02G425100|TraesCS7B02G057700|TraesCS1A02G410500|TraesCS1B02G440300|TraesCS1D02G434100	44
BP	GO:0015711	organic anion transport	84	20	104	6.90636e-11	5.0132e-09	TraesCS6A02G155600|TraesCS4A02G299800|TraesCS5D02G134500|TraesCS3D02G446800|TraesCS4B02G174300|TraesCS7B02G262200|TraesCS7B02G212500|TraesCS4B02G139700|TraesCS4A02G215300|TraesCS2B02G245900|TraesCS7A02G517100|TraesCS6B02G183800|TraesCS3D02G131200|TraesCS7B02G271200|TraesCS5A02G115100|TraesCS4B02G285800|TraesCS4A02G130300|TraesCS5B02G261500|TraesCS3D02G402300|TraesCS7A02G188200|TraesCS2A02G428400|…	TraesCS2A02G499800|TraesCS7D02G485400|TraesCS5D02G485300|TraesCS5D02G265100|TraesCS6A02G348400|TraesCS3B02G213600|TraesCS1A02G189900|TraesCS2D02G267400|TraesCS4A02G259700|TraesCS5D02G386900|TraesCS5A02G519200|TraesCS1D02G194000|TraesCS2D02G331800|TraesCS2B02G294800|TraesCS2D02G276300|TraesCS6A02G285300|TraesCS5A02G376900|TraesCS3A02G183800|TraesCS3D02G149300|TraesCS6D02G331400	727
BP	GO:0009636	response to toxic substance	65	16	81	8.96421e-11	6.38183e-09	TraesCS3B02G334500|TraesCSU02G009000|TraesCS7D02G341500|TraesCS3A02G413700|TraesCS7B02G382300|TraesCS6A02G116400|TraesCS1A02G032900|TraesCS1B02G243700|TraesCS1A02G170700|TraesCS2B02G556900|TraesCS7A02G518800|TraesCS6D02G211900|TraesCS7B02G434700|TraesCS3D02G390100|TraesCS3B02G375800|TraesCS6B02G110200|TraesCS3A02G035500|TraesCS6D02G360900|TraesCS5D02G507300|TraesCS3A02G302100|TraesCS2D02G227800|T…	TraesCS7A02G225600|TraesCS2D02G440900|TraesCS7B02G128800|TraesCS7B02G201900|TraesCS4B02G211600|TraesCS1D02G418000|TraesCS7B02G128900|TraesCS4B02G382700|TraesCS2A02G323000|TraesCS2A02G323200|TraesCS1B02G137600|TraesCS7D02G297000|TraesCS4A02G092200|TraesCS1A02G282200|TraesCS7A02G116000|TraesCS7A02G241400	515
BP	GO:0009738	abscisic acid-activated signaling pathway	86	27	113	9.27704e-11	6.47992e-09	TraesCS1A02G167100|TraesCS3B02G380300|TraesCS4D02G194700|TraesCS2D02G207400|TraesCS4D02G034400|TraesCS6B02G111800|TraesCS3B02G404500|TraesCS4D02G027600|TraesCS6B02G436300|TraesCS2B02G227000|TraesCS6A02G223500|TraesCS1A02G424200|TraesCS1D02G072900|TraesCS3B02G288100|TraesCS1A02G029800|TraesCS5A02G449800|TraesCS4B02G276200|TraesCS3B02G404600|TraesCS1D02G372500|TraesCS3A02G413600|TraesCS1B02G385300|…	TraesCS2D02G173100|TraesCS1B02G308200|TraesCS5A02G197200|TraesCS5B02G229800|TraesCS3B02G277900|TraesCS2A02G323200|TraesCS1B02G475700|TraesCS1A02G298600|TraesCS1A02G411200|TraesCS5A02G169300|TraesCS3A02G249000|TraesCS1D02G195300|TraesCS1A02G307200|TraesCS1A02G191700|TraesCS1D02G292700|TraesCS5D02G236500|TraesCS7D02G171300|TraesCS3A02G072500|TraesCS2A02G165800|TraesCS7A02G373800|TraesCS2A02G323000|…	818
BP	GO:0009753	response to jasmonic acid	46	18	64	1.40218e-10	9.61271e-09	TraesCS6B02G175100|TraesCS2B02G003100|TraesCS1B02G088900|TraesCS4B02G338600|TraesCS7B02G162100|TraesCS2D02G104500|TraesCS1D02G111400|TraesCS2D02G177700|TraesCS1B02G038700|TraesCS6B02G365200|TraesCS4D02G172200|TraesCS3D02G360900|TraesCS5B02G408000|TraesCS3A02G400400|TraesCS6A02G146900|TraesCS2D02G489700|TraesCS5B02G086900|TraesCS1A02G301100|TraesCS3A02G343600|TraesCS1D02G300700|TraesCS2B02G127800|…	TraesCS6D02G154600|TraesCS1A02G410500|TraesCS5B02G556300|TraesCS2A02G323200|TraesCS1B02G308200|TraesCS2A02G323000|TraesCS3D02G109800|TraesCS7D02G265000|TraesCS3A02G384400|TraesCS1A02G298600|TraesCS4A02G322200|TraesCS3A02G107000|TraesCS1D02G292700|TraesCS6B02G193400|TraesCS1B02G440300|TraesCS1D02G147400|TraesCS4B02G299600|TraesCS3A02G216200	369
BP	GO:2000070	regulation of response to water deprivation	32	9	41	1.59323e-10	1.07239e-08	TraesCS2D02G104600|TraesCS5A02G368900|TraesCS1D02G189600|TraesCS2D02G104500|TraesCS3B02G375600|TraesCS2A02G104900|TraesCS2A02G489500|TraesCS7A02G381200|TraesCS3B02G449200|TraesCS4D02G027600|TraesCS4D02G172200|TraesCS7A02G338500|TraesCS2D02G489700|TraesCS3B02G439600|TraesCS1A02G301100|TraesCS3A02G343600|TraesCS6D02G217800|TraesCS1D02G300700|TraesCS2B02G121800|TraesCS4B02G170100|TraesCS6B02G263800|…	TraesCS1A02G410500|TraesCS5A02G500500|TraesCS4B02G328800|TraesCS7D02G535300|TraesCS5A02G500700|TraesCS7A02G549000|TraesCS1B02G440300|TraesCS4B02G328900|TraesCS7B02G472600	185
BP	GO:0033674	positive regulation of kinase activity	40	2	42	2.0862e-10	1.37912e-08	TraesCS4D02G239400|TraesCS1A02G367200|TraesCS3B02G288300|TraesCS4D02G194700|TraesCS1A02G391100|TraesCS1D02G372700|TraesCS4B02G193700|TraesCS7D02G155100|TraesCS1D02G372600|TraesCS6D02G328800|TraesCS3A02G256200|TraesCS1B02G385100|TraesCS6B02G379500|TraesCS1D02G372800|TraesCS1B02G419300|TraesCS3B02G289400|TraesCS1B02G385000|TraesCS4B02G239400|TraesCS3A02G256300|TraesCS1A02G367000|TraesCS3A02G255600|…	TraesCS6D02G139200|TraesCS5B02G196400	194
BP	GO:0046942	carboxylic acid transport	66	16	82	3.00025e-10	1.91499e-08	TraesCS4A02G299800|TraesCS5D02G134500|TraesCS7B02G262200|TraesCS7B02G212500|TraesCS4B02G139700|TraesCS4A02G215300|TraesCS7A02G517100|TraesCS2B02G245900|TraesCS7B02G271200|TraesCS5A02G115100|TraesCS4B02G285800|TraesCS5B02G261500|TraesCS3D02G402300|TraesCS7A02G188200|TraesCS2A02G428400|TraesCS5D02G270600|TraesCS2B02G343300|TraesCS5D02G125700|TraesCS7B02G490800|TraesCS2D02G324400|TraesCS2B02G449100|…	TraesCS1D02G194000|TraesCS7D02G485400|TraesCS5D02G485300|TraesCS2A02G499800|TraesCS5D02G265100|TraesCS6A02G348400|TraesCS3B02G213600|TraesCS2D02G267400|TraesCS3A02G183800|TraesCS5D02G386900|TraesCS5A02G376900|TraesCS1A02G189900|TraesCS6A02G285300|TraesCS2D02G331800|TraesCS3D02G149300|TraesCS6D02G331400	537
BP	GO:0015849	organic acid transport	66	16	82	3.00025e-10	1.91499e-08	TraesCS4A02G299800|TraesCS5D02G134500|TraesCS7B02G262200|TraesCS7B02G212500|TraesCS4B02G139700|TraesCS4A02G215300|TraesCS7A02G517100|TraesCS2B02G245900|TraesCS7B02G271200|TraesCS5A02G115100|TraesCS4B02G285800|TraesCS5B02G261500|TraesCS3D02G402300|TraesCS7A02G188200|TraesCS2A02G428400|TraesCS5D02G270600|TraesCS2B02G343300|TraesCS5D02G125700|TraesCS7B02G490800|TraesCS2D02G324400|TraesCS2B02G449100|…	TraesCS1D02G194000|TraesCS7D02G485400|TraesCS5D02G485300|TraesCS2A02G499800|TraesCS5D02G265100|TraesCS6A02G348400|TraesCS3B02G213600|TraesCS2D02G267400|TraesCS3A02G183800|TraesCS5D02G386900|TraesCS5A02G376900|TraesCS1A02G189900|TraesCS6A02G285300|TraesCS2D02G331800|TraesCS3D02G149300|TraesCS6D02G331400	537
BP	GO:0009813	flavonoid biosynthetic process	52	29	81	3.67925e-10	2.30857e-08	TraesCS2A02G081100|TraesCS7D02G341500|TraesCS1A02G347600|TraesCS2A02G395000|TraesCS2A02G538600|TraesCS2B02G568800|TraesCS4A02G259300|TraesCS2B02G204500|TraesCS6D02G310700|TraesCS2A02G177400|TraesCS5A02G214800|TraesCS2D02G539400|TraesCS2A02G481400|TraesCS5D02G488900|TraesCS2B02G413000|TraesCS7D02G152300|TraesCS4B02G195000|TraesCS5D02G488800|TraesCS5A02G515600|TraesCS2D02G481700|TraesCS3D02G345600|…	TraesCS3A02G280000|TraesCS2D02G163300|TraesCS7A02G505300|TraesCS6D02G008200|TraesCS7A02G450700|TraesCS5D02G058800|TraesCS5A02G461100|TraesCS2B02G182900|TraesCS1B02G476400|TraesCS2D02G539600|TraesCS2B02G568900|TraesCS7A02G155400|TraesCS7B02G350500|TraesCS3B02G313900|TraesCS1D02G450100|TraesCS6D02G063100|TraesCS5D02G041700|TraesCS6B02G185200|TraesCS2A02G527700|TraesCS7B02G038200|TraesCS3A02G279700|…	530
BP	GO:0009737	response to abscisic acid	125	31	156	4.80186e-10	2.91418e-08	TraesCS6B02G175100|TraesCS4D02G194700|TraesCS2D02G543900|TraesCS4D02G034400|TraesCS6D02G113000|TraesCS3B02G404500|TraesCS5D02G129400|TraesCS7D02G353800|TraesCS5B02G247800|TraesCS6B02G436300|TraesCS4A02G079700|TraesCS2A02G421500|TraesCS5A02G003700|TraesCS2A02G422100|TraesCS1D02G072900|TraesCS7A02G083700|TraesCS3B02G288100|TraesCS1A02G029800|TraesCS3B02G549200|TraesCS3B02G404600|TraesCS1D02G372500|…	TraesCS5A02G216400|TraesCS2A02G094700|TraesCS5A02G391500|TraesCS1B02G308200|TraesCS5D02G401300|TraesCS5B02G215300|TraesCS1A02G306300|TraesCS2A02G323200|TraesCS4A02G173900|TraesCS7D02G265000|TraesCS1A02G298600|TraesCS7B02G326400|TraesCS3A02G216200|TraesCS3B02G137000|TraesCS2D02G599700|TraesCS7D02G381700|TraesCS1D02G147400|TraesCS1D02G292700|TraesCS2D02G484600|TraesCS3D02G119500|TraesCS3A02G389600|…	1281
BP	GO:0006952	defense response	557	166	723	4.74203e-10	2.91418e-08	TraesCS6B02G175100|TraesCS6B02G265000|TraesCS6D02G033500|TraesCS7D02G175900|TraesCS3A02G229700|TraesCS6D02G113000|TraesCS1B02G217500|TraesCS1D02G363300|TraesCS2D02G030100|TraesCS6A02G403200|TraesCS5D02G195800|TraesCS3D02G519000|TraesCSU02G177000|TraesCS2D02G594700|TraesCS5B02G012000|TraesCS3B02G130000|TraesCS4D02G096400|TraesCS7B02G096500|TraesCS3D02G485900|TraesCS3B02G380500|TraesCS5D02G129400|T…	TraesCS7D02G080500|TraesCS7A02G168400|TraesCS5B02G053400|TraesCS5D02G405500|TraesCS5D02G452800|TraesCS5B02G415100|TraesCS5A02G411500|TraesCS6A02G136400|TraesCS5A02G197000|TraesCS6B02G217100|TraesCS4A02G322200|TraesCS5B02G301500|TraesCS6D02G270100|TraesCS5B02G240400|TraesCS2A02G117800|TraesCS2D02G477300|TraesCS2D02G238500|TraesCS4A02G371100|TraesCS7A02G005000|TraesCS7A02G116000|TraesCS2A02G053100|…	7941
BP	GO:0006811	ion transport	188	77	265	5.8575e-10	3.49749e-08	TraesCS4A02G299800|TraesCS5D02G134500|TraesCS5A02G248900|TraesCS5A02G233300|TraesCS7A02G220200|TraesCS7A02G345500|TraesCS5B02G261500|TraesCS3B02G145500|TraesCS7A02G188200|TraesCS5B02G217500|TraesCS2B02G343300|TraesCS5D02G125700|TraesCS3B02G493000|TraesCSU02G020800|TraesCS5B02G512000|TraesCS1B02G157000|TraesCS2A02G357500|TraesCS7B02G093100|TraesCS5B02G242000|TraesCS5B02G247800|TraesCS2B02G271700|T…	TraesCS3D02G450800|TraesCS1D02G194000|TraesCS7B02G057900|TraesCS7A02G121700|TraesCS2A02G444600|TraesCS1A02G189900|TraesCS2B02G524500|TraesCS2B02G587800|TraesCS2D02G483300|TraesCS5A02G475200|TraesCS1A02G204300|TraesCS7A02G413200|TraesCS1A02G185700|TraesCS3B02G238100|TraesCS2D02G331800|TraesCS2D02G541200|TraesCS2D02G276300|TraesCS7B02G129700|TraesCS4B02G393600|TraesCS3D02G381300|TraesCS1D02G048200|…	2478
BP	GO:0006790	sulfur compound metabolic process	109	22	131	6.52055e-10	3.8316e-08	TraesCS7D02G465400|TraesCSU02G201400|TraesCS2B02G275100|TraesCS1B02G245400|TraesCS3D02G429900|TraesCS3B02G540700|TraesCSU02G100500|TraesCS4A02G042700|TraesCS2B02G244100|TraesCS1A02G186400|TraesCS1B02G419300|TraesCS1A02G072000|TraesCS4B02G239400|TraesCS3B02G471600|TraesCS1A02G102700|TraesCS1B02G113500|TraesCS3D02G486200|TraesCS1D02G191100|TraesCS7A02G083700|TraesCS1D02G095000|TraesCS5D02G027500|Tr…	TraesCS5D02G084300|TraesCS6D02G325100|TraesCS1D02G414700|TraesCS1B02G436500|TraesCS1A02G219800|TraesCS3D02G055400|TraesCS4B02G353100|TraesCS4D02G347100|TraesCS3A02G055500|TraesCS4B02G006800|TraesCS6A02G344000|TraesCS1A02G406300|TraesCS2A02G409500|TraesCS2B02G181900|TraesCS5A02G531300|TraesCS7B02G096300|TraesCS6B02G376200|TraesCS4B02G363100|TraesCS2A02G106800|TraesCS7A02G224400|TraesCS1B02G067600|…	1027
BP	GO:0010817	regulation of hormone levels	142	39	181	8.08012e-10	4.67384e-08	TraesCS6B02G175100|TraesCS3D02G109000|TraesCS3D02G293800|TraesCS7D02G175900|TraesCS4A02G317900|TraesCS3D02G257900|TraesCS5D02G102000|TraesCS5B02G095800|TraesCS3D02G258200|TraesCS6D02G328800|TraesCS3B02G172400|TraesCS7A02G189500|TraesCS1D02G098000|TraesCS1B02G060400|TraesCS1B02G419300|TraesCS2A02G027800|TraesCS4B02G239400|TraesCS5D02G248600|TraesCS5B02G028700|TraesCS6B02G225200|TraesCS4D02G096400|…	TraesCS1A02G425100|TraesCS5B02G053400|TraesCS2A02G265700|TraesCS3D02G220500|TraesCSU02G106300|TraesCS6B02G355900|TraesCS2B02G555200|TraesCS2A02G013000|TraesCS5A02G048400|TraesCS7A02G537100|TraesCS7B02G455300|TraesCS1B02G021000|TraesCS5A02G319200|TraesCS3B02G351600|TraesCS2A02G521400|TraesCS3B02G308000|TraesCS1A02G113600|TraesCS4A02G398300|TraesCS5A02G503500|TraesCS3B02G552400|TraesCS2D02G523100|T…	1557
BP	GO:0009699	phenylpropanoid biosynthetic process	78	11	89	8.72464e-10	4.96902e-08	TraesCS1D02G282300|TraesCS2A02G381000|TraesCS7B02G052700|TraesCS1D02G039300|TraesCS1A02G283100|TraesCS7B02G297700|TraesCS2A02G196400|TraesCS5D02G276400|TraesCS2A02G212900|TraesCS2A02G196700|TraesCS2B02G215000|TraesCS2A02G195600|TraesCS7B02G282100|TraesCS2B02G210900|TraesCS2D02G204400|TraesCS6D02G353300|TraesCS2B02G078600|TraesCS6B02G258600|TraesCS6B02G420000|TraesCS3A02G229700|TraesCS3A02G354500|…	TraesCS5B02G246900|TraesCS5D02G041700|TraesCS5B02G268200|TraesCS7A02G369400|TraesCS7B02G232400|TraesCS4B02G363100|TraesCS2D02G058400|TraesCS4B02G006800|TraesCS5A02G531300|TraesCS7D02G353900|TraesCS6D02G008200	615
BP	GO:0080151	positive regulation of salicylic acid mediated signaling pathway	12	2	14	1.06538e-09	5.97583e-08	TraesCS2B02G121800|TraesCS1D02G300700|TraesCS2A02G489500|TraesCS4B02G170100|TraesCS2A02G104800|TraesCS4D02G096400|TraesCS4D02G172200|TraesCS2D02G104500|TraesCS2D02G489700|TraesCS2B02G517400|TraesCS1A02G301100|TraesCS3A02G343600	TraesCS1A02G410500|TraesCS1B02G440300	27
BP	GO:0002239	response to oomycetes	60	21	81	1.17604e-09	6.49808e-08	TraesCS6B02G265000|TraesCS2D02G142200|TraesCS2D02G368000|TraesCSU02G142100|TraesCS3B02G522500|TraesCS4A02G029800|TraesCS4A02G034500|TraesCS2A02G371700|TraesCS2D02G104500|TraesCS2D02G219900|TraesCS4D02G269900|TraesCS2A02G394900|TraesCS6D02G191500|TraesCS2A02G489500|TraesCS2A02G186400|TraesCS3B02G588200|TraesCS4B02G270200|TraesCS2D02G456800|TraesCS4D02G269400|TraesCS2A02G186500|TraesCS2B02G412900|T…	TraesCS7D02G080500|TraesCS5B02G053400|TraesCS1A02G410500|TraesCS3B02G351600|TraesCS7A02G507700|TraesCS5A02G197200|TraesCS5B02G056800|TraesCS7D02G495800|TraesCS3B02G364400|TraesCS7B02G415900|TraesCS1B02G467700|TraesCS5B02G449800|TraesCS5B02G056900|TraesCS5A02G048400|TraesCS3B02G364500|TraesCS1B02G440300|TraesCS2D02G040700|TraesCS5A02G463300|TraesCS5D02G452800|TraesCS7D02G080600|TraesCS5D02G452900	543
BP	GO:0006820	anion transport	111	34	145	1.26018e-09	6.86056e-08	TraesCS4A02G299800|TraesCS5D02G134500|TraesCS5A02G248900|TraesCS7A02G220200|TraesCS6D02G246500|TraesCS5B02G261500|TraesCS3B02G145500|TraesCS7A02G188200|TraesCS2B02G343300|TraesCS5D02G125700|TraesCS3B02G493000|TraesCS5B02G512000|TraesCS7B02G093100|TraesCS6A02G098500|TraesCS5B02G247800|TraesCS7D02G507300|TraesCS6A02G267700|TraesCS3D02G209300|TraesCS3D02G131200|TraesCS4D02G284600|TraesCS6A02G254100|…	TraesCS1D02G194000|TraesCS1A02G189900|TraesCS2B02G524500|TraesCS3A02G254000|TraesCS2D02G331800|TraesCS2D02G276300|TraesCS7B02G129700|TraesCS7A02G121700|TraesCS3D02G381300|TraesCS1A02G388400|TraesCS5D02G472000|TraesCS5D02G485300|TraesCS7B02G201900|TraesCS2D02G267400|TraesCS4A02G259700|TraesCS7A02G231200|TraesCS3D02G254900|TraesCS4B02G091500|TraesCS6A02G285300|TraesCS7D02G297000|TraesCS3A02G183800|…	1183
BP	GO:0016310	phosphorylation	269	78	347	2.48367e-09	1.33254e-07	TraesCS5D02G553900|TraesCSU02G016900|TraesCS2A02G024700|TraesCS6B02G111800|TraesCS5B02G184900|TraesCS5D02G194000|TraesCS7D02G404600|TraesCS1D02G239700|TraesCS2D02G207400|TraesCS5A02G377900|TraesCS6D02G328800|TraesCS4B02G031100|TraesCS3B02G555800|TraesCS7B02G036100|TraesCS2D02G356600|TraesCS3D02G315700|TraesCS3A02G290300|TraesCS2B02G242500|TraesCS5B02G353400|TraesCS2B02G578200|TraesCS2A02G503700|T…	TraesCS1B02G119800|TraesCS2A02G243400|TraesCS3B02G544700|TraesCS1A02G159500|TraesCS6B02G217100|TraesCS7A02G431100|TraesCS3A02G014700|TraesCS7D02G416400|TraesCS7D02G365800|TraesCS2B02G407100|TraesCS2D02G505400|TraesCS5A02G187300|TraesCS3A02G278700|TraesCS7D02G230500|TraesCS7B02G356000|TraesCS1D02G259700|TraesCS2D02G173100|TraesCS6B02G039900|TraesCS2A02G117800|TraesCS4B02G242200|TraesCS2A02G299200|…	3463
BP	GO:0033993	response to lipid	148	37	185	2.88056e-09	1.52341e-07	TraesCS6B02G175100|TraesCS4D02G194700|TraesCS3D02G227400|TraesCS2D02G543900|TraesCS4D02G034400|TraesCS6D02G113000|TraesCS7D02G180600|TraesCS3B02G404500|TraesCS5B02G463900|TraesCS7D02G353800|TraesCS5B02G247800|TraesCS6B02G436300|TraesCS4A02G079700|TraesCS2A02G421500|TraesCS5B02G086900|TraesCS5A02G003700|TraesCS3D02G256500|TraesCS2A02G422100|TraesCS1D02G072900|TraesCS7A02G083700|TraesCS4D02G258000|…	TraesCS5A02G216400|TraesCS2A02G094700|TraesCS3A02G191100|TraesCS4D02G127800|TraesCS4A02G322200|TraesCS1B02G308200|TraesCS5D02G401300|TraesCS5B02G215300|TraesCS1A02G306300|TraesCS2A02G323200|TraesCS4A02G173900|TraesCS7D02G265000|TraesCS1A02G298600|TraesCS7B02G326400|TraesCS5A02G221600|TraesCS3B02G137000|TraesCS2D02G599700|TraesCS3D02G276800|TraesCS7D02G381700|TraesCS1D02G147400|TraesCS3A02G072500|…	1627
BP	GO:1902222	erythrose 4-phosphate/phosphoenolpyruvate family amino acid catabolic process	23	0	23	2.98122e-09	1.53285e-07	TraesCS2A02G381000|TraesCS1D02G039300|TraesCS2D02G204700|TraesCS2A02G196400|TraesCS6B02G258600|TraesCS2A02G196700|TraesCS2B02G398200|TraesCS1B02G122800|TraesCS1A02G094900|TraesCS2B02G224300|TraesCS2B02G398400|TraesCS1D02G103500|TraesCS2A02G380800|TraesCS2A02G380900|TraesCS1B02G048300|TraesCS2A02G212900|TraesCS6A02G222700|TraesCS2D02G218700|TraesCS4A02G401300|TraesCS2B02G224000|TraesCS2D02G204400|…	--	76
BP	GO:0006559	L-phenylalanine catabolic process	23	0	23	2.98122e-09	1.53285e-07	TraesCS2A02G381000|TraesCS1D02G039300|TraesCS2D02G204700|TraesCS2A02G196400|TraesCS6B02G258600|TraesCS2A02G196700|TraesCS2B02G398200|TraesCS1B02G122800|TraesCS1A02G094900|TraesCS2B02G224300|TraesCS2B02G398400|TraesCS1D02G103500|TraesCS2A02G380800|TraesCS2A02G380900|TraesCS1B02G048300|TraesCS2A02G212900|TraesCS6A02G222700|TraesCS2D02G218700|TraesCS4A02G401300|TraesCS2B02G224000|TraesCS2D02G204400|…	--	76
BP	GO:0002229	defense response to oomycetes	51	21	72	3.64934e-09	1.85066e-07	TraesCS6B02G265000|TraesCS2D02G142200|TraesCS2D02G368000|TraesCSU02G142100|TraesCS2D02G456800|TraesCS4A02G029800|TraesCS2A02G371700|TraesCS2D02G104500|TraesCS2D02G219900|TraesCS2A02G394900|TraesCS6D02G191500|TraesCS2A02G489500|TraesCS2A02G186400|TraesCS3B02G588200|TraesCS2A02G186500|TraesCS2B02G412900|TraesCS4D02G172200|TraesCS4D02G274400|TraesCS2B02G024000|TraesCS7D02G248200|TraesCS2D02G489700|T…	TraesCS7D02G080500|TraesCS5B02G053400|TraesCS1A02G410500|TraesCS3B02G351600|TraesCS7A02G507700|TraesCS5A02G197200|TraesCS5B02G056800|TraesCS7D02G495800|TraesCS3B02G364400|TraesCS7B02G415900|TraesCS1B02G467700|TraesCS5B02G449800|TraesCS5B02G056900|TraesCS5A02G048400|TraesCS3B02G364500|TraesCS1B02G440300|TraesCS2D02G040700|TraesCS5A02G463300|TraesCS5D02G452800|TraesCS7D02G080600|TraesCS5D02G452900	472
BP	GO:0006575	cellular modified amino acid metabolic process	70	4	74	4.54318e-09	2.27282e-07	TraesCS1B02G194300|TraesCS7D02G465400|TraesCS3B02G536100|TraesCS3D02G429600|TraesCS2D02G224700|TraesCS3B02G471500|TraesCS5A02G468400|TraesCS3D02G485700|TraesCS1D02G190200|TraesCS7A02G132000|TraesCS5A02G276200|TraesCS5A02G424000|TraesCS2A02G218700|TraesCS1D02G191100|TraesCS6A02G139100|TraesCS2A02G578400|TraesCS1A02G186500|TraesCS1B02G090500|TraesCS3A02G302100|TraesCS2B02G244100|TraesCS3D02G167700|…	TraesCS5A02G276300|TraesCS4A02G259700|TraesCS2D02G468300|TraesCS7B02G096300	493
BP	GO:0044550	secondary metabolite biosynthetic process	98	16	114	5.3103e-09	2.62116e-07	TraesCS2A02G381000|TraesCS7B02G052700|TraesCS7D02G197800|TraesCSU02G201400|TraesCS2A02G195600|TraesCS2D02G064900|TraesCS3A02G229700|TraesCSU02G100500|TraesCS5A02G525400|TraesCS7A02G042600|TraesCS5D02G210600|TraesCS1A02G194900|TraesCS1B02G419300|TraesCS7A02G395700|TraesCS4B02G239400|TraesCS2A02G380900|TraesCS5B02G239700|TraesCS5A02G205700|TraesCS2B02G215000|TraesCS4A02G401300|TraesCS3B02G380500|Tr…	TraesCS5B02G246900|TraesCS2D02G238500|TraesCS5D02G041700|TraesCS4B02G363100|TraesCS5B02G268200|TraesCS7A02G369400|TraesCS2B02G181900|TraesCS7B02G232400|TraesCS5A02G257100|TraesCS2D02G058400|TraesCS4B02G006800|TraesCS5A02G531300|TraesCS7D02G353900|TraesCS6D02G057800|TraesCS1B02G067600|TraesCS6D02G008200	887
BP	GO:2001025	positive regulation of response to drug	12	2	14	6.24986e-09	3.0048e-07	TraesCS2B02G121800|TraesCS1D02G300700|TraesCS2A02G489500|TraesCS4B02G170100|TraesCS2A02G104800|TraesCS4D02G096400|TraesCS4D02G172200|TraesCS2D02G104500|TraesCS2D02G489700|TraesCS2B02G517400|TraesCS1A02G301100|TraesCS3A02G343600	TraesCS1A02G410500|TraesCS1B02G440300	30
BP	GO:2001040	positive regulation of cellular response to drug	12	2	14	6.24986e-09	3.0048e-07	TraesCS2B02G121800|TraesCS1D02G300700|TraesCS2A02G489500|TraesCS4B02G170100|TraesCS2A02G104800|TraesCS4D02G096400|TraesCS4D02G172200|TraesCS2D02G104500|TraesCS2D02G489700|TraesCS2B02G517400|TraesCS1A02G301100|TraesCS3A02G343600	TraesCS1A02G410500|TraesCS1B02G440300	30
BP	GO:0080187	floral organ senescence	12	4	16	8.14571e-09	3.86608e-07	TraesCS2B02G121800|TraesCS2A02G489500|TraesCS1D02G300700|TraesCS4B02G170100|TraesCS2A02G104800|TraesCS4D02G172200|TraesCS2D02G104500|TraesCS2B02G118500|TraesCS2D02G489700|TraesCS2B02G517400|TraesCS1A02G301100|TraesCS3A02G343600	TraesCS1A02G410500|TraesCS1B02G440300|TraesCS2A02G527100|TraesCS5B02G368300	40
BP	GO:0031347	regulation of defense response	104	23	127	1.02512e-08	4.80377e-07	TraesCS6B02G175100|TraesCS7D02G204500|TraesCS7B02G108300|TraesCSU02G003000|TraesCS3B02G375600|TraesCS5D02G343400|TraesCS5D02G354300|TraesCS3B02G172400|TraesCS7B02G088000|TraesCS5D02G211200|TraesCS1B02G060400|TraesCS5B02G211000|TraesCS7A02G201600|TraesCS6B02G436300|TraesCS5B02G086900|TraesCS2B02G007400|TraesCS2B02G303600|TraesCS7B02G107700|TraesCS4B02G170100|TraesCS5D02G342600|TraesCS4D02G096400|T…	TraesCS1A02G425100|TraesCS7A02G168400|TraesCS5A02G197200|TraesCS2B02G555200|TraesCS1A02G410500|TraesCS7D02G351600|TraesCS3D02G276800|TraesCS7B02G108200|TraesCS6A02G251400|TraesCS7A02G386400|TraesCS7A02G116000|TraesCS1D02G434100|TraesCS7A02G371100|TraesCS1A02G338700|TraesCS1B02G440300|TraesCS2D02G528200|TraesCS5A02G184300|TraesCS1D02G418000|TraesCS2D02G070400|TraesCS3B02G347000|TraesCS7B02G057700|…	1032
BP	GO:0005975	carbohydrate metabolic process	261	106	367	1.10144e-08	5.09693e-07	TraesCS4A02G083700|TraesCS3D02G475100|TraesCS7B02G327400|TraesCS3B02G530000|TraesCS3D02G481400|TraesCS2D02G333800|TraesCS5B02G454100|TraesCS3B02G142300|TraesCS3D02G478000|TraesCS2B02G079100|TraesCS6B02G031600|TraesCS1A02G276200|TraesCS3A02G482200|TraesCS4B02G251100|TraesCS3D02G440200|TraesCS1D02G342300|TraesCS1B02G265900|TraesCS7D02G201000|TraesCS2D02G018000|TraesCS6D02G199500|TraesCS2A02G139600|…	TraesCS5B02G175800|TraesCS2A02G094700|TraesCS7A02G009800|TraesCS6B02G247000|TraesCS4A02G485900|TraesCS4B02G167500|TraesCS7D02G380500|TraesCS7B02G034600|TraesCS7B02G286700|TraesCS7D02G009400|TraesCS3D02G332200|TraesCS7A02G251400|TraesCS4A02G486000|TraesCS7A02G352500|TraesCS7D02G263700|TraesCS1D02G232700|TraesCS3A02G223700|TraesCS4B02G185300|TraesCS4B02G178700|TraesCS5B02G295000|TraesCS5D02G384100|…	3748
BP	GO:0010646	regulation of cell communication	149	39	188	1.57153e-08	7.18248e-07	TraesCS6B02G175100|TraesCS7D02G204500|TraesCS7B02G108300|TraesCS2D02G104600|TraesCS3D02G257900|TraesCSU02G003000|TraesCS3B02G375600|TraesCS5D02G343400|TraesCS3D02G258200|TraesCS6D02G328800|TraesCS2A02G446500|TraesCS5A02G449800|TraesCS5D02G211200|TraesCS2A02G307900|TraesCS4B02G297100|TraesCS1B02G389700|TraesCS5B02G211000|TraesCS7A02G201600|TraesCS6D02G258400|TraesCS6B02G436300|TraesCS4B02G239400|T…	TraesCS5A02G197200|TraesCS2B02G587800|TraesCS5B02G229800|TraesCS5D02G173700|TraesCS1A02G410500|TraesCS3D02G276800|TraesCS2B02G273500|TraesCS7B02G108200|TraesCS2D02G558900|TraesCS1B02G476700|TraesCS3D02G449900|TraesCS7B02G277700|TraesCS1A02G411200|TraesCS5A02G169300|TraesCS4A02G041400|TraesCS2D02G599700|TraesCS7A02G116000|TraesCS5B02G159100|TraesCS7A02G376200|TraesCS1B02G475700|TraesCS7A02G373800|…	1698
BP	GO:0009966	regulation of signal transduction	148	34	182	1.80955e-08	8.16947e-07	TraesCS6B02G175100|TraesCS7D02G204500|TraesCS7B02G108300|TraesCS2D02G104600|TraesCS3D02G257900|TraesCSU02G003000|TraesCS3B02G375600|TraesCS5D02G343400|TraesCS3D02G258200|TraesCS6D02G328800|TraesCS2A02G446500|TraesCS5A02G449800|TraesCS5D02G211200|TraesCS2A02G307900|TraesCS4B02G297100|TraesCS1B02G389700|TraesCS5B02G211000|TraesCS7A02G201600|TraesCS6D02G258400|TraesCS6B02G436300|TraesCS4B02G239400|T…	TraesCS5A02G197200|TraesCS5B02G229800|TraesCS5D02G173700|TraesCS1A02G410500|TraesCS3D02G276800|TraesCS2B02G273500|TraesCS7B02G108200|TraesCS2D02G558900|TraesCS1B02G476700|TraesCS3D02G449900|TraesCS1A02G411200|TraesCS5A02G169300|TraesCS4A02G041400|TraesCS2D02G599700|TraesCS7A02G116000|TraesCS5B02G159100|TraesCS1B02G475700|TraesCS7A02G373800|TraesCS7D02G441400|TraesCS1B02G440300|TraesCS5D02G236500|…	1635
BP	GO:0016054	organic acid catabolic process	59	19	78	2.41558e-08	1.07741e-06	TraesCS2A02G381000|TraesCS3D02G293800|TraesCS1D02G039300|TraesCS5A02G424300|TraesCS2A02G196400|TraesCS1B02G313400|TraesCS3B02G328700|TraesCS2A02G196700|TraesCS1B02G048300|TraesCS3B02G549000|TraesCS2B02G398200|TraesCS2D02G204400|TraesCS1D02G142700|TraesCS1B02G122800|TraesCS6D02G213100|TraesCS6B02G258600|TraesCS1A02G094900|TraesCS2A02G394900|TraesCS2D02G204700|TraesCS2D02G405600|TraesCS2B02G224300|…	TraesCS6D02G325100|TraesCS4B02G376200|TraesCS3B02G351600|TraesCS6A02G344000|TraesCS2D02G379000|TraesCS4A02G114200|TraesCS6B02G376200|TraesCS7D02G143200|TraesCS5A02G503500|TraesCS2A02G035700|TraesCS4B02G124800|TraesCS2B02G400000|TraesCS5A02G048400|TraesCS5A02G059300|TraesCS2A02G382700|TraesCS5B02G053400|TraesCS2B02G048700|TraesCS4A02G357200|TraesCSU02G064700	551
BP	GO:0009074	aromatic amino acid family catabolic process	25	1	26	2.47231e-08	1.08958e-06	TraesCS2A02G381000|TraesCS1D02G039300|TraesCS2D02G204700|TraesCS2A02G196400|TraesCS6B02G258600|TraesCS2A02G196700|TraesCS2B02G398200|TraesCS1B02G122800|TraesCS1A02G094900|TraesCS2B02G224300|TraesCS2B02G398400|TraesCS1D02G103500|TraesCS2A02G380800|TraesCS2A02G380900|TraesCS3D02G361800|TraesCS1B02G048300|TraesCS2A02G212900|TraesCS6A02G222700|TraesCS2D02G218700|TraesCS4A02G401300|TraesCS2B02G224000|…	TraesCS4B02G124800	104
BP	GO:0001934	positive regulation of protein phosphorylation	40	2	42	2.50806e-08	1.09234e-06	TraesCS4D02G239400|TraesCS1A02G367200|TraesCS3B02G288300|TraesCS4D02G194700|TraesCS1A02G391100|TraesCS1D02G372700|TraesCS4B02G193700|TraesCS7D02G155100|TraesCS1D02G372600|TraesCS6D02G328800|TraesCS3A02G256200|TraesCS1B02G385100|TraesCS6B02G379500|TraesCS1D02G372800|TraesCS1B02G419300|TraesCS3B02G289400|TraesCS1B02G385000|TraesCS4B02G239400|TraesCS3A02G256300|TraesCS1A02G367000|TraesCS3A02G255600|…	TraesCS6D02G139200|TraesCS5B02G196400	226
BP	GO:0003333	amino acid transmembrane transport	38	7	45	3.2227e-08	1.38726e-06	TraesCS7B02G212500|TraesCS4B02G139700|TraesCS4A02G215300|TraesCS7A02G517100|TraesCS7B02G271200|TraesCS5A02G115100|TraesCS4B02G285800|TraesCS3D02G402300|TraesCS7A02G188200|TraesCS2B02G343300|TraesCS5D02G125700|TraesCS2D02G324400|TraesCS3B02G441100|TraesCSU02G023100|TraesCS7B02G093100|TraesCS7B02G213000|TraesCS3B02G441200|TraesCS7D02G189100|TraesCS7D02G507300|TraesCS7A02G356600|TraesCS2A02G339100|T…	TraesCS2A02G499800|TraesCS5D02G485300|TraesCS6A02G348400|TraesCS2D02G267400|TraesCS6D02G331400|TraesCS6A02G285300|TraesCS2D02G331800	253
BP	GO:0046395	carboxylic acid catabolic process	58	19	77	4.05758e-08	1.72657e-06	TraesCS2A02G381000|TraesCS3D02G293800|TraesCS1D02G039300|TraesCS5A02G424300|TraesCS2A02G196400|TraesCS1B02G313400|TraesCS3B02G328700|TraesCS2A02G196700|TraesCS1B02G048300|TraesCS3B02G549000|TraesCS2B02G398200|TraesCS2D02G204400|TraesCS1D02G142700|TraesCS1B02G122800|TraesCS6D02G213100|TraesCS6B02G258600|TraesCS1A02G094900|TraesCS2A02G394900|TraesCS2D02G204700|TraesCS2D02G405600|TraesCS2B02G224300|…	TraesCS6D02G325100|TraesCS4B02G376200|TraesCS3B02G351600|TraesCS6A02G344000|TraesCS2D02G379000|TraesCS4A02G114200|TraesCS6B02G376200|TraesCS7D02G143200|TraesCS5A02G503500|TraesCS2A02G035700|TraesCS4B02G124800|TraesCS2B02G400000|TraesCS5A02G048400|TraesCS5A02G059300|TraesCS2A02G382700|TraesCS5B02G053400|TraesCS2B02G048700|TraesCS4A02G357200|TraesCSU02G064700	548
BP	GO:0023051	regulation of signaling	148	35	183	5.01685e-08	2.1105e-06	TraesCS6B02G175100|TraesCS7D02G204500|TraesCS7B02G108300|TraesCS2D02G104600|TraesCS3D02G257900|TraesCSU02G003000|TraesCS3B02G375600|TraesCS5D02G343400|TraesCS3D02G258200|TraesCS6D02G328800|TraesCS2A02G446500|TraesCS5A02G449800|TraesCS5D02G211200|TraesCS2A02G307900|TraesCS4B02G297100|TraesCS1B02G389700|TraesCS5B02G211000|TraesCS7A02G201600|TraesCS6D02G258400|TraesCS6B02G436300|TraesCS4B02G239400|T…	TraesCS5A02G197200|TraesCS2B02G587800|TraesCS5B02G229800|TraesCS5D02G173700|TraesCS1A02G410500|TraesCS3D02G276800|TraesCS2B02G273500|TraesCS7B02G108200|TraesCS2D02G558900|TraesCS1B02G476700|TraesCS3D02G449900|TraesCS1A02G411200|TraesCS5A02G169300|TraesCS4A02G041400|TraesCS2D02G599700|TraesCS7A02G116000|TraesCS5B02G159100|TraesCS1B02G475700|TraesCS7A02G373800|TraesCS7D02G441400|TraesCS1B02G440300|…	1670
BP	GO:0006865	amino acid transport	44	10	54	6.52393e-08	2.71366e-06	TraesCS4A02G299800|TraesCS5D02G134500|TraesCS7B02G212500|TraesCS4B02G139700|TraesCS4A02G215300|TraesCS7A02G517100|TraesCS7B02G271200|TraesCS5A02G115100|TraesCS4B02G285800|TraesCS3D02G402300|TraesCS7A02G188200|TraesCS2B02G343300|TraesCS5D02G125700|TraesCS2D02G324400|TraesCS3B02G441100|TraesCSU02G049700|TraesCSU02G023100|TraesCS7B02G093100|TraesCS7B02G213000|TraesCS3B02G441200|TraesCS7D02G189100|Tr…	TraesCS2A02G499800|TraesCS7D02G485400|TraesCS5D02G485300|TraesCS5D02G265100|TraesCS6A02G348400|TraesCS2D02G267400|TraesCS2D02G331800|TraesCS6A02G285300|TraesCS3D02G149300|TraesCS6D02G331400	338
BP	GO:0009809	lignin biosynthetic process	45	4	49	7.61228e-08	3.13119e-06	TraesCS7B02G052700|TraesCS6B02G420000|TraesCS7B02G297700|TraesCS2B02G078600|TraesCS7B02G282100|TraesCS7A02G127600|TraesCS1D02G176400|TraesCS6D02G353300|TraesCS2D02G064900|TraesCS5D02G276400|TraesCS3A02G229700|TraesCS6B02G449400|TraesCS5D02G488900|TraesCS5D02G210600|TraesCS3A02G037800|TraesCS5D02G488800|TraesCS7A02G395700|TraesCS3B02G034800|TraesCS7A02G373000|TraesCS5A02G205700|TraesCS1A02G194900|…	TraesCS7B02G232400|TraesCS5B02G246900|TraesCS6D02G008200|TraesCS5B02G268200	295
BP	GO:0051347	positive regulation of transferase activity	42	4	46	7.75234e-08	3.15376e-06	TraesCS4D02G239400|TraesCS1A02G367200|TraesCS3B02G288300|TraesCS4D02G194700|TraesCS1A02G391100|TraesCS1D02G372700|TraesCS4B02G193700|TraesCS7D02G155100|TraesCS1D02G372600|TraesCS6D02G328800|TraesCS3A02G256200|TraesCS1B02G385100|TraesCS6B02G379500|TraesCS1D02G372800|TraesCS1B02G419300|TraesCS3B02G289400|TraesCS1B02G385000|TraesCS4B02G239400|TraesCS3A02G256300|TraesCS1A02G367000|TraesCS3A02G255600|…	TraesCS2A02G323000|TraesCS2A02G323200|TraesCS5B02G196400|TraesCS6D02G139200	269
BP	GO:0042327	positive regulation of phosphorylation	40	2	42	7.89301e-08	3.17608e-06	TraesCS4D02G239400|TraesCS1A02G367200|TraesCS3B02G288300|TraesCS4D02G194700|TraesCS1A02G391100|TraesCS1D02G372700|TraesCS4B02G193700|TraesCS7D02G155100|TraesCS1D02G372600|TraesCS6D02G328800|TraesCS3A02G256200|TraesCS1B02G385100|TraesCS6B02G379500|TraesCS1D02G372800|TraesCS1B02G419300|TraesCS3B02G289400|TraesCS1B02G385000|TraesCS4B02G239400|TraesCS3A02G256300|TraesCS1A02G367000|TraesCS3A02G255600|…	TraesCS6D02G139200|TraesCS5B02G196400	235
BP	GO:0009812	flavonoid metabolic process	53	29	82	8.53405e-08	3.3971e-06	TraesCS2A02G081100|TraesCS7D02G341500|TraesCS2A02G395000|TraesCS2A02G538600|TraesCS4D02G079900|TraesCS4A02G259300|TraesCS2B02G204500|TraesCS5D02G217400|TraesCS2A02G177400|TraesCS5A02G214800|TraesCSU02G237600|TraesCS2D02G539400|TraesCS6A02G175900|TraesCS5D02G488900|TraesCS6B02G362100|TraesCS7D02G152300|TraesCS4B02G195000|TraesCS5D02G488800|TraesCS5A02G515600|TraesCS2A02G481400|TraesCS3D02G345600|T…	TraesCS1B02G476400|TraesCS2D02G163300|TraesCS7A02G505300|TraesCS6D02G008200|TraesCS7A02G450700|TraesCS5D02G058800|TraesCS5A02G461100|TraesCS2B02G182900|TraesCS3A02G280000|TraesCS2D02G539600|TraesCS2B02G568900|TraesCS7A02G155400|TraesCS7B02G350500|TraesCS3B02G313900|TraesCS1D02G450100|TraesCS6D02G063100|TraesCS5D02G041700|TraesCS6B02G185200|TraesCS2A02G527700|TraesCS7B02G038200|TraesCS3A02G279700|…	607
BP	GO:0000302	response to reactive oxygen species	52	14	66	1.20266e-07	4.73642e-06	TraesCS3B02G334500|TraesCS7D02G341500|TraesCS2A02G024700|TraesCS3B02G549000|TraesCS2D02G104500|TraesCS3B02G375600|TraesCS4B02G235000|TraesCS3A02G035500|TraesCS3D02G390100|TraesCS3B02G375800|TraesCS6B02G110200|TraesCS2A02G489500|TraesCS2A02G437700|TraesCS4A02G106300|TraesCS3A02G302100|TraesCS4A02G090200|TraesCS3B02G549800|TraesCS6B02G365200|TraesCS4D02G172200|TraesCS2D02G227800|TraesCS2D02G025500|…	TraesCS4B02G382700|TraesCS1D02G434100|TraesCS2A02G323200|TraesCS1A02G159500|TraesCS4B02G211600|TraesCS7B02G326400|TraesCS1A02G410500|TraesCS2A02G323000|TraesCS1D02G418000|TraesCS1B02G440300|TraesCS2B02G565300|TraesCS1A02G425100|TraesCS4A02G092200|TraesCS7A02G116000	456
BP	GO:0042537	benzene-containing compound metabolic process	36	3	39	1.32478e-07	5.16245e-06	TraesCS2A02G381000|TraesCS1D02G039300|TraesCS2D02G204700|TraesCS2A02G196400|TraesCS2A02G212900|TraesCS2A02G196700|TraesCS2B02G398200|TraesCS7A02G518800|TraesCS1D02G142700|TraesCS1B02G122800|TraesCS7B02G434700|TraesCS6B02G258600|TraesCS1A02G094900|TraesCS2A02G394900|TraesCS2B02G224300|TraesCS2B02G398400|TraesCS1D02G103500|TraesCS2B02G412900|TraesCS3D02G360900|TraesCS2A02G380800|TraesCS2A02G380900|…	TraesCS5B02G053400|TraesCS5A02G048400|TraesCS3B02G351600	214
BP	GO:0050832	defense response to fungus	106	30	136	1.66892e-07	6.43578e-06	TraesCS1B02G004100|TraesCS6D02G033500|TraesCS5A02G238400|TraesCS3D02G478000|TraesCS3B02G375600|TraesCS5D02G354300|TraesCS1B02G217500|TraesCS1D02G363300|TraesCS6A02G403200|TraesCS1B02G389700|TraesCS6B02G436300|TraesCS5D02G245300|TraesCS3D02G260300|TraesCS4D02G360900|TraesCS4B02G170100|TraesCS6D02G314300|TraesCS5B02G236900|TraesCS3D02G477300|TraesCS5A02G449800|TraesCS3B02G549200|TraesCS2B02G121800|…	TraesCS6B02G019700|TraesCS5A02G184300|TraesCS6A02G400800|TraesCS1A02G410500|TraesCS1B02G168500|TraesCS3B02G031500|TraesCS5A02G411500|TraesCS3B02G031400|TraesCS3B02G378600|TraesCS5B02G415100|TraesCS2D02G293200|TraesCS6B02G019000|TraesCS6B02G164300|TraesCS4B02G007600|TraesCS1B02G440300|TraesCS7D02G087300|TraesCS4A02G455200|TraesCS4B02G382700|TraesCS3A02G072500|TraesCS3D02G028500|TraesCS4A02G293700|…	1181
BP	GO:0042447	hormone catabolic process	14	8	22	1.85063e-07	7.0629e-06	TraesCS1A02G303100|TraesCS2D02G392900|TraesCS1B02G347600|TraesCS6B02G225200|TraesCS1B02G313400|TraesCS6A02G221900|TraesCS3B02G328700|TraesCS2B02G412900|TraesCS1A02G334400|TraesCS3D02G293800|TraesCS1D02G142700|TraesCS6D02G213100|TraesCS1D02G302500|TraesCS2A02G394900	TraesCS5B02G053400|TraesCS4B02G376200|TraesCS3B02G351600|TraesCS5A02G503500|TraesCS6D02G190400|TraesCS5A02G048400|TraesCS2B02G359000|TraesCS2A02G327900	86
BP	GO:0006721	terpenoid metabolic process	63	22	85	2.22359e-07	8.39971e-06	TraesCS6B02G175100|TraesCS3D02G293800|TraesCS2D02G547400|TraesCS6B02G091500|TraesCS6D02G065100|TraesCS6D02G048600|TraesCS2D02G029600|TraesCS7A02G112700|TraesCS6B02G297600|TraesCS6D02G244600|TraesCS6A02G270400|TraesCS3B02G328700|TraesCS4B02G318000|TraesCS1B02G411100|TraesCS2B02G445300|TraesCS7B02G312100|TraesCS5D02G045200|TraesCS1B02G347600|TraesCS7D02G360700|TraesCS7D02G107900|TraesCS2A02G546500|…	TraesCS6D02G057800|TraesCS5B02G291100|TraesCS5A02G056600|TraesCS3B02G308000|TraesCS4B02G353100|TraesCS5A02G374000|TraesCS5A02G503500|TraesCS2D02G238500|TraesCS6B02G128200|TraesCS4D02G347100|TraesCS3D02G037000|TraesCS7A02G360300|TraesCS7D02G051100|TraesCS5D02G383500|TraesCS2D02G477300|TraesCS4B02G376200|TraesCS6A02G100000|TraesCS6D02G082300|TraesCS2B02G167500|TraesCS1A02G076700|TraesCS3B02G439900|…	651
BP	GO:0033238	regulation of cellular amine metabolic process	15	1	16	2.29109e-07	8.48163e-06	TraesCS2D02G539300|TraesCS1B02G389900|TraesCS7A02G154900|TraesCS1A02G370600|TraesCS5D02G245300|TraesCS6B02G379500|TraesCS1B02G389700|TraesCS1D02G376600|TraesCS1A02G370700|TraesCS5B02G236900|TraesCS1D02G376500|TraesCS5A02G238400|TraesCS7D02G155100|TraesCS1A02G370400|TraesCS6D02G328800	TraesCS2D02G484600	49
BP	GO:0006521	regulation of cellular amino acid metabolic process	15	1	16	2.29109e-07	8.48163e-06	TraesCS2D02G539300|TraesCS1B02G389900|TraesCS7A02G154900|TraesCS1A02G370600|TraesCS5D02G245300|TraesCS6B02G379500|TraesCS1B02G389700|TraesCS1D02G376600|TraesCS1A02G370700|TraesCS5B02G236900|TraesCS1D02G376500|TraesCS5A02G238400|TraesCS7D02G155100|TraesCS1A02G370400|TraesCS6D02G328800	TraesCS2D02G484600	49
BP	GO:0019748	secondary metabolic process	121	25	146	2.54554e-07	9.3303e-06	TraesCS2A02G381000|TraesCS7B02G052700|TraesCS7D02G197800|TraesCSU02G201400|TraesCS2A02G145800|TraesCS2A02G195600|TraesCS6A02G151700|TraesCS2D02G064900|TraesCS3A02G229700|TraesCSU02G100500|TraesCS5A02G525400|TraesCS7A02G042600|TraesCS5D02G210600|TraesCS1A02G194900|TraesCS1B02G419300|TraesCS7A02G395700|TraesCS4B02G239400|TraesCS2A02G380900|TraesCS5B02G239700|TraesCS5A02G205700|TraesCS2B02G215000|Tr…	TraesCS6D02G057800|TraesCS5D02G084300|TraesCS5D02G314100|TraesCS5B02G307600|TraesCS6D02G008200|TraesCS4B02G060600|TraesCS2D02G238500|TraesCS2D02G058400|TraesCS4B02G006800|TraesCS7A02G496200|TraesCS7D02G353900|TraesCS5D02G314300|TraesCS5D02G041700|TraesCS7A02G369400|TraesCS2B02G181900|TraesCS5A02G257100|TraesCS5A02G531300|TraesCS4B02G341400|TraesCS5B02G246900|TraesCS5B02G268200|TraesCS7B02G232400|…	1299
BP	GO:1905039	carboxylic acid transmembrane transport	41	7	48	2.6428e-07	9.49869e-06	TraesCS7B02G212500|TraesCS4B02G139700|TraesCS4A02G215300|TraesCS7A02G517100|TraesCS2B02G245900|TraesCS7B02G271200|TraesCS5A02G115100|TraesCS4B02G285800|TraesCS3D02G402300|TraesCS7A02G188200|TraesCS2B02G343300|TraesCS2D02G226000|TraesCS2D02G324400|TraesCS3B02G441100|TraesCSU02G023100|TraesCS7B02G093100|TraesCS7B02G213000|TraesCS3B02G441200|TraesCS7D02G189100|TraesCS7D02G507300|TraesCS7A02G356600|T…	TraesCS2A02G499800|TraesCS5D02G485300|TraesCS6A02G348400|TraesCS2D02G267400|TraesCS2D02G331800|TraesCS6A02G285300|TraesCS6D02G331400	298
BP	GO:1903825	organic acid transmembrane transport	41	7	48	2.6428e-07	9.49869e-06	TraesCS7B02G212500|TraesCS4B02G139700|TraesCS4A02G215300|TraesCS7A02G517100|TraesCS2B02G245900|TraesCS7B02G271200|TraesCS5A02G115100|TraesCS4B02G285800|TraesCS3D02G402300|TraesCS7A02G188200|TraesCS2B02G343300|TraesCS2D02G226000|TraesCS2D02G324400|TraesCS3B02G441100|TraesCSU02G023100|TraesCS7B02G093100|TraesCS7B02G213000|TraesCS3B02G441200|TraesCS7D02G189100|TraesCS7D02G507300|TraesCS7A02G356600|T…	TraesCS2A02G499800|TraesCS5D02G485300|TraesCS6A02G348400|TraesCS2D02G267400|TraesCS2D02G331800|TraesCS6A02G285300|TraesCS6D02G331400	298
BP	GO:0009698	phenylpropanoid metabolic process	85	12	97	3.27047e-07	1.16416e-05	TraesCS1D02G282300|TraesCS2A02G381000|TraesCS7B02G052700|TraesCS1D02G039300|TraesCS1A02G283100|TraesCS7B02G297700|TraesCS2A02G196400|TraesCS5D02G276400|TraesCS2A02G212900|TraesCS2A02G196700|TraesCS2B02G215000|TraesCS2A02G145800|TraesCS2A02G195600|TraesCS7B02G282100|TraesCS2B02G210900|TraesCS2D02G204400|TraesCS6D02G353300|TraesCS2B02G078600|TraesCS6B02G258600|TraesCS6B02G420000|TraesCS3A02G229700|…	TraesCS5B02G246900|TraesCS5D02G041700|TraesCS5B02G268200|TraesCS7A02G369400|TraesCS7B02G232400|TraesCS4B02G363100|TraesCS2D02G058400|TraesCS4B02G006800|TraesCS7A02G496200|TraesCS5A02G531300|TraesCS7D02G353900|TraesCS6D02G008200	780
BP	GO:0016053	organic acid biosynthetic process	169	46	215	3.47746e-07	1.21449e-05	TraesCS2A02G381000|TraesCS5A02G521200|TraesCS7D02G175900|TraesCS2B02G275100|TraesCS4B02G037700|TraesCS4B02G194900|TraesCS5D02G354300|TraesCS6D02G302300|TraesCS2A02G313500|TraesCS1A02G188000|TraesCS4A02G042700|TraesCS4B02G237600|TraesCS2B02G445500|TraesCS2A02G027800|TraesCS5D02G191300|TraesCS6D02G122000|TraesCS4D02G035200|TraesCS2A02G380900|TraesCS1A02G221000|TraesCS6B02G258600|TraesCSU02G022800|T…	TraesCS6D02G154600|TraesCS6D02G325100|TraesCS5B02G299700|TraesCS2A02G545000|TraesCS6A02G024400|TraesCS5D02G162300|TraesCS6D02G224600|TraesCS4A02G059800|TraesCS4D02G236800|TraesCS4A02G276000|TraesCS4A02G106500|TraesCS7B02G455300|TraesCS1A02G219800|TraesCS5D02G424200|TraesCS7A02G537100|TraesCS2B02G400000|TraesCS2B02G429300|TraesCS2D02G468300|TraesCS4A02G114200|TraesCS3D02G037000|TraesCS6A02G218300|…	2083
BP	GO:0046394	carboxylic acid biosynthetic process	169	46	215	3.47746e-07	1.21449e-05	TraesCS2A02G381000|TraesCS5A02G521200|TraesCS7D02G175900|TraesCS2B02G275100|TraesCS4B02G037700|TraesCS4B02G194900|TraesCS5D02G354300|TraesCS6D02G302300|TraesCS2A02G313500|TraesCS1A02G188000|TraesCS4A02G042700|TraesCS4B02G237600|TraesCS2B02G445500|TraesCS2A02G027800|TraesCS5D02G191300|TraesCS6D02G122000|TraesCS4D02G035200|TraesCS2A02G380900|TraesCS1A02G221000|TraesCS6B02G258600|TraesCSU02G022800|T…	TraesCS6D02G154600|TraesCS6D02G325100|TraesCS5B02G299700|TraesCS2A02G545000|TraesCS6A02G024400|TraesCS5D02G162300|TraesCS6D02G224600|TraesCS4A02G059800|TraesCS4D02G236800|TraesCS4A02G276000|TraesCS4A02G106500|TraesCS7B02G455300|TraesCS1A02G219800|TraesCS5D02G424200|TraesCS7A02G537100|TraesCS2B02G400000|TraesCS2B02G429300|TraesCS2D02G468300|TraesCS4A02G114200|TraesCS3D02G037000|TraesCS6A02G218300|…	2083
BP	GO:0031667	response to nutrient levels	26	33	59	4.00658e-07	1.3862e-05	TraesCS5A02G038900|TraesCS6A02G339600|TraesCS1D02G149800|TraesCS5D02G285100|TraesCS4D02G034400|TraesCS3B02G145500|TraesCS6D02G113000|TraesCS3B02G549800|TraesCS6B02G365200|TraesCS2B02G271700|TraesCS1B02G170100|TraesCS6D02G320200|TraesCS3A02G044800|TraesCS2A02G251800|TraesCS3B02G039000|TraesCS6D02G314300|TraesCS2D02G031800|TraesCS5A02G013100|TraesCS2A02G315600|TraesCS6B02G413500|TraesCS6A02G327500|…	TraesCS2A02G389900|TraesCS7A02G376200|TraesCS1D02G003300|TraesCS7B02G326400|TraesCS2D02G163300|TraesCS7B02G129700|TraesCS3D02G381300|TraesCS1A02G388400|TraesCS3B02G322100|TraesCS2A02G157400|TraesCS1B02G308900|TraesCS3B02G322200|TraesCS1D02G325300|TraesCS2B02G182900|TraesCS3D02G055400|TraesCS7B02G277700|TraesCS7A02G231200|TraesCS2D02G388800|TraesCS1A02G268400|TraesCS3A02G055500|TraesCS5A02G421700|…	404
BP	GO:0006950	response to stress	936	290	1226	8.7709e-07	3.00647e-05	TraesCS6B02G175100|TraesCS6B02G265000|TraesCS7D02G204500|TraesCS2D02G368000|TraesCS5A02G478300|TraesCS7D02G175900|TraesCS7D02G551400|TraesCS5B02G490900|TraesCS3D02G175300|TraesCS7A02G096400|TraesCS2D02G379600|TraesCS3A02G229700|TraesCS2A02G163000|TraesCS1B02G217500|TraesCS1D02G363300|TraesCS2D02G030100|TraesCS6A02G403200|TraesCS5B02G120100|TraesCS3B02G404500|TraesCS4B02G297100|TraesCS5D02G195800|…	TraesCS7D02G080500|TraesCS2D02G483300|TraesCS7A02G168400|TraesCS7A02G039300|TraesCS1D02G303400|TraesCS2A02G094700|TraesCS7D02G372600|TraesCS2A02G354000|TraesCS5D02G452800|TraesCS5B02G415100|TraesCS4A02G144000|TraesCS5A02G411500|TraesCS6A02G136400|TraesCS4B02G299600|TraesCS1A02G026300|TraesCS3D02G381300|TraesCS2B02G409300|TraesCS2D02G352400|TraesCS6B02G217100|TraesCS4B02G167500|TraesCS5B02G301500|…	14790
BP	GO:1902223	erythrose 4-phosphate/phosphoenolpyruvate family amino acid biosynthetic process	10	1	11	9.19942e-07	3.09602e-05	TraesCS5A02G370200|TraesCS2A02G292000|TraesCS5B02G372500|TraesCS2B02G308500|TraesCS5D02G379700|TraesCS2B02G308400|TraesCS2D02G289900|TraesCS2D02G290000|TraesCS1B02G195800|TraesCS1A02G188000	TraesCS4A02G106500	26
BP	GO:0009094	L-phenylalanine biosynthetic process	10	1	11	9.19942e-07	3.09602e-05	TraesCS5A02G370200|TraesCS2A02G292000|TraesCS5B02G372500|TraesCS2B02G308500|TraesCS5D02G379700|TraesCS2B02G308400|TraesCS2D02G289900|TraesCS2D02G290000|TraesCS1B02G195800|TraesCS1A02G188000	TraesCS4A02G106500	26
BP	GO:0090357	regulation of tryptophan metabolic process	10	0	10	1.30019e-06	4.33631e-05	TraesCS1B02G389900|TraesCS1A02G370600|TraesCS5D02G245300|TraesCS1B02G389700|TraesCS1D02G376600|TraesCS1A02G370700|TraesCS5B02G236900|TraesCS1D02G376500|TraesCS5A02G238400|TraesCS1A02G370400	--	22
BP	GO:0098656	anion transmembrane transport	53	8	61	1.41132e-06	4.66493e-05	TraesCS3D02G446800|TraesCSU02G023100|TraesCS7B02G212500|TraesCS4B02G139700|TraesCS4A02G215300|TraesCS6D02G084300|TraesCS7A02G517100|TraesCS2B02G245900|TraesCS7B02G271200|TraesCS5A02G115100|TraesCS4B02G285800|TraesCS3D02G402300|TraesCS7A02G188200|TraesCS2B02G343300|TraesCS5D02G125700|TraesCS2D02G324400|TraesCS3B02G441100|TraesCS7B02G213000|TraesCS2D02G376800|TraesCS7B02G093100|TraesCS6A02G098500|T…	TraesCS2A02G499800|TraesCS5D02G485300|TraesCS6A02G348400|TraesCS2D02G267400|TraesCS2B02G524500|TraesCS2D02G331800|TraesCS6A02G285300|TraesCS6D02G331400	439
BP	GO:0046777	protein autophosphorylation	78	18	96	1.53798e-06	5.03857e-05	TraesCS2A02G199700|TraesCS3A02G290300|TraesCS6B02G212700|TraesCS1B02G419300|TraesCS2D02G452900|TraesCS3B02G024200|TraesCS2B02G484300|TraesCS1A02G391100|TraesCS4B02G171100|TraesCS2D02G207400|TraesCS4B02G193700|TraesCS1B02G456700|TraesCS7A02G354700|TraesCS2A02G453300|TraesCSU02G016900|TraesCS5B02G184900|TraesCS4D02G274400|TraesCS2D02G591000|TraesCS2D02G415600|TraesCS7B02G229900|TraesCS6B02G111800|T…	TraesCS2A02G243400|TraesCS3A02G072500|TraesCS7D02G370700|TraesCS6B02G217100|TraesCS1A02G307200|TraesCS3A02G104800|TraesCS2D02G173100|TraesCS7A02G352300|TraesCS3D02G064700|TraesCS3B02G158300|TraesCS2A02G165800|TraesCS2A02G444000|TraesCS3A02G014700|TraesCS7D02G365800|TraesCS1A02G159500|TraesCSU02G171900|TraesCS2B02G080300|TraesCS5B02G249300	797
BP	GO:0010562	positive regulation of phosphorus metabolic process	40	4	44	1.76489e-06	5.68142e-05	TraesCS4D02G239400|TraesCS1A02G367200|TraesCS3B02G288300|TraesCS4D02G194700|TraesCS1A02G391100|TraesCS1D02G372700|TraesCS4B02G193700|TraesCS7D02G155100|TraesCS1D02G372600|TraesCS6D02G328800|TraesCS3A02G256200|TraesCS1B02G385100|TraesCS6B02G379500|TraesCS1D02G372800|TraesCS1B02G419300|TraesCS3B02G289400|TraesCS1B02G385000|TraesCS4B02G239400|TraesCS3A02G256300|TraesCS1A02G367000|TraesCS3A02G255600|…	TraesCS6D02G139200|TraesCS4A02G259700|TraesCS5B02G196400|TraesCS4A02G271500	281
BP	GO:0045937	positive regulation of phosphate metabolic process	40	4	44	1.76489e-06	5.68142e-05	TraesCS4D02G239400|TraesCS1A02G367200|TraesCS3B02G288300|TraesCS4D02G194700|TraesCS1A02G391100|TraesCS1D02G372700|TraesCS4B02G193700|TraesCS7D02G155100|TraesCS1D02G372600|TraesCS6D02G328800|TraesCS3A02G256200|TraesCS1B02G385100|TraesCS6B02G379500|TraesCS1D02G372800|TraesCS1B02G419300|TraesCS3B02G289400|TraesCS1B02G385000|TraesCS4B02G239400|TraesCS3A02G256300|TraesCS1A02G367000|TraesCS3A02G255600|…	TraesCS6D02G139200|TraesCS4A02G259700|TraesCS5B02G196400|TraesCS4A02G271500	281
BP	GO:0007568	aging	65	21	86	1.89882e-06	6.05987e-05	TraesCS5B02G209100|TraesCS4D02G239400|TraesCS1B02G419300|TraesCS2A02G421500|TraesCS1A02G391100|TraesCS1A02G089600|TraesCS2D02G104500|TraesCS6D02G306700|TraesCS3B02G408500|TraesCS4D02G034400|TraesCS3D02G390100|TraesCS3A02G153000|TraesCS3B02G375800|TraesCS2A02G394900|TraesCS2D02G068500|TraesCS7A02G133600|TraesCS1D02G098000|TraesCS4B02G271500|TraesCS5B02G142100|TraesCS1D02G098100|TraesCS2B02G412900|…	TraesCS3A02G107000|TraesCS3A02G107200|TraesCS6B02G370300|TraesCS5A02G391500|TraesCS3B02G351600|TraesCS5B02G053400|TraesCS6D02G319700|TraesCS3D02G109300|TraesCS6B02G355900|TraesCS5B02G368300|TraesCS1D02G418000|TraesCS3B02G179500|TraesCS1A02G410500|TraesCS4A02G229600|TraesCS2A02G527100|TraesCS1B02G440300|TraesCS5D02G401300|TraesCS3B02G125600|TraesCS3A02G216200|TraesCS7A02G116000|TraesCS6D02G300600	696
BP	GO:0009690	cytokinin metabolic process	21	6	27	1.96114e-06	6.15265e-05	TraesCS2D02G407500|TraesCS3D02G263000|TraesCS7A02G381200|TraesCS2B02G428300|TraesCS3D02G408900|TraesCS1A02G156100|TraesCS3A02G251500|TraesCS4A02G317900|TraesCS1D02G157000|TraesCS1D02G444500|TraesCS2A02G410000|TraesCS2B02G428800|TraesCS5D02G471100|TraesCS3A02G414400|TraesCS2D02G407200|TraesCS5A02G460000|TraesCS5D02G568500|TraesCS3D02G310200|TraesCS3B02G344600|TraesCS3B02G449200|TraesCS1A02G159600	TraesCS2A02G265700|TraesCS7B02G455000|TraesCSU02G106300|TraesCS2B02G395200|TraesCS7A02G536900|TraesCS3B02G525300	136
BP	GO:0080134	regulation of response to stress	130	36	166	1.95597e-06	6.15265e-05	TraesCS6B02G175100|TraesCS7D02G204500|TraesCS7B02G108300|TraesCS2D02G104600|TraesCSU02G003000|TraesCS3B02G375600|TraesCS5D02G343400|TraesCS5D02G354300|TraesCS3B02G172400|TraesCS7B02G088000|TraesCS5D02G211200|TraesCS1B02G060400|TraesCS5B02G211000|TraesCS7A02G201600|TraesCS6B02G436300|TraesCS5B02G086900|TraesCS2B02G007400|TraesCS2B02G303600|TraesCS6A02G235100|TraesCS7B02G107700|TraesCS4B02G170100|T…	TraesCS1A02G425100|TraesCS7B02G202900|TraesCS7A02G168400|TraesCS7D02G535300|TraesCS5A02G197200|TraesCS2B02G555200|TraesCS1A02G410500|TraesCS7D02G351600|TraesCS3D02G276800|TraesCS7B02G108200|TraesCS5A02G500500|TraesCS6A02G251400|TraesCS7B02G277700|TraesCS7A02G386400|TraesCS7A02G116000|TraesCS1D02G434100|TraesCS7A02G376200|TraesCS7A02G371100|TraesCS7A02G205100|TraesCS1A02G338700|TraesCS5A02G500700|…	1572
BP	GO:0072330	monocarboxylic acid biosynthetic process	107	28	135	2.36762e-06	7.36548e-05	TraesCS2A02G381000|TraesCS6D02G302300|TraesCS7D02G175900|TraesCS6B02G207000|TraesCS4B02G194900|TraesCS5D02G354300|TraesCS2A02G313500|TraesCS4B02G237600|TraesCS5D02G191300|TraesCS6D02G122000|TraesCS4D02G035200|TraesCS2A02G380900|TraesCSU02G022800|TraesCS7D02G073600|TraesCS2A02G311200|TraesCS6D02G314300|TraesCS4A02G401300|TraesCS3B02G549200|TraesCS4D02G264500|TraesCS7B02G145200|TraesCS4A02G109300|T…	TraesCS6D02G154600|TraesCS2A02G545000|TraesCS6A02G024400|TraesCS5D02G162300|TraesCS5D02G159700|TraesCS4A02G276000|TraesCS5A02G374000|TraesCS7B02G455300|TraesCS2B02G167500|TraesCS1A02G219800|TraesCS7A02G537100|TraesCS2B02G429300|TraesCS4A02G114200|TraesCS3D02G037000|TraesCS5D02G424200|TraesCS6D02G224600|TraesCS4D02G008200|TraesCS5D02G383500|TraesCS5D02G384100|TraesCS1A02G439000|TraesCS5B02G556300|…	1229
BP	GO:0006816	calcium ion transport	24	9	33	2.44619e-06	7.5465e-05	TraesCS5A02G218300|TraesCS2D02G356300|TraesCS7A02G153400|TraesCS7D02G184700|TraesCS5D02G160300|TraesCS5B02G217000|TraesCS7D02G444100|TraesCS7A02G183100|TraesCS2A02G357500|TraesCS7B02G355500|TraesCS4A02G109000|TraesCS6B02G380800|TraesCS4A02G156500|TraesCS2D02G507000|TraesCS5B02G217200|TraesCS5B02G217500|TraesCS2B02G376700|TraesCS7D02G154800|TraesCS5D02G226400|TraesCS7B02G058100|TraesCS5D02G225900|…	TraesCS7B02G057900|TraesCS2B02G246200|TraesCS2A02G444600|TraesCS2B02G587800|TraesCS7D02G441400|TraesCS6B02G380900|TraesCS7B02G057700|TraesCS2D02G351100|TraesCS2B02G370900	187
BP	GO:0080167	response to karrikin	28	10	38	3.58945e-06	0.000109819	TraesCS2A02G538600|TraesCS2B02G568800|TraesCS7B02G212500|TraesCS1D02G189600|TraesCS3D02G216700|TraesCS2B02G245900|TraesCS6D02G240300|TraesCS2D02G539400|TraesCS2D02G226000|TraesCS4D02G206200|TraesCS1D02G444100|TraesCS2B02G624600|TraesCS3D02G345600|TraesCS4A02G234100|TraesCS5D02G554300|TraesCS2D02G338200|TraesCS6A02G265800|TraesCS5B02G001100|TraesCS4D02G079900|TraesCS3A02G351400|TraesCS7B02G213000|…	TraesCS2A02G294600|TraesCS7B02G425600|TraesCS1D02G126600|TraesCS4B02G096700|TraesCS2D02G539600|TraesCS7B02G429800|TraesCS7A02G373800|TraesCS2D02G292300|TraesCS2B02G568900|TraesCS2B02G311000	234
BP	GO:0080142	regulation of salicylic acid biosynthetic process	14	2	16	3.7007e-06	0.000112295	TraesCS5B02G098900|TraesCS5D02G102000|TraesCS5B02G095800|TraesCS1B02G060400|TraesCS5D02G102100|TraesCS4D02G096400|TraesCS5D02G105100|TraesCS5B02G417200|TraesCS6A02G296600|TraesCS5A02G090000|TraesCS5D02G422500|TraesCS1D02G140300|TraesCS5B02G416900|TraesCS5D02G422200	TraesCS2B02G555200|TraesCS2D02G528200	59
BP	GO:0006720	isoprenoid metabolic process	67	22	89	5.01249e-06	0.000150864	TraesCS6B02G175100|TraesCS3D02G293800|TraesCS5A02G454500|TraesCS2D02G547400|TraesCS1A02G303100|TraesCS1B02G313400|TraesCS6D02G048600|TraesCS3B02G328700|TraesCS6B02G297600|TraesCS6D02G244600|TraesCS6A02G270400|TraesCS6D02G213100|TraesCS4B02G318000|TraesCS1B02G411100|TraesCS2B02G445300|TraesCS7B02G312100|TraesCS5D02G045200|TraesCS1B02G347600|TraesCS7D02G360700|TraesCS7D02G107900|TraesCS2A02G546500|…	TraesCS6D02G057800|TraesCS5B02G291100|TraesCS5A02G056600|TraesCS3B02G308000|TraesCS4B02G353100|TraesCS5A02G374000|TraesCS5A02G503500|TraesCS2D02G238500|TraesCS6B02G128200|TraesCS4D02G347100|TraesCS3D02G037000|TraesCS7A02G360300|TraesCS7D02G051100|TraesCS5D02G383500|TraesCS2D02G477300|TraesCS4B02G376200|TraesCS6A02G100000|TraesCS6D02G082300|TraesCS2B02G167500|TraesCS1A02G076700|TraesCS3B02G439900|…	745
BP	GO:0019932	second-messenger-mediated signaling	27	5	32	5.32745e-06	0.00015905	TraesCS5A02G218300|TraesCS1D02G360000|TraesCS3B02G205700|TraesCS3D02G227400|TraesCS5D02G392200|TraesCS7A02G153400|TraesCS5B02G387200|TraesCS5B02G217000|TraesCS7D02G444100|TraesCS5D02G068100|TraesCS7B02G355500|TraesCS1A02G351300|TraesCS5D02G068000|TraesCS6B02G380800|TraesCS5A02G057100|TraesCS1A02G416100|TraesCS5B02G217200|TraesCS5B02G217500|TraesCS7D02G154800|TraesCS5D02G226400|TraesCS7B02G058100|…	TraesCS7B02G057700|TraesCS2B02G246200|TraesCS2B02G587800|TraesCS7B02G057900|TraesCS6B02G380900	185
BP	GO:0019722	calcium-mediated signaling	25	5	30	6.05621e-06	0.000179361	TraesCS5A02G218300|TraesCS1D02G360000|TraesCS3B02G205700|TraesCS5D02G392200|TraesCS7A02G153400|TraesCS5B02G387200|TraesCS5B02G217000|TraesCS7D02G444100|TraesCS5D02G068100|TraesCS7B02G355500|TraesCS1A02G351300|TraesCS5D02G068000|TraesCS6B02G380800|TraesCS5A02G057100|TraesCS1A02G416100|TraesCS5B02G217200|TraesCS5B02G217500|TraesCS7D02G154800|TraesCS5D02G226400|TraesCS7B02G058100|TraesCS5D02G225900|…	TraesCS7B02G057700|TraesCS2B02G246200|TraesCS2B02G587800|TraesCS7B02G057900|TraesCS6B02G380900	169
BP	GO:0009072	aromatic amino acid family metabolic process	45	3	48	6.52774e-06	0.000191791	TraesCS2A02G381000|TraesCS1D02G039300|TraesCS2D02G204700|TraesCS2A02G196400|TraesCS2A02G212900|TraesCS2A02G196700|TraesCS2B02G398200|TraesCS1B02G122800|TraesCS1A02G094900|TraesCS2D02G289900|TraesCS1A02G188000|TraesCS2B02G224300|TraesCS3D02G167700|TraesCS1D02G103500|TraesCS5D02G379700|TraesCS2A02G380800|TraesCS2A02G380900|TraesCS1B02G195800|TraesCS3D02G361800|TraesCS1B02G048300|TraesCS6B02G258600|…	TraesCS4B02G124800|TraesCS4A02G106500|TraesCS5B02G055900	333
BP	GO:0009867	jasmonic acid mediated signaling pathway	27	10	37	6.61299e-06	0.000192766	TraesCS1D02G362900|TraesCS3D02G113200|TraesCS3A02G111200|TraesCS2D02G104500|TraesCS2A02G393500|TraesCS4B02G235000|TraesCS3B02G172400|TraesCS2A02G489500|TraesCS1D02G363300|TraesCS4A02G163000|TraesCS6B02G365200|TraesCS4A02G001300|TraesCS4D02G172200|TraesCS2D02G489700|TraesCS1A02G301100|TraesCS3A02G343600|TraesCS1B02G374900|TraesCS1D02G300700|TraesCS4B02G170100|TraesCS6D02G314300|TraesCS3B02G129900|…	TraesCS1A02G425100|TraesCS1D02G434100|TraesCS3A02G107200|TraesCS1B02G180100|TraesCS3D02G109300|TraesCS1A02G410500|TraesCS1D02G151700|TraesCS1B02G440300|TraesCS7B02G057700|TraesCS3B02G125600	231
BP	GO:0032787	monocarboxylic acid metabolic process	137	50	187	7.2848e-06	0.00021069	TraesCS2A02G381000|TraesCS6D02G302300|TraesCS5A02G424300|TraesCS7D02G175900|TraesCS6B02G207000|TraesCS6B02G302400|TraesCS4B02G194900|TraesCS5D02G354300|TraesCS2A02G313500|TraesCS3B02G172400|TraesCS4B02G237600|TraesCS5D02G191300|TraesCS6D02G122000|TraesCS4D02G035200|TraesCS2A02G380900|TraesCS1D02G200600|TraesCS5D02G436000|TraesCS7D02G073600|TraesCS2D02G377400|TraesCS2A02G311200|TraesCS4B02G037700|…	TraesCS6D02G154600|TraesCS2B02G127700|TraesCS2A02G545000|TraesCS5B02G053400|TraesCS6A02G024400|TraesCS5D02G159700|TraesCS4A02G276000|TraesCS2B02G167500|TraesCS5A02G048400|TraesCS7A02G537100|TraesCS5A02G411500|TraesCS7B02G455300|TraesCS3D02G233300|TraesCS5D02G103100|TraesCS1A02G219800|TraesCS3B02G351600|TraesCS3D02G097100|TraesCS5B02G415100|TraesCS1A02G253200|TraesCS2B02G429300|TraesCS4A02G357200|…	1851
BP	GO:0044282	small molecule catabolic process	67	22	89	8.90151e-06	0.000255453	TraesCS4B02G305600|TraesCS2A02G381000|TraesCS3D02G293800|TraesCS5A02G521200|TraesCS5A02G424300|TraesCS2A02G196400|TraesCS1B02G313400|TraesCS2B02G538700|TraesCS2A02G212900|TraesCS2A02G196700|TraesCS1B02G048300|TraesCS5B02G144900|TraesCS3B02G549000|TraesCS2B02G398200|TraesCS2D02G322200|TraesCS1D02G142700|TraesCS1B02G122800|TraesCS3B02G328700|TraesCS2D02G204700|TraesCS1D02G039300|TraesCS2A02G394900|…	TraesCS6D02G325100|TraesCS5A02G059300|TraesCS4A02G114200|TraesCS5A02G048400|TraesCS4A02G357200|TraesCS3B02G351600|TraesCS2D02G129900|TraesCS5A02G503500|TraesCS2A02G035700|TraesCS2B02G400000|TraesCS2B02G048700|TraesCS2D02G379000|TraesCS6A02G344000|TraesCS2B02G451100|TraesCS2A02G382700|TraesCS4B02G124800|TraesCSU02G064700|TraesCS4B02G376200|TraesCS6B02G376200|TraesCS7D02G143200|TraesCS2B02G167500|T…	756
BP	GO:1901606	alpha-amino acid catabolic process	32	10	42	9.75782e-06	0.000277873	TraesCS2A02G381000|TraesCS1D02G039300|TraesCS2D02G204700|TraesCS2A02G196400|TraesCS2A02G212900|TraesCS2A02G196700|TraesCS1B02G048300|TraesCS2B02G398200|TraesCS1B02G122800|TraesCS1A02G094900|TraesCS2B02G224300|TraesCS2B02G398400|TraesCS1D02G103500|TraesCS2A02G380800|TraesCS1B02G429300|TraesCS2A02G380900|TraesCS3D02G361800|TraesCS2B02G538800|TraesCS6B02G258600|TraesCS5A02G522600|TraesCS2D02G218700|…	TraesCS2D02G379000|TraesCS6A02G344000|TraesCS6D02G325100|TraesCS6B02G376200|TraesCS2A02G382700|TraesCS2A02G035700|TraesCS4B02G124800|TraesCS2B02G400000|TraesCS5A02G059300|TraesCS2B02G048700	281
BP	GO:0010150	leaf senescence	47	18	65	1.05653e-05	0.000298569	TraesCS2A02G104800|TraesCS3B02G510100|TraesCS4D02G239400|TraesCS2B02G412900|TraesCS1A02G391100|TraesCS2D02G104500|TraesCS6D02G306700|TraesCS3B02G408500|TraesCS3D02G390100|TraesCS4D02G034400|TraesCS3B02G375800|TraesCS2A02G394900|TraesCS2D02G068500|TraesCS6D02G359300|TraesCS4B02G271500|TraesCS5B02G142100|TraesCS2D02G392900|TraesCS1B02G419300|TraesCS4D02G172200|TraesCS3B02G274100|TraesCS4B02G239400|…	TraesCS3A02G107000|TraesCS3A02G107200|TraesCS6B02G370300|TraesCS2A02G527100|TraesCS3B02G351600|TraesCS5B02G053400|TraesCS6D02G319700|TraesCS3D02G109300|TraesCS5B02G368300|TraesCS1D02G418000|TraesCS1A02G410500|TraesCS5A02G391500|TraesCS1B02G440300|TraesCS5D02G401300|TraesCS3B02G125600|TraesCS3A02G216200|TraesCS7A02G116000|TraesCS6D02G300600	508
BP	GO:0032104	regulation of response to extracellular stimulus	3	3	6	1.09091e-05	0.000303651	TraesCS2D02G011700|TraesCS2B02G010500|TraesCS2A02G011000	TraesCS7A02G376200|TraesCS7D02G372600|TraesCS7B02G277700	9
BP	GO:0032107	regulation of response to nutrient levels	3	3	6	1.09091e-05	0.000303651	TraesCS2D02G011700|TraesCS2B02G010500|TraesCS2A02G011000	TraesCS7A02G376200|TraesCS7D02G372600|TraesCS7B02G277700	9
BP	GO:0006793	phosphorus metabolic process	368	116	484	1.43802e-05	0.000397281	TraesCSU02G016900|TraesCS4D02G194700|TraesCS2D02G379600|TraesCS4B02G031100|TraesCS3B02G555800|TraesCS2D02G168400|TraesCS1A02G330500|TraesCS2A02G503700|TraesCS2B02G271700|TraesCS1B02G411100|TraesCS3B02G333100|TraesCS5B02G012000|TraesCS4D02G274400|TraesCS1A02G218500|TraesCS3A02G114900|TraesCS1D02G231600|TraesCS6D02G334000|TraesCS2B02G525500|TraesCS6D02G216000|TraesCS5A02G297900|TraesCS2D02G405600|T…	TraesCS2A02G243400|TraesCS6B02G251600|TraesCS7D02G416400|TraesCS6D02G204800|TraesCS4A02G064800|TraesCS7D02G370700|TraesCS4B02G230100|TraesCS3A02G104800|TraesCS4B02G353100|TraesCS5A02G412100|TraesCS7A02G431300|TraesCS4B02G006800|TraesCS3D02G332200|TraesCS2D02G484800|TraesCS7D02G169500|TraesCS7D02G263700|TraesCS6A02G344000|TraesCS2A02G165800|TraesCS3A02G355800|TraesCSU02G171900|TraesCS4A02G105400|T…	5489
BP	GO:0015802	basic amino acid transport	9	1	10	1.75014e-05	0.000479926	TraesCS5D02G125700|TraesCS3B02G441100|TraesCS4A02G215300|TraesCS3B02G441200|TraesCS5A02G115100|TraesCS4D02G097400|TraesCS3D02G402300|TraesCS2D02G347000|TraesCS4B02G100800	TraesCS6A02G285300	28
BP	GO:0031669	cellular response to nutrient levels	14	28	42	1.9443e-05	0.000529249	TraesCS6B02G413500|TraesCS2A02G315600|TraesCS5A02G038900|TraesCS6A02G339600|TraesCS1D02G149800|TraesCS2D02G031800|TraesCS1B02G170100|TraesCS3D02G127300|TraesCS7A02G176700|TraesCS1A02G152800|TraesCS6D02G320200|TraesCS3B02G145500|TraesCS6D02G113000|TraesCS6B02G370600	TraesCS2A02G389900|TraesCS7A02G376200|TraesCS1D02G003300|TraesCS2D02G163300|TraesCS7B02G129700|TraesCS1D02G325300|TraesCS1A02G388400|TraesCS3B02G322100|TraesCS2A02G157400|TraesCS1B02G308900|TraesCS3B02G322200|TraesCS2B02G182900|TraesCS3D02G055400|TraesCS7B02G277700|TraesCS7A02G231200|TraesCS2D02G388800|TraesCS1A02G268400|TraesCS3A02G055500|TraesCS5A02G421700|TraesCS1A02G324000|TraesCS3B02G322000|…	289
BP	GO:0009862	systemic acquired resistance, salicylic acid mediated signaling pathway	19	2	21	1.97469e-05	0.000533597	TraesCS2B02G121800|TraesCS1D02G300700|TraesCS1A02G301100|TraesCS3B02G588200|TraesCS2A02G489500|TraesCS4B02G170100|TraesCS3D02G318600|TraesCS2A02G104800|TraesCS4D02G096400|TraesCS4D02G172200|TraesCS2D02G104500|TraesCS4A02G043800|TraesCS2A02G449900|TraesCS2D02G489700|TraesCS2B02G517400|TraesCS2D02G449400|TraesCS2B02G007400|TraesCS3A02G343600|TraesCS4D02G264500	TraesCS1A02G410500|TraesCS1B02G440300	104
BP	GO:0044283	small molecule biosynthetic process	192	59	251	2.12326e-05	0.000569586	TraesCS2A02G381000|TraesCS5A02G521200|TraesCS7D02G175900|TraesCS2B02G275100|TraesCS4B02G037700|TraesCS4B02G194900|TraesCS3D02G266400|TraesCS2D02G379600|TraesCS5D02G354300|TraesCS6D02G302300|TraesCS2A02G313500|TraesCS1A02G188000|TraesCS4A02G042700|TraesCS4B02G237600|TraesCS2B02G445500|TraesCS2A02G027800|TraesCS5D02G191300|TraesCS6D02G122000|TraesCS4D02G035200|TraesCS1B02G411100|TraesCS2A02G380900|…	TraesCS6D02G154600|TraesCS6D02G325100|TraesCS5B02G299700|TraesCS2A02G545000|TraesCS6B02G251600|TraesCS6A02G024400|TraesCS5D02G162300|TraesCS6D02G224600|TraesCS6D02G204800|TraesCS4A02G059800|TraesCS4D02G236800|TraesCS4A02G276000|TraesCS2B02G167500|TraesCS2B02G377500|TraesCS4A02G106500|TraesCS2D02G356900|TraesCS7B02G455300|TraesCS1A02G219800|TraesCS5D02G424200|TraesCS2D02G129900|TraesCS3D02G312200|…	2645
BP	GO:0009095	aromatic amino acid family biosynthetic process, prephenate pathway	10	1	11	2.67162e-05	0.000706453	TraesCS5A02G370200|TraesCS2A02G292000|TraesCS5B02G372500|TraesCS2B02G308500|TraesCS5D02G379700|TraesCS2B02G308400|TraesCS2D02G289900|TraesCS2D02G290000|TraesCS1B02G195800|TraesCS1A02G188000	TraesCS4A02G106500	35
BP	GO:0016036	cellular response to phosphate starvation	7	15	22	2.66429e-05	0.000706453	TraesCS6A02G339600|TraesCS1D02G149800|TraesCS1B02G170100|TraesCS6B02G413500|TraesCS1A02G152800|TraesCS6D02G320200|TraesCS6B02G370600	TraesCS7D02G372600|TraesCS2A02G157400|TraesCS1D02G396300|TraesCS3B02G322200|TraesCS7A02G376200|TraesCS2B02G182900|TraesCS3D02G055400|TraesCS7B02G277700|TraesCS7A02G231200|TraesCS3B02G322100|TraesCS3A02G055500|TraesCS2D02G163300|TraesCS7B02G129700|TraesCS1A02G388400|TraesCS3B02G322000	114
BP	GO:0009694	jasmonic acid metabolic process	21	5	26	2.93971e-05	0.00077183	TraesCS7B02G079400|TraesCS5B02G408000|TraesCS2B02G003100|TraesCS7D02G176000|TraesCS6D02G314300|TraesCS1B02G371900|TraesCS7D02G175900|TraesCS6B02G365200|TraesCS5A02G403200|TraesCS7D02G175800|TraesCS1A02G351600|TraesCS7A02G174700|TraesCS1A02G015500|TraesCS7B02G079500|TraesCS3D02G449100|TraesCS1D02G142700|TraesCS4A02G494700|TraesCS3B02G172400|TraesCS5D02G413200|TraesCS2B02G202000|TraesCS1D02G359100	TraesCS1A02G425100|TraesCS1D02G434100|TraesCS7B02G455300|TraesCS7D02G524400|TraesCS7A02G537100	148
BP	GO:0042446	hormone biosynthetic process	63	14	77	3.58906e-05	0.000931649	TraesCS7D02G176000|TraesCS7D02G175900|TraesCS4D02G239400|TraesCS2B02G445500|TraesCS2D02G029600|TraesCS2B02G414800|TraesCS1A02G391100|TraesCS6B02G365200|TraesCS1A02G089600|TraesCS7A02G518800|TraesCS1D02G142700|TraesCS7B02G434700|TraesCS2B02G445300|TraesCS7D02G175800|TraesCS5D02G045200|TraesCS1A02G156100|TraesCS3A02G251500|TraesCS6D02G314300|TraesCS1D02G098100|TraesCS1B02G419300|TraesCS1B02G117400|…	TraesCS1B02G021000|TraesCS5A02G319200|TraesCS2A02G013000|TraesCS3D02G220500|TraesCS3B02G308000|TraesCS6B02G355900|TraesCS1A02G113600|TraesCS7A02G537100|TraesCS2A02G265700|TraesCS3B02G552400|TraesCS1B02G133900|TraesCS7B02G455300|TraesCS7D02G524400|TraesCS3B02G439900	655
BP	GO:0009695	jasmonic acid biosynthetic process	14	3	17	3.59875e-05	0.000931649	TraesCS7D02G176000|TraesCS7D02G175900|TraesCS1A02G015500|TraesCS6B02G365200|TraesCS7A02G174700|TraesCS6D02G314300|TraesCS7B02G079500|TraesCS5A02G403200|TraesCS1D02G142700|TraesCS4A02G494700|TraesCS7B02G079400|TraesCS5D02G413200|TraesCS7D02G175800|TraesCS5B02G408000	TraesCS7D02G524400|TraesCS7A02G537100|TraesCS7B02G455300	77
BP	GO:0009682	induced systemic resistance	14	2	16	3.8533e-05	0.000990619	TraesCS2B02G121800|TraesCS1D02G300700|TraesCS2A02G489500|TraesCS4B02G170100|TraesCS4B02G367500|TraesCS2A02G104800|TraesCS4D02G172200|TraesCS5A02G060200|TraesCS2D02G104500|TraesCS4D02G360000|TraesCS2D02G489700|TraesCS2B02G517400|TraesCS1A02G301100|TraesCS3A02G343600	TraesCS1A02G410500|TraesCS1B02G440300	70
BP	GO:2000024	regulation of leaf development	29	4	33	4.01356e-05	0.0010247	TraesCS5B02G460900|TraesCS3D02G390100|TraesCS2D02G104500|TraesCS4B02G193700|TraesCS1D02G038000|TraesCS7D02G049800|TraesCS3A02G256200|TraesCS4D02G029800|TraesCS3B02G142300|TraesCS4D02G172200|TraesCS7A02G054700|TraesCS2D02G489700|TraesCS5A02G452200|TraesCS7A02G195800|TraesCS3A02G343600|TraesCS1D02G300700|TraesCS2A02G489500|TraesCS4B02G170100|TraesCS5A02G451400|TraesCS7D02G197300|TraesCS2B02G517400|…	TraesCS5B02G313800|TraesCS1A02G410500|TraesCS4A02G130600|TraesCS1B02G440300	213
BP	GO:0006493	protein O-linked glycosylation	17	3	20	4.13579e-05	0.00104868	TraesCS7B02G310700|TraesCS1B02G371300|TraesCS4D02G029800|TraesCS5D02G461600|TraesCS5B02G460200|TraesCS5A02G451400|TraesCS1A02G351900|TraesCS1A02G089800|TraesCS1D02G038000|TraesCS5B02G460900|TraesCS7D02G306200|TraesCS5A02G452200|TraesCS3D02G028900|TraesCS1A02G066300|TraesCS6D02G220200|TraesCS1D02G358500|TraesCS5D02G462400	TraesCS6A02G309400|TraesCS6D02G288800|TraesCS3A02G022900	101
BP	GO:0018258	protein O-linked glycosylation via hydroxyproline	10	0	10	4.82042e-05	0.00118968	TraesCS4D02G029800|TraesCS5D02G461600|TraesCS5B02G460200|TraesCS5A02G451400|TraesCS7D02G306200|TraesCS1D02G038000|TraesCS5A02G452200|TraesCS1A02G066300|TraesCS5B02G460900|TraesCS5D02G462400	--	31
BP	GO:0010404	cell wall hydroxyproline-rich glycoprotein metabolic process	10	0	10	4.82042e-05	0.00118968	TraesCS4D02G029800|TraesCS5D02G461600|TraesCS5B02G460200|TraesCS5A02G451400|TraesCS7D02G306200|TraesCS1D02G038000|TraesCS5A02G452200|TraesCS1A02G066300|TraesCS5B02G460900|TraesCS5D02G462400	--	31
BP	GO:0010405	arabinogalactan protein metabolic process	10	0	10	4.82042e-05	0.00118968	TraesCS4D02G029800|TraesCS5D02G461600|TraesCS5B02G460200|TraesCS5A02G451400|TraesCS7D02G306200|TraesCS1D02G038000|TraesCS5A02G452200|TraesCS1A02G066300|TraesCS5B02G460900|TraesCS5D02G462400	--	31
BP	GO:0010384	cell wall proteoglycan metabolic process	10	0	10	4.82042e-05	0.00118968	TraesCS4D02G029800|TraesCS5D02G461600|TraesCS5B02G460200|TraesCS5A02G451400|TraesCS7D02G306200|TraesCS1D02G038000|TraesCS5A02G452200|TraesCS1A02G066300|TraesCS5B02G460900|TraesCS5D02G462400	--	31
BP	GO:0002218	activation of innate immune response	26	9	35	5.04108e-05	0.0012359	TraesCSU02G099800|TraesCS2D02G104500|TraesCS5D02G354300|TraesCS1D02G140300|TraesCS3B02G172400|TraesCS2A02G489500|TraesCS5B02G349200|TraesCS6B02G365200|TraesCS4D02G172200|TraesCS3B02G274100|TraesCS2D02G489700|TraesCS1D02G399900|TraesCS7A02G257200|TraesCS1A02G301100|TraesCS3A02G343600|TraesCS1D02G300700|TraesCS4B02G170100|TraesCS6D02G314300|TraesCS5A02G348100|TraesCS2B02G521100|TraesCS3D02G438700|T…	TraesCS1A02G425100|TraesCS1D02G434100|TraesCS2D02G528200|TraesCS5A02G184300|TraesCS2B02G555200|TraesCS2D02G070400|TraesCS1A02G410500|TraesCS1B02G440300|TraesCS7B02G057700	234
BP	GO:0006796	phosphate-containing compound metabolic process	354	115	469	5.31054e-05	0.0012934	TraesCSU02G016900|TraesCS4D02G194700|TraesCS2D02G379600|TraesCS4B02G031100|TraesCS3B02G555800|TraesCS2D02G168400|TraesCS1A02G330500|TraesCS2A02G503700|TraesCS2B02G271700|TraesCS1B02G411100|TraesCS5B02G012000|TraesCS1A02G218500|TraesCS3A02G114900|TraesCS6D02G334000|TraesCS2B02G525500|TraesCS6D02G216000|TraesCS5A02G297900|TraesCS2D02G405600|TraesCS4A02G029800|TraesCS6D02G211900|TraesCS1A02G338200|T…	TraesCS2A02G243400|TraesCS6B02G251600|TraesCS7D02G416400|TraesCS6D02G204800|TraesCS4A02G064800|TraesCS7D02G370700|TraesCS4B02G230100|TraesCS3A02G104800|TraesCS4B02G353100|TraesCS5A02G412100|TraesCS4A02G371100|TraesCS4B02G006800|TraesCS3D02G332200|TraesCS2D02G484800|TraesCS7D02G169500|TraesCS7D02G263700|TraesCS6A02G344000|TraesCS2A02G165800|TraesCS3A02G355800|TraesCSU02G171900|TraesCS4A02G105400|T…	5376
BP	GO:0009063	cellular amino acid catabolic process	32	10	42	5.51341e-05	0.00133403	TraesCS2A02G381000|TraesCS1D02G039300|TraesCS2D02G204700|TraesCS2A02G196400|TraesCS2A02G212900|TraesCS2A02G196700|TraesCS1B02G048300|TraesCS2B02G398200|TraesCS1B02G122800|TraesCS1A02G094900|TraesCS2B02G224300|TraesCS2B02G398400|TraesCS1D02G103500|TraesCS2A02G380800|TraesCS1B02G429300|TraesCS2A02G380900|TraesCS3D02G361800|TraesCS2B02G538800|TraesCS6B02G258600|TraesCS5A02G522600|TraesCS2D02G218700|…	TraesCS2D02G379000|TraesCS6A02G344000|TraesCS6D02G325100|TraesCS6B02G376200|TraesCS2A02G382700|TraesCS2A02G035700|TraesCS4B02G124800|TraesCS2B02G400000|TraesCS5A02G059300|TraesCS2B02G048700	302
BP	GO:0090693	plant organ senescence	48	18	66	5.71467e-05	0.00137375	TraesCS2A02G104800|TraesCS3B02G510100|TraesCS4D02G239400|TraesCS2B02G412900|TraesCS1A02G391100|TraesCS2D02G104500|TraesCS6D02G306700|TraesCS3B02G408500|TraesCS3D02G390100|TraesCS4D02G034400|TraesCS3B02G375800|TraesCS2A02G394900|TraesCS2D02G068500|TraesCS7A02G133600|TraesCS4B02G271500|TraesCS5B02G142100|TraesCS2D02G392900|TraesCS1B02G419300|TraesCS6D02G359300|TraesCS4D02G172200|TraesCS3B02G274100|…	TraesCS3A02G107000|TraesCS3A02G107200|TraesCS6B02G370300|TraesCS2A02G527100|TraesCS3B02G351600|TraesCS5B02G053400|TraesCS6D02G319700|TraesCS3D02G109300|TraesCS5B02G368300|TraesCS1D02G418000|TraesCS1A02G410500|TraesCS5A02G391500|TraesCS1B02G440300|TraesCS5D02G401300|TraesCS3B02G125600|TraesCS3A02G216200|TraesCS7A02G116000|TraesCS6D02G300600	547
BP	GO:0016101	diterpenoid metabolic process	28	10	38	5.79172e-05	0.00138329	TraesCS6B02G175100|TraesCS3D02G293800|TraesCS1B02G313400|TraesCS2D02G029600|TraesCS3B02G328700|TraesCS2B02G445300|TraesCS5D02G045200|TraesCS1B02G347600|TraesCS7D02G360700|TraesCS7D02G107900|TraesCS2B02G445500|TraesCS2A02G027800|TraesCS6A02G146900|TraesCS1D02G302500|TraesCS1A02G303100|TraesCS7B02G010400|TraesCS7D02G026000|TraesCS4A02G460100|TraesCS3A02G133400|TraesCS1A02G334400|TraesCS7A02G362300|…	TraesCS6D02G057800|TraesCS4B02G376200|TraesCS6A02G100000|TraesCS6D02G082300|TraesCS5B02G291100|TraesCS5A02G056600|TraesCS5A02G503500|TraesCS2D02G238500|TraesCS6B02G128200|TraesCS3B02G439900	264
BP	GO:0009685	gibberellin metabolic process	23	3	26	5.91318e-05	0.00140324	TraesCS6B02G175100|TraesCS3D02G293800|TraesCS1B02G313400|TraesCS2D02G029600|TraesCS3B02G328700|TraesCS5D02G045200|TraesCS1B02G347600|TraesCS7D02G360700|TraesCS2B02G445500|TraesCS2A02G027800|TraesCS6A02G146900|TraesCS1D02G302500|TraesCS1A02G303100|TraesCS7D02G026000|TraesCS4A02G460100|TraesCS3A02G133400|TraesCS1A02G334400|TraesCS7A02G362300|TraesCS2B02G445300|TraesCS2B02G445200|TraesCS2B02G445100|…	TraesCS4B02G376200|TraesCS3B02G439900|TraesCS5A02G503500	154
BP	GO:0019740	nitrogen utilization	10	0	10	6.54991e-05	0.00154444	TraesCS5D02G519400|TraesCS1B02G381000|TraesCS5A02G248900|TraesCS5B02G246600|TraesCS1D02G368900|TraesCS1D02G296600|TraesCS4A02G352900|TraesCS3D02G266400|TraesCS5D02G256100|TraesCS5B02G520200	--	32
BP	GO:1900673	olefin metabolic process	15	1	16	6.63365e-05	0.00155429	TraesCS1D02G098000|TraesCS4D02G239400|TraesCS1D02G399400|TraesCS1D02G098100|TraesCS1B02G419300|TraesCS2D02G394200|TraesCS1A02G391100|TraesCS1A02G089600|TraesCS1B02G117400|TraesCS4A02G062600|TraesCS4B02G239400|TraesCS1A02G170700|TraesCS1A02G089500|TraesCS1B02G117500|TraesCS2B02G414800	TraesCS6B02G355900	73
BP	GO:0009863	salicylic acid mediated signaling pathway	27	2	29	6.82343e-05	0.0015887	TraesCS3A02G215000|TraesCS1A02G301100|TraesCS3B02G588200|TraesCS3D02G318600|TraesCS2A02G449900|TraesCS2D02G104500|TraesCS2D02G227000|TraesCS2A02G489500|TraesCS2D02G449400|TraesCS4B02G170500|TraesCS4D02G172200|TraesCS3B02G274100|TraesCS2A02G221300|TraesCS2D02G489700|TraesCS2B02G121800|TraesCS2B02G007400|TraesCS3A02G343600|TraesCS1D02G300700|TraesCS3D02G218100|TraesCS4B02G170100|TraesCS4D02G096400|…	TraesCS1A02G410500|TraesCS1B02G440300	182
BP	GO:0062012	regulation of small molecule metabolic process	39	12	51	7.45274e-05	0.00172438	TraesCS3A02G272500|TraesCS5D02G102000|TraesCS5B02G095800|TraesCS2D02G561400|TraesCS1B02G060400|TraesCS5D02G245300|TraesCS5D02G102100|TraesCS1D02G173800|TraesCS5B02G417200|TraesCS5A02G090000|TraesCS1B02G183500|TraesCS3D02G411400|TraesCS1A02G370400|TraesCS1D02G140300|TraesCS1A02G167100|TraesCS6D02G328800|TraesCS1A02G370600|TraesCS6B02G379500|TraesCS1B02G389700|TraesCS5D02G200200|TraesCS1D02G376500|…	TraesCS2D02G528200|TraesCS3B02G347000|TraesCS4D02G177300|TraesCS3D02G312200|TraesCS5A02G503500|TraesCS2D02G484600|TraesCS2B02G555200|TraesCS4B02G175400|TraesCS3A02G319100|TraesCS1D02G325300|TraesCS5A02G221600|TraesCS1A02G324000	396
BP	GO:0070838	divalent metal ion transport	30	12	42	8.03629e-05	0.00183644	TraesCS5A02G218300|TraesCS2D02G356300|TraesCS3B02G413100|TraesCS7A02G153400|TraesCS4B02G327000|TraesCS7D02G184700|TraesCS7D02G515800|TraesCS5D02G160300|TraesCS5B02G217000|TraesCS7D02G444100|TraesCS7A02G183100|TraesCS2A02G357500|TraesCS7B02G355500|TraesCS4A02G109000|TraesCS6B02G380800|TraesCS4A02G156500|TraesCS7D02G413400|TraesCS2D02G507000|TraesCS7D02G412900|TraesCS5B02G217200|TraesCS5B02G217500|…	TraesCS2B02G246200|TraesCS7B02G057900|TraesCS1D02G294000|TraesCS2B02G587800|TraesCS7D02G441400|TraesCS6B02G380900|TraesCS7B02G057700|TraesCS2B02G370900|TraesCS2B02G443800|TraesCS2D02G146800|TraesCS2D02G351100|TraesCS2A02G444600	307
BP	GO:0072511	divalent inorganic cation transport	30	12	42	8.03629e-05	0.00183644	TraesCS5A02G218300|TraesCS2D02G356300|TraesCS3B02G413100|TraesCS7A02G153400|TraesCS4B02G327000|TraesCS7D02G184700|TraesCS7D02G515800|TraesCS5D02G160300|TraesCS5B02G217000|TraesCS7D02G444100|TraesCS7A02G183100|TraesCS2A02G357500|TraesCS7B02G355500|TraesCS4A02G109000|TraesCS6B02G380800|TraesCS4A02G156500|TraesCS7D02G413400|TraesCS2D02G507000|TraesCS7D02G412900|TraesCS5B02G217200|TraesCS5B02G217500|…	TraesCS7B02G057900|TraesCS2B02G246200|TraesCS2A02G444600|TraesCS1D02G294000|TraesCS2B02G587800|TraesCS7D02G441400|TraesCS6B02G380900|TraesCS7B02G057700|TraesCS2B02G443800|TraesCS2D02G146800|TraesCS2D02G351100|TraesCS2B02G370900	307
BP	GO:0016114	terpenoid biosynthetic process	49	16	65	8.16818e-05	0.00185513	TraesCS2D02G547400|TraesCS6D02G065100|TraesCS6D02G048600|TraesCS2D02G029600|TraesCS7A02G112700|TraesCS6B02G297600|TraesCS6D02G244600|TraesCS6B02G090500|TraesCS4B02G318000|TraesCS1B02G411100|TraesCS2B02G445300|TraesCS7B02G312100|TraesCS5D02G045200|TraesCS2B02G577400|TraesCS7D02G360700|TraesCS7D02G107900|TraesCS2A02G546500|TraesCS2B02G445500|TraesCS6A02G270400|TraesCS2D02G547700|TraesCS2A02G027800|…	TraesCS6D02G057800|TraesCS7A02G360300|TraesCS3B02G308000|TraesCS4B02G353100|TraesCS5A02G056600|TraesCS7D02G051100|TraesCS2B02G167500|TraesCS2D02G238500|TraesCS1A02G076700|TraesCS4D02G347100|TraesCS5A02G374000|TraesCS5D02G383500|TraesCS3D02G037000|TraesCS2D02G477300|TraesCS3B02G439900|TraesCS2D02G356100	543
BP	GO:0044255	cellular lipid metabolic process	184	77	261	8.53257e-05	0.00192607	TraesCS1A02G255400|TraesCS6B02G175100|TraesCS3D02G293800|TraesCS6D02G302300|TraesCS5A02G424300|TraesCS7D02G175900|TraesCS6D02G065100|TraesCS6B02G207000|TraesCS4B02G194900|TraesCS6B02G438800|TraesCS4B02G318000|TraesCS5A02G454500|TraesCS2A02G313500|TraesCS6B02G297600|TraesCS3D02G315700|TraesCS1B02G388700|TraesCS1D02G375700|TraesCS4B02G237600|TraesCS2B02G445500|TraesCS5B02G463900|TraesCS2A02G027800|…	TraesCS6D02G057800|TraesCS4A02G212800|TraesCS2A02G545000|TraesCS2D02G271500|TraesCS6A02G024400|TraesCS5D02G162300|TraesCS5B02G291100|TraesCS5A02G056600|TraesCS4A02G259700|TraesCS5D02G159700|TraesCS4A02G276000|TraesCS2B02G127700|TraesCS5A02G412100|TraesCS5A02G411500|TraesCS6B02G247000|TraesCS7B02G455300|TraesCS4A02G357200|TraesCS4B02G353100|TraesCS2A02G285900|TraesCS5D02G103100|TraesCS7A02G263000|…	2824
BP	GO:0006629	lipid metabolic process	255	111	366	0.000101126	0.0022689	TraesCS6B02G175100|TraesCS1A02G255400|TraesCS3D02G293800|TraesCS6D02G302300|TraesCS5A02G424300|TraesCS4D02G195600|TraesCS7D02G175900|TraesCS6D02G065100|TraesCS4A02G089500|TraesCS7B02G206500|TraesCS5B02G269600|TraesCS6B02G207000|TraesCS4B02G194900|TraesCS5B02G402600|TraesCS1D02G266200|TraesCS4B02G318000|TraesCS5A02G454500|TraesCS3A02G229700|TraesCS2A02G313500|TraesCSU02G100500|TraesCS7B02G010700|T…	TraesCS2B02G127700|TraesCS4A02G399300|TraesCS2D02G271500|TraesCS4A02G114200|TraesCS7B02G329900|TraesCS4A02G144000|TraesCS5A02G411500|TraesCS6B02G247000|TraesCS3A02G025300|TraesCS3D02G233300|TraesCS7D02G094900|TraesCS4B02G230100|TraesCS4B02G353100|TraesCS5A02G412100|TraesCS4A02G105400|TraesCS2D02G238500|TraesCS4B02G006800|TraesCS3D02G332200|TraesCS6D02G224600|TraesCS7D02G263700|TraesCS4B02G185300|…	4125
BP	GO:0048583	regulation of response to stimulus	223	70	293	0.00010797	0.00240787	TraesCS6B02G175100|TraesCS7D02G204500|TraesCS7B02G108300|TraesCS2D02G104600|TraesCS3D02G257900|TraesCS4A02G081000|TraesCS4A02G434700|TraesCSU02G003000|TraesCS3B02G375600|TraesCS5D02G343400|TraesCS3D02G258200|TraesCS6D02G328800|TraesCS3B02G172400|TraesCS2A02G446500|TraesCS5A02G449800|TraesCS7B02G088000|TraesCS5D02G211200|TraesCS1B02G389900|TraesCS2A02G307900|TraesCS1B02G060400|TraesCS1B02G419300|T…	TraesCS1A02G425100|TraesCS7B02G202900|TraesCS6A02G251400|TraesCS1A02G444200|TraesCS5B02G159100|TraesCS5A02G197200|TraesCS1D02G452200|TraesCS2B02G555200|TraesCS5B02G229800|TraesCS5D02G173700|TraesCS1A02G410500|TraesCS7A02G168400|TraesCS7D02G351600|TraesCS3D02G276800|TraesCS2D02G070400|TraesCS7B02G108200|TraesCS7D02G535300|TraesCS7A02G549000|TraesCS5A02G500500|TraesCS2D02G558900|TraesCS1B02G475700|…	3226
BP	GO:0098754	detoxification	24	5	29	0.000111664	0.00247534	TraesCS4B02G305600|TraesCS1D02G189600|TraesCS1D02G142700|TraesCS5A02G242400|TraesCS7A02G189500|TraesCS5B02G305300|TraesCS4D02G303800|TraesCS2D02G054900|TraesCS5D02G250700|TraesCS2D02G054800|TraesCS5A02G305000|TraesCS5D02G248600|TraesCS2D02G589300|TraesCS5B02G148300|TraesCS5B02G242000|TraesCS5D02G027500|TraesCS5D02G143300|TraesCS1B02G194900|TraesCS5A02G244000|TraesCS5D02G311900|TraesCS5A02G065500|…	TraesCS5A02G305100|TraesCS6A02G106000|TraesCS3B02G238100|TraesCS1A02G319300|TraesCS2D02G285700	187
BP	GO:0006812	cation transport	87	43	130	0.000112754	0.00248461	TraesCS5A02G248900|TraesCS5A02G233300|TraesCS7A02G345500|TraesCS5B02G261500|TraesCS4B02G327000|TraesCS2D02G540000|TraesCS6A02G294200|TraesCS3B02G493000|TraesCSU02G020800|TraesCS7A02G183100|TraesCS1B02G157000|TraesCS2A02G357500|TraesCS2B02G271700|TraesCS2A02G289300|TraesCS7B02G433800|TraesCS2D02G507000|TraesCS7D02G412900|TraesCS5B02G217500|TraesCS5D02G256100|TraesCS2B02G449100|TraesCS2B02G376700|T…	TraesCS3D02G450800|TraesCS7B02G057900|TraesCS2A02G444600|TraesCS2B02G587800|TraesCS5A02G475200|TraesCS1A02G185700|TraesCS4B02G031000|TraesCS2D02G541200|TraesCS1D02G048200|TraesCS2B02G451700|TraesCS3B02G498200|TraesCS6B02G059000|TraesCS2B02G246200|TraesCS2B02G370900|TraesCS1D02G294000|TraesCS5B02G030300|TraesCS4B02G393600|TraesCS3D02G444600|TraesCS4A02G184700|TraesCS6B02G380900|TraesCS3A02G183800|…	1275
BP	GO:0071230	cellular response to amino acid stimulus	15	4	19	0.000113906	0.00249514	TraesCS5A02G218300|TraesCS5D02G226400|TraesCS5B02G217000|TraesCS7D02G444100|TraesCS5D02G225900|TraesCS7B02G058100|TraesCS7B02G355500|TraesCS7B02G057400|TraesCS7A02G153100|TraesCS5B02G217200|TraesCS7D02G154800|TraesCS7A02G153400|TraesCS5B02G217500|TraesCS6B02G380800|TraesCS5A02G218000	TraesCS7B02G057700|TraesCS2B02G246200|TraesCS7B02G057900|TraesCS6B02G380900	100
BP	GO:0010565	regulation of cellular ketone metabolic process	38	7	45	0.000124049	0.00270135	TraesCS3A02G272500|TraesCS5D02G102000|TraesCS5B02G095800|TraesCS2D02G561400|TraesCS1B02G060400|TraesCS5D02G245300|TraesCS5D02G102100|TraesCS1D02G173800|TraesCS5B02G417200|TraesCS5A02G090000|TraesCS1B02G183500|TraesCS3D02G411400|TraesCS1A02G370400|TraesCS6D02G328800|TraesCS1A02G167100|TraesCS1D02G140300|TraesCS1A02G370600|TraesCS6B02G379500|TraesCS1B02G389700|TraesCS5D02G200200|TraesCS1D02G376500|…	TraesCS2D02G528200|TraesCS4D02G177300|TraesCS2B02G555200|TraesCS5A02G503500|TraesCS2D02G484600|TraesCS4B02G175400|TraesCS5A02G221600	343
BP	GO:0010365	positive regulation of ethylene biosynthetic process	4	0	4	0.00013752	0.00290915	TraesCS7A02G154900|TraesCS6B02G379500|TraesCS6D02G328800|TraesCS7D02G155100	--	5
BP	GO:0015858	nucleoside transport	4	0	4	0.00013752	0.00290915	TraesCS2B02G234300|TraesCS2A02G207500|TraesCS2D02G214500|TraesCS2D02G208900	--	5
BP	GO:0031337	positive regulation of sulfur amino acid metabolic process	4	0	4	0.00013752	0.00290915	TraesCS7D02G155100|TraesCS6B02G379500|TraesCS6D02G328800|TraesCS7A02G154900	--	5
BP	GO:1900910	positive regulation of olefin metabolic process	4	0	4	0.00013752	0.00290915	TraesCS7D02G155100|TraesCS6B02G379500|TraesCS6D02G328800|TraesCS7A02G154900	--	5
BP	GO:1900913	positive regulation of olefin biosynthetic process	4	0	4	0.00013752	0.00290915	TraesCS7D02G155100|TraesCS6B02G379500|TraesCS6D02G328800|TraesCS7A02G154900	--	5
BP	GO:0009693	ethylene biosynthetic process	14	1	15	0.000145224	0.00297028	TraesCS1D02G098000|TraesCS4D02G239400|TraesCS1D02G399400|TraesCS1D02G098100|TraesCS1B02G419300|TraesCS2D02G394200|TraesCS1A02G391100|TraesCS1A02G089600|TraesCS1B02G117400|TraesCS4A02G062600|TraesCS4B02G239400|TraesCS1A02G089500|TraesCS1B02G117500|TraesCS2B02G414800	TraesCS6B02G355900	70
BP	GO:0043450	alkene biosynthetic process	14	1	15	0.000145224	0.00297028	TraesCS1D02G098000|TraesCS4D02G239400|TraesCS1D02G399400|TraesCS1D02G098100|TraesCS1B02G419300|TraesCS2D02G394200|TraesCS1A02G391100|TraesCS1A02G089600|TraesCS1B02G117400|TraesCS4A02G062600|TraesCS4B02G239400|TraesCS1A02G089500|TraesCS1B02G117500|TraesCS2B02G414800	TraesCS6B02G355900	70
BP	GO:0043449	cellular alkene metabolic process	14	1	15	0.000145224	0.00297028	TraesCS1D02G098000|TraesCS4D02G239400|TraesCS1D02G399400|TraesCS1D02G098100|TraesCS1B02G419300|TraesCS2D02G394200|TraesCS1A02G391100|TraesCS1A02G089600|TraesCS1B02G117400|TraesCS4A02G062600|TraesCS4B02G239400|TraesCS1A02G089500|TraesCS1B02G117500|TraesCS2B02G414800	TraesCS6B02G355900	70
BP	GO:1900674	olefin biosynthetic process	14	1	15	0.000145224	0.00297028	TraesCS1D02G098000|TraesCS4D02G239400|TraesCS1D02G399400|TraesCS1D02G098100|TraesCS1B02G419300|TraesCS2D02G394200|TraesCS1A02G391100|TraesCS1A02G089600|TraesCS1B02G117400|TraesCS4A02G062600|TraesCS4B02G239400|TraesCS1A02G089500|TraesCS1B02G117500|TraesCS2B02G414800	TraesCS6B02G355900	70
BP	GO:2000031	regulation of salicylic acid mediated signaling pathway	20	2	22	0.000143636	0.00297028	TraesCS2B02G121800|TraesCS1D02G300700|TraesCS2A02G489500|TraesCS4A02G029800|TraesCS4B02G170100|TraesCS5D02G342600|TraesCS2A02G104800|TraesCS4D02G096400|TraesCS4D02G172200|TraesCS4D02G274400|TraesCS4A02G434700|TraesCS2D02G104500|TraesCSU02G003000|TraesCS3B02G375600|TraesCS5D02G343400|TraesCS2D02G489700|TraesCS2B02G517400|TraesCS1A02G301100|TraesCS3A02G343600|TraesCS4B02G276200	TraesCS1A02G410500|TraesCS1B02G440300	127
BP	GO:0009692	ethylene metabolic process	14	1	15	0.000145224	0.00297028	TraesCS1D02G098000|TraesCS4D02G239400|TraesCS1D02G399400|TraesCS1D02G098100|TraesCS1B02G419300|TraesCS2D02G394200|TraesCS1A02G391100|TraesCS1A02G089600|TraesCS1B02G117400|TraesCS4A02G062600|TraesCS4B02G239400|TraesCS1A02G089500|TraesCS1B02G117500|TraesCS2B02G414800	TraesCS6B02G355900	70
BP	GO:0042542	response to hydrogen peroxide	25	7	32	0.000147225	0.00298144	TraesCS3B02G334500|TraesCS7D02G341500|TraesCS3A02G035500|TraesCS3D02G390100|TraesCS3B02G375800|TraesCS6B02G110200|TraesCS3A02G302100|TraesCS6B02G365200|TraesCS2D02G227800|TraesCS3A02G400400|TraesCS7A02G333900|TraesCS6D02G314300|TraesCS3B02G048700|TraesCS2B02G247300|TraesCS3D02G299900|TraesCS3D02G349100|TraesCS3B02G048800|TraesCS3D02G408000|TraesCS2B02G118500|TraesCS1B02G243700|TraesCS3A02G035400|…	TraesCS2A02G323200|TraesCS4B02G211600|TraesCS1D02G418000|TraesCS4B02G382700|TraesCS2A02G323000|TraesCS4A02G092200|TraesCS7A02G116000	218
BP	GO:0045088	regulation of innate immune response	44	10	54	0.000147381	0.00298144	TraesCS3B02G588200|TraesCS1B02G060400|TraesCS3D02G037900|TraesCSU02G099800|TraesCS2D02G104500|TraesCS7A02G508800|TraesCS5D02G354300|TraesCS7D02G497400|TraesCS1D02G140300|TraesCS3B02G172400|TraesCS2A02G489500|TraesCS7A02G169300|TraesCS7D02G497300|TraesCS5B02G349200|TraesCS2B02G517400|TraesCS6B02G365200|TraesCS4D02G172200|TraesCS3B02G274100|TraesCS2D02G489700|TraesCS1D02G399900|TraesCS5B02G086900|T…	TraesCS1A02G425100|TraesCS1D02G434100|TraesCS2D02G528200|TraesCS5A02G184300|TraesCS2B02G555200|TraesCS2D02G070400|TraesCS1A02G410500|TraesCS1B02G440300|TraesCS3B02G347000|TraesCS7B02G057700	438
BP	GO:0046885	regulation of hormone biosynthetic process	20	3	23	0.000149161	0.00300106	TraesCS5B02G095800|TraesCS5B02G098900|TraesCS5D02G102000|TraesCS1D02G140300|TraesCS1B02G060400|TraesCS7B02G269400|TraesCS6B02G379500|TraesCS5D02G102100|TraesCS4D02G096400|TraesCS7A02G154900|TraesCS5D02G105100|TraesCS5B02G417200|TraesCS5B02G416900|TraesCS5A02G090000|TraesCS6A02G296600|TraesCS7D02G155100|TraesCS5D02G422500|TraesCS6D02G328800|TraesCS4A02G109000|TraesCS5D02G422200	TraesCS2D02G528200|TraesCS2B02G555200|TraesCS5A02G503500	136
BP	GO:0006029	proteoglycan metabolic process	10	0	10	0.000151992	0.00303284	TraesCS4D02G029800|TraesCS5D02G461600|TraesCS5B02G460200|TraesCS5A02G451400|TraesCS7D02G306200|TraesCS1D02G038000|TraesCS5A02G452200|TraesCS1A02G066300|TraesCS5B02G460900|TraesCS5D02G462400	--	35
BP	GO:0061408	positive regulation of transcription from RNA polymerase II promoter in response to heat stress	13	3	16	0.000152379	0.00303284	TraesCS3D02G289000|TraesCS2B02G232000|TraesCS2A02G204500|TraesCS5A02G383800|TraesCS5D02G244800|TraesCS5A02G237900|TraesCS4A02G062800|TraesCS4B02G239700|TraesCS2D02G211400|TraesCS5B02G236400|TraesCS1A02G350400|TraesCS4D02G239600|TraesCS5D02G393200	TraesCS7D02G270600|TraesCSU02G127200|TraesCS7B02G272500	78
BP	GO:0045859	regulation of protein kinase activity	44	3	47	0.000179973	0.00352518	TraesCS4D02G239400|TraesCS1A02G367200|TraesCS3B02G288300|TraesCS4D02G194700|TraesCS1A02G391100|TraesCS1D02G372700|TraesCS6B02G113800|TraesCS4B02G193700|TraesCS7D02G155100|TraesCS1D02G372600|TraesCS6D02G328800|TraesCS1D02G218800|TraesCS3A02G256200|TraesCS1B02G385100|TraesCS6B02G379500|TraesCS1D02G372800|TraesCS1B02G419300|TraesCS3B02G289400|TraesCS1B02G385000|TraesCS4B02G239400|TraesCS3A02G256300|…	TraesCS6D02G139200|TraesCS5B02G196400|TraesCS3B02G183400	369
BP	GO:0010104	regulation of ethylene-activated signaling pathway	15	2	17	0.000179463	0.00352518	TraesCS2B02G121800|TraesCS1D02G300700|TraesCS2A02G489500|TraesCS7A02G377500|TraesCS4B02G170100|TraesCS3B02G549800|TraesCS2A02G104800|TraesCS4D02G096400|TraesCS4D02G172200|TraesCS2D02G104500|TraesCS3B02G375600|TraesCS2D02G489700|TraesCS2B02G517400|TraesCS1A02G301100|TraesCS3A02G343600	TraesCS1A02G410500|TraesCS1B02G440300	87
BP	GO:0070297	regulation of phosphorelay signal transduction system	15	2	17	0.000179463	0.00352518	TraesCS2B02G121800|TraesCS1D02G300700|TraesCS2A02G489500|TraesCS7A02G377500|TraesCS4B02G170100|TraesCS3B02G549800|TraesCS2A02G104800|TraesCS4D02G096400|TraesCS4D02G172200|TraesCS2D02G104500|TraesCS3B02G375600|TraesCS2D02G489700|TraesCS2B02G517400|TraesCS1A02G301100|TraesCS3A02G343600	TraesCS1A02G410500|TraesCS1B02G440300	87
BP	GO:0009628	response to abiotic stimulus	407	132	539	0.000187479	0.00365288	TraesCS5A02G478300|TraesCS2A02G538600|TraesCS4B02G344200|TraesCS2A02G163000|TraesCS3B02G404500|TraesCS2B02G399200|TraesCS2A02G251800|TraesCSU02G098500|TraesCS1D02G117900|TraesCS4D02G194700|TraesCS6B02G263800|TraesCS4D02G096400|TraesCS1A02G218500|TraesCS4D02G210500|TraesCS3B02G439600|TraesCS5D02G129400|TraesCS3B02G404600|TraesCS1B02G432400|TraesCS2A02G381900|TraesCS1A02G116700|TraesCS4A02G088400|T…	TraesCS2D02G483300|TraesCS3A02G384400|TraesCS4D02G120400|TraesCS2A02G094700|TraesCS6A02G260700|TraesCS6B02G383500|TraesCS4B02G299600|TraesCS3D02G381300|TraesCS2B02G409300|TraesCS4A02G208400|TraesCS4B02G167500|TraesCS7D02G370700|TraesCS4B02G230100|TraesCS3B02G459800|TraesCS4B02G006800|TraesCS2B02G311000|TraesCS2D02G599700|TraesCS3D02G434900|TraesCS7B02G425600|TraesCS1D02G147400|TraesCS2D02G361900|…	6342
BP	GO:0009808	lignin metabolic process	47	4	51	0.000238469	0.00459799	TraesCS7B02G052700|TraesCS6B02G420000|TraesCS7B02G297700|TraesCS5D02G276400|TraesCS2B02G078600|TraesCS7B02G282100|TraesCS7A02G127600|TraesCS1D02G176400|TraesCS6D02G353300|TraesCS2D02G064900|TraesCS3D02G336900|TraesCS3A02G229700|TraesCS5B02G069500|TraesCS5D02G488900|TraesCS5D02G210600|TraesCS3A02G037800|TraesCS5D02G488800|TraesCS7A02G395700|TraesCS3B02G034800|TraesCS7A02G373000|TraesCS5A02G205700|…	TraesCS5B02G246900|TraesCS7B02G232400|TraesCS6D02G008200|TraesCS5B02G268200	415
BP	GO:0016115	terpenoid catabolic process	12	3	15	0.000237422	0.00459799	TraesCS1A02G303100|TraesCS3D02G293800|TraesCS1B02G313400|TraesCS6A02G221900|TraesCS1D02G200600|TraesCS5B02G516300|TraesCS6D02G213100|TraesCS1A02G334400|TraesCS1B02G347600|TraesCS3B02G328700|TraesCS5D02G244900|TraesCS1D02G302500	TraesCS4B02G376200|TraesCS2B02G167500|TraesCS5A02G503500	73
BP	GO:0036003	positive regulation of transcription from RNA polymerase II promoter in response to stress	13	3	16	0.000241229	0.00462709	TraesCS2A02G204500|TraesCS2B02G232000|TraesCS5A02G383800|TraesCS5D02G244800|TraesCS5A02G237900|TraesCS4A02G062800|TraesCS4B02G239700|TraesCS2D02G211400|TraesCS3D02G289000|TraesCS5B02G236400|TraesCS1A02G350400|TraesCS4D02G239600|TraesCS5D02G393200	TraesCS7D02G270600|TraesCSU02G127200|TraesCS7B02G272500	81
BP	GO:0051560	mitochondrial calcium ion homeostasis	6	4	10	0.00025179	0.00480477	TraesCS2A02G357500|TraesCS2D02G356300|TraesCS1B02G188300|TraesCS5A02G143900|TraesCS3A02G340300|TraesCS2B02G376700	TraesCS4D02G122200|TraesCS2B02G370900|TraesCS2D02G351100|TraesCS1A02G168600	37
BP	GO:0015743	malate transport	8	4	12	0.000261338	0.00496141	TraesCS5D02G270600|TraesCS7D02G221900|TraesCS7B02G127200|TraesCS5A02G248900|TraesCS5B02G246600|TraesCS7A02G220200|TraesCS5B02G261500|TraesCS5D02G256100	TraesCS1A02G189900|TraesCS1D02G194000|TraesCS3A02G183800|TraesCS3B02G213600	51
BP	GO:0051865	protein autoubiquitination	20	1	21	0.000277371	0.00523891	TraesCS3B02G409400|TraesCS1B02G036900|TraesCS7A02G054700|TraesCS2D02G162600|TraesCS6D02G367100|TraesCS6D02G367600|TraesCS6B02G382800|TraesCS6B02G421900|TraesCS6A02G382300|TraesCS6D02G332200|TraesCS2A02G298000|TraesCS6B02G420600|TraesCSU02G036400|TraesCS6A02G382800|TraesCS1A02G029800|TraesCS7D02G049800|TraesCS1D02G030300|TraesCS2D02G296100|TraesCS5B02G279200|TraesCS6B02G421400	TraesCS5B02G313800	124
BP	GO:0046475	glycerophospholipid catabolic process	2	4	6	0.000282402	0.00530686	TraesCS1A02G255400|TraesCS2D02G284700	TraesCS3D02G332200|TraesCS7D02G263700|TraesCS7A02G263000|TraesCS2A02G285900	14
BP	GO:0043200	response to amino acid	17	5	22	0.000283869	0.00530749	TraesCS7B02G355500|TraesCS5A02G218300|TraesCS5D02G226400|TraesCS5B02G217000|TraesCS7D02G444100|TraesCS6A02G327500|TraesCS7B02G058100|TraesCS5A02G218000|TraesCS5D02G225900|TraesCS7B02G057400|TraesCS7A02G153100|TraesCS5B02G217200|TraesCS7A02G153400|TraesCS5B02G217500|TraesCS7D02G154800|TraesCS4B02G338600|TraesCS6B02G380800	TraesCS7B02G057700|TraesCS1D02G147400|TraesCS2B02G246200|TraesCS7B02G057900|TraesCS6B02G380900	133
BP	GO:0042594	response to starvation	12	28	40	0.00028618	0.00532381	TraesCS5A02G038900|TraesCS3B02G549800|TraesCS6A02G339600|TraesCS6B02G413500|TraesCS2D02G031800|TraesCS1B02G170100|TraesCS5A02G013100|TraesCS2A02G315600|TraesCS1D02G149800|TraesCS1A02G152800|TraesCS6D02G320200|TraesCS6B02G370600	TraesCS2A02G389900|TraesCS7A02G376200|TraesCS2D02G163300|TraesCS7B02G129700|TraesCS3D02G381300|TraesCS1A02G388400|TraesCS3B02G322100|TraesCS2A02G157400|TraesCS3B02G322200|TraesCS1D02G325300|TraesCS2B02G182900|TraesCS3D02G055400|TraesCS7B02G277700|TraesCS7A02G231200|TraesCS2D02G388800|TraesCS1A02G268400|TraesCS3A02G055500|TraesCS5A02G421700|TraesCS4B02G091500|TraesCS7D02G476600|TraesCS1A02G324000|…	305
BP	GO:0009267	cellular response to starvation	10	24	34	0.000299102	0.00550884	TraesCS5A02G038900|TraesCS6A02G339600|TraesCS6B02G413500|TraesCS2D02G031800|TraesCS1B02G170100|TraesCS2A02G315600|TraesCS1D02G149800|TraesCS1A02G152800|TraesCS6D02G320200|TraesCS6B02G370600	TraesCS2A02G389900|TraesCS7A02G376200|TraesCS2D02G163300|TraesCS3B02G322000|TraesCS1D02G325300|TraesCS1A02G388400|TraesCS3B02G322100|TraesCS2A02G157400|TraesCS3B02G322200|TraesCS2B02G182900|TraesCS3D02G055400|TraesCS7B02G277700|TraesCS7A02G231200|TraesCS2D02G388800|TraesCS1A02G268400|TraesCS7B02G129700|TraesCS3A02G055500|TraesCS5A02G421700|TraesCS1A02G324000|TraesCS1B02G279100|TraesCS2B02G409300|…	246
BP	GO:0044036	cell wall macromolecule metabolic process	63	21	84	0.000297954	0.00550884	TraesCS3B02G293200|TraesCS7B02G327400|TraesCS7D02G419900|TraesCS5D02G461600|TraesCS5B02G460900|TraesCS3D02G260500|TraesCS6A02G266100|TraesCS1A02G203600|TraesCS4B02G074100|TraesCS6A02G216100|TraesCS6B02G293500|TraesCS3D02G411400|TraesCS1D02G038000|TraesCS5D02G408200|TraesCS5D02G319700|TraesCS4A02G052200|TraesCS5B02G460200|TraesCS2A02G033600|TraesCS7B02G370700|TraesCS4D02G189500|TraesCS6D02G199500|…	TraesCS4A02G407500|TraesCS5A02G389000|TraesCS5D02G284000|TraesCS5B02G556500|TraesCS3A02G038200|TraesCS7D02G193000|TraesCS2A02G433500|TraesCS6B02G160200|TraesCS2B02G454500|TraesCS5B02G276600|TraesCS3D02G041700|TraesCS6A02G379800|TraesCS2A02G566000|TraesCS4D02G358700|TraesCS2A02G098400|TraesCS5B02G313900|TraesCS3A02G409900|TraesCS6D02G297600|TraesCS3A02G132100|TraesCS2D02G080400|TraesCS6D02G281600	778
BP	GO:0002253	activation of immune response	26	9	35	0.000303259	0.00555774	TraesCSU02G099800|TraesCS2D02G104500|TraesCS5D02G354300|TraesCS1D02G140300|TraesCS3B02G172400|TraesCS2A02G489500|TraesCS5B02G349200|TraesCS6B02G365200|TraesCS4D02G172200|TraesCS3B02G274100|TraesCS2D02G489700|TraesCS1D02G399900|TraesCS7A02G257200|TraesCS1A02G301100|TraesCS3A02G343600|TraesCS1D02G300700|TraesCS4B02G170100|TraesCS6D02G314300|TraesCS5A02G348100|TraesCS2B02G521100|TraesCS3D02G438700|T…	TraesCS1A02G425100|TraesCS1D02G434100|TraesCS2D02G528200|TraesCS5A02G184300|TraesCS2B02G555200|TraesCS2D02G070400|TraesCS1A02G410500|TraesCS1B02G440300|TraesCS7B02G057700	256
BP	GO:0045089	positive regulation of innate immune response	30	10	40	0.000306185	0.00558372	TraesCS3B02G588200|TraesCSU02G099800|TraesCS2D02G104500|TraesCS5D02G354300|TraesCS1D02G140300|TraesCS3B02G172400|TraesCS2A02G489500|TraesCS5B02G349200|TraesCS6B02G365200|TraesCS4D02G172200|TraesCS3B02G274100|TraesCS2D02G489700|TraesCS1D02G399900|TraesCS7A02G257200|TraesCS1A02G301100|TraesCS3A02G343600|TraesCS3A02G478500|TraesCS1D02G300700|TraesCS4B02G170100|TraesCS6D02G314300|TraesCS5A02G348100|T…	TraesCS1A02G425100|TraesCS1D02G434100|TraesCS2D02G528200|TraesCS5A02G184300|TraesCS2B02G555200|TraesCS2D02G070400|TraesCS1A02G410500|TraesCS1B02G440300|TraesCS3B02G347000|TraesCS7B02G057700	306
BP	GO:0008300	isoprenoid catabolic process	12	6	18	0.000342922	0.00622303	TraesCS1A02G303100|TraesCS3D02G293800|TraesCS1B02G313400|TraesCS6A02G221900|TraesCS1D02G200600|TraesCS5B02G516300|TraesCS6D02G213100|TraesCS1A02G334400|TraesCS1B02G347600|TraesCS3B02G328700|TraesCS5D02G244900|TraesCS1D02G302500	TraesCS4B02G376200|TraesCS3B02G308000|TraesCS5A02G374000|TraesCS2B02G167500|TraesCS5D02G383500|TraesCS5A02G503500	100
BP	GO:0034754	cellular hormone metabolic process	22	7	29	0.000360295	0.0065064	TraesCS2B02G428300|TraesCS4A02G317900|TraesCS2B02G428800|TraesCS2D02G407500|TraesCS1A02G156100|TraesCS3A02G251500|TraesCS3B02G449200|TraesCS1D02G157000|TraesCS7A02G381200|TraesCS1D02G444500|TraesCS2A02G410000|TraesCS3A02G414400|TraesCS5A02G460000|TraesCS5D02G568500|TraesCS3D02G310200|TraesCS3D02G263000|TraesCS3D02G408900|TraesCS3B02G344600|TraesCS5D02G471100|TraesCS1A02G159600|TraesCS4D02G119900|…	TraesCS1B02G021000|TraesCS2A02G265700|TraesCS7B02G455000|TraesCSU02G106300|TraesCS2B02G395200|TraesCS7A02G536900|TraesCS3B02G525300	200
BP	GO:0043549	regulation of kinase activity	44	3	47	0.000373758	0.00671676	TraesCS4D02G239400|TraesCS1A02G367200|TraesCS3B02G288300|TraesCS4D02G194700|TraesCS1A02G391100|TraesCS1D02G372700|TraesCS6B02G113800|TraesCS4B02G193700|TraesCS7D02G155100|TraesCS1D02G372600|TraesCS6D02G328800|TraesCS1D02G218800|TraesCS3A02G256200|TraesCS1B02G385100|TraesCS6B02G379500|TraesCS1D02G372800|TraesCS1B02G419300|TraesCS3B02G289400|TraesCS1B02G385000|TraesCS4B02G239400|TraesCS3A02G256300|…	TraesCS6D02G139200|TraesCS5B02G196400|TraesCS3B02G183400	381
BP	GO:0010227	floral organ abscission	5	2	7	0.000381241	0.00672026	TraesCS7B02G269400|TraesCS7A02G154900|TraesCS6B02G379500|TraesCS6D02G328800|TraesCS7D02G155100	TraesCS7D02G365800|TraesCS6B02G217100	20
BP	GO:0019424	sulfide oxidation, using siroheme sulfite reductase	3	0	3	0.000397552	0.00672026	TraesCS1A02G323400|TraesCS1D02G324200|TraesCS1B02G336300	--	3
BP	GO:0031991	regulation of actomyosin contractile ring contraction	3	0	3	0.000397552	0.00672026	TraesCS2D02G226300|TraesCS2A02G220600|TraesCS2B02G246100	--	3
BP	GO:1901893	positive regulation of cell septum assembly	3	0	3	0.000397552	0.00672026	TraesCS2D02G226300|TraesCS2A02G220600|TraesCS2B02G246100	--	3
BP	GO:0010446	response to alkaline pH	0	3	3	0.000397552	0.00672026	--	TraesCS2A02G389900|TraesCS2B02G409300|TraesCS2D02G388800	3
BP	GO:0010973	positive regulation of division septum assembly	3	0	3	0.000397552	0.00672026	TraesCS2D02G226300|TraesCS2A02G220600|TraesCS2B02G246100	--	3
BP	GO:0019418	sulfide oxidation	3	0	3	0.000397552	0.00672026	TraesCS1D02G324200|TraesCS1A02G323400|TraesCS1B02G336300	--	3
BP	GO:0010055	atrichoblast differentiation	3	0	3	0.000397552	0.00672026	TraesCS2D02G011700|TraesCS2B02G010500|TraesCS2A02G011000	--	3
BP	GO:0090377	seed trichome initiation	3	0	3	0.000397552	0.00672026	TraesCS3B02G397800|TraesCS3A02G366000|TraesCS3D02G359100	--	3
BP	GO:1900160	plastid DNA packaging	3	0	3	0.000397552	0.00672026	TraesCS1A02G323400|TraesCS1D02G324200|TraesCS1B02G336300	--	3
BP	GO:0098755	maintenance of seed dormancy by absisic acid	3	0	3	0.000397552	0.00672026	TraesCS5D02G503400|TraesCS5A02G488500|TraesCS5B02G502200	--	3
BP	GO:0036385	nucleoid DNA packaging	3	0	3	0.000397552	0.00672026	TraesCS1D02G324200|TraesCS1A02G323400|TraesCS1B02G336300	--	3
BP	GO:0031028	septation initiation signaling	3	0	3	0.000397552	0.00672026	TraesCS2D02G226300|TraesCS2A02G220600|TraesCS2B02G246100	--	3
BP	GO:0015893	drug transport	33	11	44	0.000399563	0.00672233	TraesCS3B02G563700|TraesCS5B02G371100|TraesCS3B02G285600|TraesCS5A02G248900|TraesCS1A02G032900|TraesCS7B02G271200|TraesCS4A02G245300|TraesCS3B02G145500|TraesCS7A02G188200|TraesCS2A02G428400|TraesCS3B02G402700|TraesCS3D02G506100|TraesCS2D02G426500|TraesCS2D02G142200|TraesCS1D02G245700|TraesCS7A02G356600|TraesCS2B02G417900|TraesCS2D02G397500|TraesCS7D02G189000|TraesCS5D02G378100|TraesCS3B02G563100|…	TraesCS5D02G355500|TraesCS5D02G041700|TraesCS5D02G265100|TraesCS5A02G142000|TraesCS5D02G386900|TraesCS7B02G196100|TraesCS7B02G032300|TraesCS5D02G150100|TraesCS5A02G376900|TraesCS2A02G222300|TraesCS3D02G149300	351
BP	GO:0009643	photosynthetic acclimation	10	0	10	0.000401306	0.00672233	TraesCS5D02G491000|TraesCS2D02G226000|TraesCS5A02G478300|TraesCS2A02G220400|TraesCS2B02G245900|TraesCSU02G075000|TraesCS5A02G478100|TraesCS5D02G491600|TraesCS5A02G478400|TraesCS5D02G491500	--	39
BP	GO:1900457	regulation of brassinosteroid mediated signaling pathway	21	2	23	0.000431668	0.00719836	TraesCS2B02G121800|TraesCS1D02G300700|TraesCS2A02G104800|TraesCS3A02G343900|TraesCS7D02G345700|TraesCS2A02G489500|TraesCS4B02G170100|TraesCS7A02G338500|TraesCS2B02G121900|TraesCS2D02G079200|TraesCS2A02G388500|TraesCS2D02G206900|TraesCS2D02G104500|TraesCS3B02G375600|TraesCS4D02G172200|TraesCS2D02G104600|TraesCS2D02G489700|TraesCS2B02G517400|TraesCS1A02G301100|TraesCS3A02G343600|TraesCS2A02G104900	TraesCS1A02G410500|TraesCS1B02G440300	146
BP	GO:0015717	triose phosphate transport	6	0	6	0.000441374	0.00722994	TraesCS2D02G226000|TraesCS3A02G130300|TraesCS3D02G131200|TraesCS3B02G149400|TraesCS2B02G245900|TraesCS2A02G220400	--	15
BP	GO:0015714	phosphoenolpyruvate transport	6	0	6	0.000441374	0.00722994	TraesCS2D02G226000|TraesCS3A02G130300|TraesCS3D02G131200|TraesCS3B02G149400|TraesCS2B02G245900|TraesCS2A02G220400	--	15
BP	GO:1905034	regulation of antifungal innate immune response	5	1	6	0.000441374	0.00722994	TraesCS7D02G497400|TraesCS7B02G418500|TraesCS7D02G497800|TraesCS7D02G497300|TraesCS7A02G508800	TraesCS3B02G347000	15
BP	GO:0035436	triose phosphate transmembrane transport	6	0	6	0.000441374	0.00722994	TraesCS2D02G226000|TraesCS3A02G130300|TraesCS3D02G131200|TraesCS3B02G149400|TraesCS2B02G245900|TraesCS2A02G220400	--	15
BP	GO:0009409	response to cold	90	25	115	0.000456042	0.0074373	TraesCS7B02G052700|TraesCS5A02G478300|TraesCS6B02G207000|TraesCSU02G003000|TraesCS5D02G343400|TraesCS2A02G163000|TraesCS6B02G180700|TraesCS5D02G491000|TraesCS4A02G089700|TraesCS3B02G404500|TraesCS2B02G399200|TraesCS2D02G378400|TraesCS2A02G462700|TraesCS6A02G243500|TraesCS7D02G127600|TraesCS5A02G003700|TraesCS6B02G276300|TraesCS5D02G342600|TraesCS6A02G327500|TraesCS5D02G129400|TraesCS5D02G541100|T…	TraesCS2A02G389900|TraesCS6A02G024400|TraesCS2A02G094700|TraesCS7D02G554000|TraesCS4A02G035400|TraesCS2A02G323200|TraesCS2B02G246200|TraesCS4A02G173900|TraesCS7D02G265000|TraesCS7B02G277700|TraesCS2D02G388800|TraesCS7A02G376200|TraesCS4B02G268100|TraesCS3D02G434900|TraesCS4D02G008200|TraesCS2A02G323000|TraesCS4D02G267500|TraesCS2B02G409300|TraesCS1A02G439000|TraesCS7D02G469200|TraesCS7D02G372600|…	1144
BP	GO:0002252	immune effector process	26	8	34	0.00046729	0.00758731	TraesCS3B02G522500|TraesCS1D02G338500|TraesCS4B02G115700|TraesCS2D02G104500|TraesCS3B02G408500|TraesCS1B02G245500|TraesCS3B02G172400|TraesCS6B02G151500|TraesCS7D02G515800|TraesCS2A02G489500|TraesCS6B02G365200|TraesCS5D02G036700|TraesCS4D02G172200|TraesCS2D02G489700|TraesCS1A02G301100|TraesCS3A02G343600|TraesCS3D02G368800|TraesCS1D02G300700|TraesCS6A02G123300|TraesCS4B02G170100|TraesCS6D02G314300|…	TraesCS1A02G425100|TraesCS1D02G434100|TraesCS5A02G125800|TraesCS1A02G410500|TraesCS4A02G029400|TraesCS1B02G440300|TraesCS7B02G057700|TraesCS1D02G127800	252
BP	GO:1905582	response to mannose	2	7	9	0.000474488	0.00767054	TraesCS6B02G236200|TraesCS4B02G018400	TraesCS7D02G381700|TraesCS5A02G216400|TraesCS5D02G224500|TraesCS6A02G154700|TraesCS3B02G137000|TraesCS3D02G119500|TraesCS5B02G215300	33
BP	GO:0071695	anatomical structure maturation	30	7	37	0.000500212	0.00805124	TraesCS5B02G209100|TraesCS5A02G152700|TraesCS1A02G089600|TraesCS3A02G153000|TraesCS1D02G098000|TraesCS5B02G142100|TraesCS1A02G296300|TraesCS1D02G098100|TraesCS1B02G275300|TraesCS2B02G414800|TraesCS4D02G301900|TraesCS5A02G003700|TraesCS6A02G243300|TraesCS6D02G225500|TraesCS3D02G271000|TraesCS1A02G334700|TraesCS5B02G003700|TraesCS5B02G244000|TraesCS1A02G089500|TraesCS6B02G281000|TraesCS2D02G394200|…	TraesCS4B02G167500|TraesCS4B02G129000|TraesCS6B02G355900|TraesCS4A02G229600|TraesCS4A02G041400|TraesCS3B02G179500|TraesCS4A02G111600	283
BP	GO:0080148	negative regulation of response to water deprivation	7	0	7	0.000535659	0.00858446	TraesCS7A02G381200|TraesCS3D02G408900|TraesCS1B02G194900|TraesCS3B02G449200|TraesCS1D02G189600|TraesCS3A02G414400|TraesCS5A02G368900	--	21
BP	GO:0009835	fruit ripening	17	3	20	0.000590041	0.00941523	TraesCS5B02G209100|TraesCS1D02G098000|TraesCS6A02G243300|TraesCS5A02G214600|TraesCS6D02G225500|TraesCS1A02G334700|TraesCS1D02G098100|TraesCS5B02G142100|TraesCS6B02G281000|TraesCS1A02G089600|TraesCS1B02G117400|TraesCS3A02G153000|TraesCS1A02G089500|TraesCS1B02G117500|TraesCS1B02G275300|TraesCS2D02G394200|TraesCS2B02G414800	TraesCS4A02G229600|TraesCS6B02G355900|TraesCS3B02G179500	122
BP	GO:0009718	anthocyanin-containing compound biosynthetic process	12	13	25	0.000655611	0.0104166	TraesCS6A02G175900|TraesCS7A02G374900|TraesCS2A02G081100|TraesCS6A02G339600|TraesCS1D02G350200|TraesCS4A02G259300|TraesCS1B02G170100|TraesCS1A02G347600|TraesCS1D02G149800|TraesCS1A02G152800|TraesCS6D02G320200|TraesCS6B02G370600	TraesCS3A02G279700|TraesCS5A02G461100|TraesCS3B02G598200|TraesCS2B02G182900|TraesCS2D02G163300|TraesCS3A02G280000|TraesCS6D02G008100|TraesCS7A02G155400|TraesCS7B02G350500|TraesCS3B02G313900|TraesCS2A02G157400|TraesCS3A02G279500|TraesCS7A02G450700	169
BP	GO:0010230	alternative respiration	6	0	6	0.000662312	0.0104335	TraesCS2B02G459100|TraesCS2A02G438300|TraesCS2D02G436100|TraesCS2D02G436200|TraesCS2B02G459000|TraesCS2A02G438200	--	16
BP	GO:0046244	salicylic acid catabolic process	3	3	6	0.000662312	0.0104335	TraesCS2B02G412900|TraesCS2A02G394900|TraesCS2D02G392900	TraesCS5B02G053400|TraesCS5A02G048400|TraesCS3B02G351600	16
BP	GO:0048527	lateral root development	15	11	26	0.000685752	0.010757	TraesCS2B02G121900|TraesCS7D02G345700|TraesCS2D02G104600|TraesCS7A02G338500|TraesCS1B02G194900|TraesCS7D02G452500|TraesCS1D02G189600|TraesCS2D02G011700|TraesCS2B02G010500|TraesCS2A02G104900|TraesCS2B02G118500|TraesCS5B02G367300|TraesCS3A02G343900|TraesCS2A02G011000|TraesCSU02G230200	TraesCS2A02G521400|TraesCS5B02G054200|TraesCS3A02G440300|TraesCS5A02G049100|TraesCS3A02G107000|TraesCS2D02G378800|TraesCS2A02G382400|TraesCS2D02G523100|TraesCS5B02G273500|TraesCS3A02G216200|TraesCS5D02G059700	179
BP	GO:0006835	dicarboxylic acid transport	12	6	18	0.000708055	0.01106	TraesCS5D02G270600|TraesCS7D02G221900|TraesCS5D02G256100|TraesCS7B02G127200|TraesCS5A02G248900|TraesCS5B02G246600|TraesCS7A02G220200|TraesCS7B02G271200|TraesCS5B02G261500|TraesCS7A02G356600|TraesCS7A02G188200|TraesCS7D02G189000	TraesCS1D02G194000|TraesCS5D02G265100|TraesCS3B02G213600|TraesCS1A02G189900|TraesCS3A02G183800|TraesCS3D02G149300	106
BP	GO:2001038	regulation of cellular response to drug	20	2	22	0.000715834	0.0110879	TraesCS2B02G121800|TraesCS1D02G300700|TraesCS2A02G489500|TraesCS4A02G029800|TraesCS4B02G170100|TraesCS5D02G342600|TraesCS2A02G104800|TraesCS4D02G096400|TraesCS4D02G172200|TraesCS4D02G274400|TraesCS4A02G434700|TraesCS2D02G104500|TraesCSU02G003000|TraesCS3B02G375600|TraesCS5D02G343400|TraesCS2D02G489700|TraesCS2B02G517400|TraesCS1A02G301100|TraesCS3A02G343600|TraesCS4B02G276200	TraesCS1A02G410500|TraesCS1B02G440300	142
BP	GO:2001023	regulation of response to drug	20	2	22	0.000715834	0.0110879	TraesCS2B02G121800|TraesCS1D02G300700|TraesCS2A02G489500|TraesCS4A02G029800|TraesCS4B02G170100|TraesCS5D02G342600|TraesCS2A02G104800|TraesCS4D02G096400|TraesCS4D02G172200|TraesCS4D02G274400|TraesCS4A02G434700|TraesCS2D02G104500|TraesCSU02G003000|TraesCS3B02G375600|TraesCS5D02G343400|TraesCS2D02G489700|TraesCS2B02G517400|TraesCS1A02G301100|TraesCS3A02G343600|TraesCS4B02G276200	TraesCS1A02G410500|TraesCS1B02G440300	142
BP	GO:0008299	isoprenoid biosynthetic process	53	16	69	0.000721078	0.0111226	TraesCS5A02G454500|TraesCS2D02G547400|TraesCS6D02G065100|TraesCS6D02G048600|TraesCS2D02G029600|TraesCS7A02G112700|TraesCS6B02G297600|TraesCS6D02G244600|TraesCS6B02G090500|TraesCS4B02G318000|TraesCS1B02G411100|TraesCS2B02G445300|TraesCS7B02G312100|TraesCS5D02G045200|TraesCS2B02G577400|TraesCS7D02G360700|TraesCS7D02G107900|TraesCS2A02G546500|TraesCS2B02G445500|TraesCS6A02G270400|TraesCS2D02G547700|…	TraesCS6D02G057800|TraesCS7A02G360300|TraesCS3B02G308000|TraesCS4B02G353100|TraesCS5A02G056600|TraesCS5A02G374000|TraesCS2B02G167500|TraesCS2D02G238500|TraesCS1A02G076700|TraesCS4D02G347100|TraesCS7D02G051100|TraesCS5D02G383500|TraesCS3D02G037000|TraesCS2D02G477300|TraesCS3B02G439900|TraesCS2D02G356100	632
BP	GO:0050826	response to freezing	19	1	20	0.000729513	0.011206	TraesCS6D02G129900|TraesCS3A02G350400|TraesCS5A02G048600|TraesCS3B02G382900|TraesCS4A02G088400|TraesCS4A02G089700|TraesCS5D02G342600|TraesCS6A02G139400|TraesCS2B02G484300|TraesCS4A02G434700|TraesCSU02G003000|TraesCS2A02G462700|TraesCS7B02G229900|TraesCS5D02G343400|TraesCS4B02G215800|TraesCS2D02G463100|TraesCS2A02G163000|TraesCS5D02G059300|TraesCS6B02G167900	TraesCS3D02G434900	124
BP	GO:0033559	unsaturated fatty acid metabolic process	14	3	17	0.000766798	0.0117301	TraesCS4B02G194900|TraesCS5A02G186200|TraesCS4A02G109300|TraesCS4A02G090200|TraesCS4D02G195600|TraesCS1B02G186700|TraesCS6B02G365200|TraesCS3B02G549000|TraesCS5D02G191300|TraesCS2B02G556900|TraesCS1A02G170700|TraesCS6D02G314300|TraesCS3B02G549200|TraesCS5D02G183700	TraesCS5D02G103100|TraesCS5D02G159700|TraesCS3D02G097100	98
BP	GO:0006633	fatty acid biosynthetic process	55	19	74	0.000786341	0.0119796	TraesCS6D02G314300|TraesCS7D02G176000|TraesCS6D02G302300|TraesCS7B02G079400|TraesCS2A02G315100|TraesCS4B02G037800|TraesCS6B02G207000|TraesCS3B02G549000|TraesCS7A02G246200|TraesCS2D02G531000|TraesCS1D02G142700|TraesCS5D02G183700|TraesCS2A02G313500|TraesCS6D02G166600|TraesCS7D02G175800|TraesCS5A02G186200|TraesCS6B02G353200|TraesCS4A02G090200|TraesCS2B02G333600|TraesCS4B02G237600|TraesCS4D02G238800|…	TraesCS1A02G439000|TraesCS4A02G322200|TraesCS6D02G224600|TraesCS2A02G545000|TraesCS5D02G159700|TraesCS4D02G008200|TraesCS6A02G024400|TraesCS6D02G154600|TraesCS5B02G556300|TraesCS7A02G537100|TraesCS5D02G162300|TraesCS7D02G524400|TraesCS4B02G268500|TraesCS4A02G276000|TraesCS6B02G193400|TraesCS4A02G114200|TraesCS7B02G455300|TraesCS7A02G196500|TraesCS5D02G424200	690
BP	GO:0043620	regulation of DNA-templated transcription in response to stress	16	3	19	0.000807029	0.0122444	TraesCS2A02G204500|TraesCS2B02G232000|TraesCS5A02G383800|TraesCS5D02G244800|TraesCS2D02G011700|TraesCS4A02G062800|TraesCS4B02G239700|TraesCS2B02G010500|TraesCS2D02G211400|TraesCS3D02G289000|TraesCS5B02G236400|TraesCS5A02G237900|TraesCS1A02G350400|TraesCS4D02G239600|TraesCS5D02G393200|TraesCS2A02G011000	TraesCS7D02G270600|TraesCSU02G127200|TraesCS7B02G272500	116
BP	GO:0006022	aminoglycan metabolic process	24	0	24	0.000812933	0.0122836	TraesCS5A02G394900|TraesCS4D02G113800|TraesCS3D02G260500|TraesCS1A02G203600|TraesCS6A02G216100|TraesCS3D02G411400|TraesCS5D02G408200|TraesCS2A02G033600|TraesCS7B02G370700|TraesCS2D02G033100|TraesCS7D02G351300|TraesCS3D02G260300|TraesCS5B02G399800|TraesCS5D02G404300|TraesCS3A02G373800|TraesCS3B02G406000|TraesCS4B02G116200|TraesCS2B02G047300|TraesCS3B02G293200|TraesCS1D02G207000|TraesCS1A02G203700|…	--	162
BP	GO:0044242	cellular lipid catabolic process	26	17	43	0.000832209	0.0125237	TraesCS1A02G255400|TraesCS3D02G293800|TraesCS3D02G298200|TraesCS5A02G424300|TraesCS1B02G313400|TraesCS6D02G213100|TraesCS3B02G549000|TraesCS1D02G142700|TraesCS3B02G328700|TraesCS2D02G405600|TraesCS1B02G347600|TraesCS4A02G090200|TraesCS3B02G332700|TraesCS1D02G245700|TraesCS1D02G302500|TraesCS4A02G494700|TraesCS1A02G303100|TraesCS1D02G200600|TraesCS1A02G334400|TraesCS3B02G549200|TraesCS5D02G183700|…	TraesCS4B02G376200|TraesCS7A02G263000|TraesCS4A02G114200|TraesCS3B02G308000|TraesCS3D02G097100|TraesCS7D02G143200|TraesCS5A02G374000|TraesCS5A02G503500|TraesCS5D02G103100|TraesCS7D02G263700|TraesCS6D02G199600|TraesCS3D02G332200|TraesCS6B02G247000|TraesCS5D02G383500|TraesCS2A02G285900|TraesCS2B02G167500|TraesCS4A02G357200	353
BP	GO:1901264	carbohydrate derivative transport	21	2	23	0.000841986	0.0126196	TraesCS2A02G207500|TraesCS2D02G226000|TraesCS3D02G209300|TraesCS4B02G057400|TraesCS3A02G130300|TraesCS2B02G234300|TraesCS4D02G347700|TraesCS3B02G149400|TraesCS2B02G245900|TraesCS2D02G208900|TraesCS1D02G245700|TraesCS2D02G464800|TraesCS5B02G001100|TraesCS2A02G463900|TraesCS2A02G220400|TraesCS3D02G131200|TraesCS5A02G521500|TraesCS2D02G376800|TraesCS4B02G353800|TraesCS2D02G214500|TraesCS5A02G037900	TraesCS7D02G140300|TraesCS3B02G425800	153
BP	GO:0009765	photosynthesis, light harvesting	17	0	17	0.000863221	0.0128857	TraesCS7D02G276300|TraesCS5D02G464700|TraesCS5B02G463100|TraesCS5D02G464900|TraesCS1B02G433300|TraesCS2D02G294300|TraesCS7B02G103400|TraesCS5A02G454300|TraesCS6A02G094200|TraesCS2B02G312600|TraesCS5A02G229300|TraesCS7A02G276400|TraesCS2A02G296400|TraesCS5A02G454200|TraesCS6A02G094300|TraesCS1B02G388200|TraesCS5D02G464800	--	99
BP	GO:0051338	regulation of transferase activity	48	7	55	0.000906737	0.0134809	TraesCS4D02G239400|TraesCS1B02G419300|TraesCS3B02G288300|TraesCS4D02G194700|TraesCS1A02G391100|TraesCS1D02G372700|TraesCS6B02G113800|TraesCS4B02G193700|TraesCS7D02G155100|TraesCS1D02G372600|TraesCS6D02G328800|TraesCS1D02G218800|TraesCS3A02G256200|TraesCS1B02G385100|TraesCS6B02G379500|TraesCS1D02G372800|TraesCS1A02G367200|TraesCS3B02G289400|TraesCS1B02G385000|TraesCS5D02G200200|TraesCS4B02G239400|…	TraesCS2A02G323200|TraesCS3B02G183400|TraesCS4D02G177300|TraesCS5B02G196400|TraesCS2A02G323000|TraesCS4B02G175400|TraesCS6D02G139200	483
BP	GO:0009743	response to carbohydrate	18	17	35	0.000927111	0.0137287	TraesCS7D02G490300|TraesCS2D02G226000|TraesCS3B02G039000|TraesCS5A02G038900|TraesCS7A02G502900|TraesCS5D02G285100|TraesCS4D02G096400|TraesCS3A02G044800|TraesCS3A02G413600|TraesCS2B02G245900|TraesCS6B02G236200|TraesCS4B02G018400|TraesCS7B02G055600|TraesCS5B02G107200|TraesCS2A02G220400|TraesCS3D02G408100|TraesCS1D02G395200|TraesCS7B02G410300	TraesCS4B02G167500|TraesCS2A02G323200|TraesCS7D02G381700|TraesCS3B02G137000|TraesCS5A02G216400|TraesCS5D02G224500|TraesCS5B02G368300|TraesCS1D02G003300|TraesCS3A02G107000|TraesCS2A02G323000|TraesCS6A02G154700|TraesCS4B02G091500|TraesCS3D02G119500|TraesCS5B02G215300|TraesCS3D02G268200|TraesCS3D02G381300|TraesCS3A02G216200	272
BP	GO:0006874	cellular calcium ion homeostasis	13	7	20	0.000991657	0.0145679	TraesCS7D02G184700|TraesCS4A02G156500|TraesCS5D02G160300|TraesCS7A02G183100|TraesCS2A02G357500|TraesCS2D02G356300|TraesCS2D02G507000|TraesCS4A02G109000|TraesCS5A02G143900|TraesCS1A02G170700|TraesCS3A02G340300|TraesCS1B02G188300|TraesCS2B02G376700	TraesCS2A02G444600|TraesCS1A02G168600|TraesCS2B02G587800|TraesCS4D02G122200|TraesCS7D02G441400|TraesCS2D02G351100|TraesCS2B02G370900	127
BP	GO:0055074	calcium ion homeostasis	13	7	20	0.000991657	0.0145679	TraesCS7D02G184700|TraesCS4A02G156500|TraesCS5D02G160300|TraesCS7A02G183100|TraesCS2A02G357500|TraesCS2D02G356300|TraesCS2D02G507000|TraesCS4A02G109000|TraesCS5A02G143900|TraesCS1A02G170700|TraesCS3A02G340300|TraesCS1B02G188300|TraesCS2B02G376700	TraesCS2A02G444600|TraesCS1A02G168600|TraesCS2B02G587800|TraesCS4D02G122200|TraesCS7D02G441400|TraesCS2D02G351100|TraesCS2B02G370900	127
BP	GO:0009225	nucleotide-sugar metabolic process	21	1	22	0.00104407	0.0152773	TraesCS3D02G298600|TraesCS5A02G394900|TraesCS4B02G116200|TraesCS3B02G039000|TraesCS3A02G303200|TraesCSU02G037500|TraesCS5B02G399800|TraesCS3B02G333100|TraesCS5A02G139500|TraesCS4A02G094000|TraesCS5D02G404300|TraesCS1A02G230400|TraesCS4A02G102100|TraesCS1B02G243800|TraesCS1D02G231600|TraesCS5D02G153200|TraesCS4D02G113800|TraesCS4B02G210300|TraesCS4D02G206000|TraesCS5A02G083800|TraesCS3A02G044800	TraesCS7D02G307500	146
BP	GO:1901605	alpha-amino acid metabolic process	75	25	100	0.00106221	0.0154815	TraesCS2A02G381000|TraesCS1A02G072200|TraesCS1D02G039300|TraesCS2D02G204700|TraesCS5A02G022200|TraesCS2A02G196400|TraesCS5A02G441300|TraesCS5A02G468400|TraesCS6B02G274800|TraesCS2A02G196700|TraesCS1B02G048300|TraesCS2B02G398200|TraesCS1B02G122800|TraesCS3D02G266400|TraesCS6B02G258600|TraesCS5A02G521200|TraesCS1D02G280700|TraesCS2D02G289900|TraesCS5D02G153200|TraesCS7D02G337900|TraesCS4A02G042700|…	TraesCS6D02G325100|TraesCS5B02G299700|TraesCS5A02G059300|TraesCS5A02G195100|TraesCS4A02G059800|TraesCS4D02G236800|TraesCS4A02G106500|TraesCS2A02G382700|TraesCS2A02G035700|TraesCS2B02G400000|TraesCS2B02G429300|TraesCS2D02G468300|TraesCS2B02G048700|TraesCS6A02G218300|TraesCS2D02G379000|TraesCS7D02G169500|TraesCS6A02G344000|TraesCS2A02G409500|TraesCS7B02G274100|TraesCS2B02G181900|TraesCS4B02G124800|…	996
BP	GO:0006691	leukotriene metabolic process	5	0	5	0.00109575	0.0156018	TraesCS4B02G044400|TraesCS4D02G041900|TraesCS4B02G044500|TraesCS4A02G269800|TraesCS4A02G269700	--	12
BP	GO:0019370	leukotriene biosynthetic process	5	0	5	0.00109575	0.0156018	TraesCS4B02G044400|TraesCS4D02G041900|TraesCS4B02G044500|TraesCS4A02G269800|TraesCS4A02G269700	--	12
BP	GO:0015853	adenine transport	5	0	5	0.00109575	0.0156018	TraesCS4D02G074900|TraesCS4B02G076400|TraesCS3B02G402700|TraesCS1D02G060600|TraesCS1B02G077600	--	12
BP	GO:0006065	UDP-glucuronate biosynthetic process	5	0	5	0.00109575	0.0156018	TraesCS4D02G113800|TraesCS5B02G399800|TraesCS5D02G404300|TraesCS4B02G116200|TraesCS5A02G394900	--	12
BP	GO:0015854	guanine transport	5	0	5	0.00109575	0.0156018	TraesCS4D02G074900|TraesCS4B02G076400|TraesCS3B02G402700|TraesCS1D02G060600|TraesCS1B02G077600	--	12
BP	GO:0046398	UDP-glucuronate metabolic process	5	0	5	0.00109575	0.0156018	TraesCS5A02G394900|TraesCS5B02G399800|TraesCS5D02G404300|TraesCS4B02G116200|TraesCS4D02G113800	--	12
BP	GO:0009403	toxin biosynthetic process	12	2	14	0.00118787	0.0168486	TraesCS4B02G239400|TraesCS4D02G239400|TraesCS1D02G399400|TraesCS1B02G419300|TraesCS1A02G391100|TraesCS2D02G031800|TraesCS5A02G382900|TraesCS4A02G062600|TraesCS5D02G392300|TraesCS5B02G387300|TraesCS7D02G095500|TraesCS5D02G181200	TraesCS2D02G238500|TraesCS6D02G057800	76
BP	GO:0006082	organic acid metabolic process	248	96	344	0.00119337	0.0168621	TraesCS6B02G175100|TraesCS2A02G381000|TraesCS3D02G293800|TraesCS6D02G302300|TraesCS5A02G424300|TraesCS4A02G401300|TraesCS7D02G175900|TraesCS2B02G275100|TraesCS5A02G248900|TraesCS6B02G207000|TraesCS6B02G302400|TraesCS5A02G276200|TraesCS1A02G072200|TraesCS5D02G354300|TraesCS5A02G521200|TraesCS2A02G313500|TraesCS3B02G172400|TraesCS1B02G313400|TraesCS1A02G188000|TraesCS4A02G042700|TraesCS1B02G038700|…	TraesCS2B02G127700|TraesCS5B02G053400|TraesCS4A02G114200|TraesCS4A02G106500|TraesCS5A02G411500|TraesCS3D02G233300|TraesCS7B02G455300|TraesCS5A02G503500|TraesCS1D02G331600|TraesCS2B02G400000|TraesCS2D02G468300|TraesCS7D02G169500|TraesCS6A02G344000|TraesCS7B02G274100|TraesCS4B02G185300|TraesCS4B02G235400|TraesCS2B02G409300|TraesCS5D02G384100|TraesCS1A02G439000|TraesCS5A02G276300|TraesCS6B02G376200|…	3994
BP	GO:0001676	long-chain fatty acid metabolic process	9	3	12	0.00124306	0.0174974	TraesCS4A02G089500|TraesCS4A02G090200|TraesCS1B02G186700|TraesCS3B02G549000|TraesCS2B02G556900|TraesCS1A02G170700|TraesCS4A02G494700|TraesCS3B02G549200|TraesCS5D02G183700	TraesCS5D02G103100|TraesCS3D02G097100|TraesCS7D02G143200	60
BP	GO:0010045	response to nickel cation	7	0	7	0.00131102	0.0183147	TraesCS5B02G490400|TraesCS3D02G350100|TraesCS5B02G490500|TraesCS5D02G490800|TraesCS4D02G141500|TraesCS5D02G490900|TraesCS4A02G174100	--	24
BP	GO:0071289	cellular response to nickel ion	7	0	7	0.00131102	0.0183147	TraesCS5B02G490400|TraesCS3D02G350100|TraesCS5B02G490500|TraesCS5D02G490800|TraesCS4D02G141500|TraesCS5D02G490900|TraesCS4A02G174100	--	24
BP	GO:0043436	oxoacid metabolic process	246	96	342	0.00135687	0.018884	TraesCS6B02G175100|TraesCS2A02G381000|TraesCS3D02G293800|TraesCS6D02G302300|TraesCS5A02G424300|TraesCS4A02G401300|TraesCS7D02G175900|TraesCS2B02G275100|TraesCS5A02G248900|TraesCS6B02G207000|TraesCS6B02G302400|TraesCS5A02G276200|TraesCS1A02G072200|TraesCS5D02G354300|TraesCS2D02G518200|TraesCS2A02G313500|TraesCS3B02G172400|TraesCS1B02G313400|TraesCS1A02G188000|TraesCS4A02G042700|TraesCS1B02G038700|…	TraesCS2B02G127700|TraesCS5B02G053400|TraesCS4A02G114200|TraesCS4A02G106500|TraesCS5A02G411500|TraesCS3D02G233300|TraesCS7B02G455300|TraesCS5A02G503500|TraesCS1D02G331600|TraesCS2B02G400000|TraesCS2D02G468300|TraesCS7D02G169500|TraesCS6A02G344000|TraesCS7B02G274100|TraesCS4B02G185300|TraesCS4B02G235400|TraesCS2B02G409300|TraesCS5D02G384100|TraesCS1A02G439000|TraesCS5A02G276300|TraesCS6B02G376200|…	3977
BP	GO:0000187	activation of MAPK activity	11	0	11	0.00142738	0.019717	TraesCS4D02G239400|TraesCS1D02G399400|TraesCS6B02G379500|TraesCS1B02G419300|TraesCS1A02G391100|TraesCS2D02G259300|TraesCS7A02G154900|TraesCS4A02G062600|TraesCS4B02G239400|TraesCS7D02G155100|TraesCS6D02G328800	--	53
BP	GO:0043406	positive regulation of MAP kinase activity	11	0	11	0.00142738	0.019717	TraesCS4D02G239400|TraesCS1D02G399400|TraesCS6B02G379500|TraesCS1B02G419300|TraesCS1A02G391100|TraesCS2D02G259300|TraesCS7A02G154900|TraesCS4A02G062600|TraesCS4B02G239400|TraesCS7D02G155100|TraesCS6D02G328800	--	53
BP	GO:0006636	unsaturated fatty acid biosynthetic process	11	1	12	0.0014453	0.0198904	TraesCS5A02G186200|TraesCS4A02G109300|TraesCS4A02G090200|TraesCS4D02G195600|TraesCS6B02G365200|TraesCS3B02G549000|TraesCS5D02G191300|TraesCS4B02G194900|TraesCS6D02G314300|TraesCS3B02G549200|TraesCS5D02G183700	TraesCS5D02G159700	61
BP	GO:0110020	regulation of actomyosin structure organization	3	0	3	0.00150254	0.0205255	TraesCS2D02G226300|TraesCS2A02G220600|TraesCS2B02G246100	--	4
BP	GO:0055085	transmembrane transport	141	39	180	0.00149775	0.0205255	TraesCS3B02G563700|TraesCS5A02G424300|TraesCS5D02G190600|TraesCS5A02G248900|TraesCS7A02G188200|TraesCS2B02G343300|TraesCS3B02G402700|TraesCS3B02G493000|TraesCS7A02G183100|TraesCS2A02G357500|TraesCS5A02G185500|TraesCS7B02G093100|TraesCS6A02G098500|TraesCS5B02G247800|TraesCS2B02G271700|TraesCS7D02G507300|TraesCS2B02G417900|TraesCS3B02G562400|TraesCS2A02G251800|TraesCS5D02G125700|TraesCS3D02G131200|…	TraesCS1A02G142400|TraesCS2A02G444600|TraesCS5D02G355500|TraesCS7B02G016500|TraesCS5A02G226800|TraesCS7B02G032300|TraesCS5D02G551400|TraesCS2D02G331800|TraesCS6A02G257300|TraesCS5D02G485300|TraesCS2B02G370900|TraesCS1D02G294000|TraesCS2D02G267400|TraesCS6D02G238500|TraesCS7B02G196100|TraesCS3A02G123000|TraesCS2D02G351100|TraesCS7D02G069500|TraesCS6A02G285300|TraesCS2D02G146800|TraesCS6B02G267800|…	1966
BP	GO:0009226	nucleotide-sugar biosynthetic process	17	1	18	0.00151501	0.0206198	TraesCS5A02G394900|TraesCS4B02G116200|TraesCS3B02G039000|TraesCSU02G037500|TraesCS5B02G399800|TraesCS4D02G113800|TraesCS5A02G139500|TraesCS5D02G404300|TraesCS1A02G230400|TraesCS4A02G102100|TraesCS4B02G210300|TraesCS1D02G231600|TraesCS4D02G206000|TraesCS5D02G153200|TraesCS4A02G094000|TraesCS1B02G243800|TraesCS3A02G044800	TraesCS7D02G307500	113
BP	GO:0006857	oligopeptide transport	14	7	21	0.00155496	0.0210859	TraesCS6D02G060200|TraesCS7B02G312500|TraesCS6B02G295000|TraesCS6D02G246400|TraesCS6D02G247000|TraesCS2D02G442700|TraesCS2A02G443600|TraesCS6D02G246500|TraesCS1B02G225000|TraesCS2B02G464700|TraesCS3A02G492900|TraesCS4B02G338600|TraesCS6A02G267700|TraesCS6A02G268500	TraesCS3B02G424700|TraesCS7B02G201900|TraesCS3A02G392800|TraesCS1D02G147400|TraesCS3D02G385600|TraesCS7A02G413200|TraesCS7D02G297000	141
BP	GO:0008610	lipid biosynthetic process	146	55	201	0.00158441	0.0214069	TraesCS2A02G357200|TraesCS6D02G302300|TraesCS7D02G175900|TraesCS6D02G065100|TraesCS6B02G207000|TraesCS4B02G194900|TraesCS6B02G438800|TraesCS4B02G318000|TraesCS5A02G454500|TraesCS3A02G229700|TraesCS2A02G313500|TraesCS1B02G388700|TraesCS4B02G237600|TraesCS1A02G194900|TraesCS2B02G445500|TraesCS4D02G195600|TraesCS2A02G027800|TraesCS5D02G191300|TraesCS6D02G122000|TraesCS5A02G269300|TraesCS1B02G411100|…	TraesCS6D02G057800|TraesCS6D02G154600|TraesCS2A02G545000|TraesCS5D02G012100|TraesCS6A02G024400|TraesCS5D02G162300|TraesCS5B02G291100|TraesCS5A02G056600|TraesCS5D02G159700|TraesCS4A02G276000|TraesCS2A02G013000|TraesCS5A02G412100|TraesCS1A02G034900|TraesCS7B02G455300|TraesCS4B02G268500|TraesCS3B02G308000|TraesCS3D02G055400|TraesCS4B02G353100|TraesCS7A02G537100|TraesCS2D02G477300|TraesCS2D02G238500|…	2226
BP	GO:0001561	fatty acid alpha-oxidation	4	0	4	0.00160685	0.0214749	TraesCS3B02G549000|TraesCS4A02G090200|TraesCS5D02G183700|TraesCS3B02G549200	--	8
BP	GO:1902609	(R)-2-hydroxy-alpha-linolenic acid biosynthetic process	4	0	4	0.00160685	0.0214749	TraesCS3B02G549000|TraesCS4A02G090200|TraesCS5D02G183700|TraesCS3B02G549200	--	8
BP	GO:0006144	purine nucleobase metabolic process	3	7	10	0.00160415	0.0214749	TraesCS1D02G269400|TraesCS2B02G595300|TraesCS2A02G587900	TraesCS6B02G251600|TraesCS2B02G292700|TraesCS5D02G071100|TraesCS2B02G377500|TraesCS6D02G204800|TraesCS2D02G356900|TraesCS5A02G059600	46
BP	GO:0022611	dormancy process	5	8	13	0.00162349	0.0215418	TraesCS5D02G503400|TraesCS6B02G236200|TraesCS4B02G018400|TraesCS5B02G502200|TraesCS5A02G488500	TraesCS5D02G041700|TraesCS7D02G381700|TraesCS5A02G216400|TraesCS5D02G224500|TraesCS6A02G154700|TraesCS3B02G137000|TraesCS3D02G119500|TraesCS5B02G215300	70
BP	GO:0010162	seed dormancy process	5	8	13	0.00162349	0.0215418	TraesCS5D02G503400|TraesCS6B02G236200|TraesCS4B02G018400|TraesCS5B02G502200|TraesCS5A02G488500	TraesCS5D02G041700|TraesCS7D02G381700|TraesCS5A02G216400|TraesCS5D02G224500|TraesCS6A02G154700|TraesCS3B02G137000|TraesCS3D02G119500|TraesCS5B02G215300	70
BP	GO:0015748	organophosphate ester transport	17	5	22	0.00162973	0.0215474	TraesCS6A02G155600|TraesCS2D02G226000|TraesCS3D02G446800|TraesCS3A02G130300|TraesCS3B02G493000|TraesCS1D02G004700|TraesCS6B02G183800|TraesCS5D02G271000|TraesCS6D02G145600|TraesCS3B02G149400|TraesCS1D02G245700|TraesCS2B02G245900|TraesCS3D02G209300|TraesCS4A02G130300|TraesCS4B02G174300|TraesCS3D02G131200|TraesCS2A02G220400	TraesCS2D02G276300|TraesCS4B02G213700|TraesCS4A02G259700|TraesCS5A02G519200|TraesCS2B02G294800	151
BP	GO:0032467	positive regulation of cytokinesis	5	0	5	0.00167303	0.02182	TraesCS2D02G226300|TraesCS5D02G210200|TraesCS5A02G203700|TraesCS2A02G220600|TraesCS2B02G246100	--	13
BP	GO:0045487	gibberellin catabolic process	9	2	11	0.00167497	0.02182	TraesCS1A02G303100|TraesCS3D02G293800|TraesCS1B02G313400|TraesCS6A02G221900|TraesCS6D02G213100|TraesCS1A02G334400|TraesCS1B02G347600|TraesCS3B02G328700|TraesCS1D02G302500	TraesCS4B02G376200|TraesCS5A02G503500	54
BP	GO:0016103	diterpenoid catabolic process	9	2	11	0.00167497	0.02182	TraesCS1A02G303100|TraesCS3D02G293800|TraesCS1B02G313400|TraesCS6A02G221900|TraesCS6D02G213100|TraesCS1A02G334400|TraesCS1B02G347600|TraesCS3B02G328700|TraesCS1D02G302500	TraesCS4B02G376200|TraesCS5A02G503500	54
BP	GO:0018105	peptidyl-serine phosphorylation	25	3	28	0.00167526	0.02182	TraesCSU02G016900|TraesCS1A02G121700|TraesCS2D02G207400|TraesCS6D02G211900|TraesCS3B02G181900|TraesCS2A02G199700|TraesCS6B02G111800|TraesCS6A02G089400|TraesCS4D02G027600|TraesCS6A02G375900|TraesCS3B02G310000|TraesCS2B02G227000|TraesCS6D02G360900|TraesCS6A02G223500|TraesCS1A02G424200|TraesCS6A02G378000|TraesCS6B02G413500|TraesCS6B02G413600|TraesCS4D02G107200|TraesCS6D02G242000|TraesCS6D02G360800|T…	TraesCS2A02G165800|TraesCS2D02G173100|TraesCS1A02G307200	210
BP	GO:0042546	cell wall biogenesis	35	26	61	0.00167982	0.02182	TraesCS7B02G327400|TraesCS7D02G419900|TraesCS3D02G404100|TraesCS6A02G266100|TraesCS3A02G001600|TraesCS5A02G253200|TraesCS6B02G293500|TraesCS5D02G319700|TraesCS5A02G315700|TraesCS4A02G402300|TraesCS2A02G512400|TraesCS6D02G392100|TraesCS3A02G094600|TraesCS7D02G029700|TraesCS2A02G040300|TraesCS5D02G485900|TraesCS3B02G304000|TraesCS3D02G298600|TraesCS6A02G408300|TraesCS5B02G486100|TraesCS3B02G333100|…	TraesCS1D02G146600|TraesCS1B02G425000|TraesCS1A02G116200|TraesCS3B02G324500|TraesCS6B02G160200|TraesCS2D02G080400|TraesCS5D02G269300|TraesCS7D02G062100|TraesCS2A02G433500|TraesCS5B02G159100|TraesCS5A02G262000|TraesCS4A02G421300|TraesCS2B02G454500|TraesCS3A02G103100|TraesCS5B02G313900|TraesCS1A02G396800|TraesCS7A02G068300|TraesCS7B02G188400|TraesCS1D02G117400|TraesCS1B02G167200|TraesCS6A02G379800|…	563
BP	GO:0072503	cellular divalent inorganic cation homeostasis	13	7	20	0.00176396	0.0228328	TraesCS7D02G184700|TraesCS4A02G156500|TraesCS5D02G160300|TraesCS7A02G183100|TraesCS2A02G357500|TraesCS2D02G356300|TraesCS2D02G507000|TraesCS4A02G109000|TraesCS5A02G143900|TraesCS1A02G170700|TraesCS3A02G340300|TraesCS1B02G188300|TraesCS2B02G376700	TraesCS2A02G444600|TraesCS1A02G168600|TraesCS2B02G587800|TraesCS4D02G122200|TraesCS7D02G441400|TraesCS2D02G351100|TraesCS2B02G370900	133
BP	GO:0048528	post-embryonic root development	19	11	30	0.00190115	0.0245228	TraesCS2A02G104900|TraesCS1B02G388700|TraesCS7D02G345700|TraesCS2D02G104600|TraesCS1A02G369600|TraesCS5A02G071300|TraesCS7A02G338500|TraesCS1B02G194900|TraesCS7D02G452500|TraesCS1D02G189600|TraesCS2D02G011700|TraesCS1D02G375700|TraesCS2B02G010500|TraesCS2B02G121900|TraesCS2B02G118500|TraesCS5B02G367300|TraesCS3A02G343900|TraesCS2A02G011000|TraesCSU02G230200	TraesCS2A02G521400|TraesCS5B02G054200|TraesCS3A02G440300|TraesCS5A02G049100|TraesCS3A02G107000|TraesCS2D02G378800|TraesCS2A02G382400|TraesCS2D02G523100|TraesCS5B02G273500|TraesCS3A02G216200|TraesCS5D02G059700	232
BP	GO:0072507	divalent inorganic cation homeostasis	17	10	27	0.00193206	0.024835	TraesCS7D02G184700|TraesCS5D02G250700|TraesCS4A02G156500|TraesCS5D02G160300|TraesCS3D02G534600|TraesCS7A02G183100|TraesCS2A02G357500|TraesCS2D02G356300|TraesCS2D02G507000|TraesCS5B02G242000|TraesCS5A02G143900|TraesCS5A02G244000|TraesCS1A02G170700|TraesCS3A02G340300|TraesCS4A02G109000|TraesCS2B02G376700|TraesCS1B02G188300	TraesCS2A02G444600|TraesCS1A02G168600|TraesCS2B02G587800|TraesCS4D02G122200|TraesCS7D02G441400|TraesCS3B02G238100|TraesCS2D02G285700|TraesCS3B02G106200|TraesCS2D02G351100|TraesCS2B02G370900	202
BP	GO:0009834	plant-type secondary cell wall biogenesis	9	16	25	0.00205777	0.0263593	TraesCS5B02G486100|TraesCS2B02G539600|TraesCS3D02G404100|TraesCS3D02G269800|TraesCS2A02G512400|TraesCS2A02G040300|TraesCS5D02G485900|TraesCS5D02G319700|TraesCS3B02G304000	TraesCS1D02G146600|TraesCS3B02G324500|TraesCS5A02G262000|TraesCS4A02G421300|TraesCS6B02G160200|TraesCS1B02G167200|TraesCS2D02G080400|TraesCS5D02G269300|TraesCS7D02G062100|TraesCS3A02G103100|TraesCS1A02G149300|TraesCS1B02G425000|TraesCS5B02G313900|TraesCS1D02G404700|TraesCS1A02G396800|TraesCS7A02G068300	183
BP	GO:0050778	positive regulation of immune response	30	10	40	0.00210224	0.0266027	TraesCS3B02G588200|TraesCSU02G099800|TraesCS2D02G104500|TraesCS5D02G354300|TraesCS1D02G140300|TraesCS3B02G172400|TraesCS2A02G489500|TraesCS5B02G349200|TraesCS6B02G365200|TraesCS4D02G172200|TraesCS3B02G274100|TraesCS2D02G489700|TraesCS1D02G399900|TraesCS7A02G257200|TraesCS1A02G301100|TraesCS3A02G343600|TraesCS3A02G478500|TraesCS1D02G300700|TraesCS4B02G170100|TraesCS6D02G314300|TraesCS5A02G348100|T…	TraesCS1A02G425100|TraesCS1D02G434100|TraesCS2D02G528200|TraesCS5A02G184300|TraesCS2B02G555200|TraesCS2D02G070400|TraesCS1A02G410500|TraesCS1B02G440300|TraesCS3B02G347000|TraesCS7B02G057700	338
BP	GO:1905623	positive regulation of leaf development	7	2	9	0.00210725	0.0266027	TraesCS3A02G256200|TraesCS2B02G118500|TraesCS7A02G054700|TraesCS3B02G288100|TraesCS4B02G193700|TraesCS7D02G049800|TraesCS4B02G174000	TraesCS5B02G313800|TraesCS4A02G130600	40
BP	GO:1900057	positive regulation of leaf senescence	7	2	9	0.00210725	0.0266027	TraesCS3A02G256200|TraesCS2B02G118500|TraesCS7A02G054700|TraesCS3B02G288100|TraesCS4B02G193700|TraesCS7D02G049800|TraesCS4B02G174000	TraesCS5B02G313800|TraesCS4A02G130600	40
BP	GO:0044262	cellular carbohydrate metabolic process	80	51	131	0.00211269	0.0266027	TraesCS5B02G202200|TraesCS3D02G298200|TraesCS7B02G327400|TraesCS7D02G419900|TraesCS3A02G483000|TraesCS3D02G404100|TraesCS3D02G478300|TraesCS1D02G090000|TraesCS5D02G285100|TraesCS5B02G394300|TraesCS2B02G215000|TraesCS5A02G203500|TraesCS2A02G175100|TraesCS5D02G210000|TraesCS3B02G382900|TraesCS7A02G030500|TraesCS3A02G001600|TraesCS5A02G253200|TraesCS6B02G293500|TraesCS3D02G478000|TraesCS3D02G411400|…	TraesCS1D02G146600|TraesCS4D02G239700|TraesCS5B02G175800|TraesCS5D02G182600|TraesCS5A02G389000|TraesCS3D02G312200|TraesCS6D02G090900|TraesCS6B02G247000|TraesCS1A02G116200|TraesCS1B02G167200|TraesCS4A02G407500|TraesCS3B02G324500|TraesCS7A02G263000|TraesCS2A02G345500|TraesCS7B02G034600|TraesCS6B02G160200|TraesCS1B02G133300|TraesCS2D02G080400|TraesCS4A02G092500|TraesCS3D02G332200|TraesCS7A02G251400|…	1387
BP	GO:0009832	plant-type cell wall biogenesis	21	22	43	0.00208675	0.0266027	TraesCS3D02G298600|TraesCS3A02G001600|TraesCS3A02G303200|TraesCS5B02G486100|TraesCS2B02G539600|TraesCS3D02G404100|TraesCS3B02G333100|TraesCS3D02G269800|TraesCS2A02G175100|TraesCS2A02G512400|TraesCS2B02G318100|TraesCS3B02G304000|TraesCS3A02G094600|TraesCS5A02G253200|TraesCS7D02G029700|TraesCS2A02G040300|TraesCS5D02G485900|TraesCS5D02G319700|TraesCS3D02G094800|TraesCS5A02G083800|TraesCS3B02G034600	TraesCS1D02G146600|TraesCS1B02G425000|TraesCS1A02G116200|TraesCS3B02G324500|TraesCS6B02G160200|TraesCS2D02G080400|TraesCS5D02G269300|TraesCS7D02G062100|TraesCS7A02G068300|TraesCS5B02G159100|TraesCS5A02G262000|TraesCS1A02G149300|TraesCS3A02G103100|TraesCS5B02G313900|TraesCS1A02G396800|TraesCS3A02G409900|TraesCS7B02G188400|TraesCS1D02G117400|TraesCS1B02G167200|TraesCS6A02G379800|TraesCS4A02G421300|…	370
BP	GO:0006308	DNA catabolic process	2	8	10	0.00225006	0.028141	TraesCS3D02G036700|TraesCS3A02G044100	TraesCS2B02G535400|TraesCS2A02G507500|TraesCS3D02G036900|TraesCS2A02G507400|TraesCS2D02G507800|TraesCS2B02G535500|TraesCS2A02G527100|TraesCS2D02G507900	48
BP	GO:0009068	aspartate family amino acid catabolic process	4	6	10	0.00225006	0.028141	TraesCS2B02G538800|TraesCS5A02G521200|TraesCS5A02G522600|TraesCS2B02G538700	TraesCS6D02G325100|TraesCS6A02G344000|TraesCS2D02G379000|TraesCS6B02G376200|TraesCS2A02G382700|TraesCS2B02G400000	48
BP	GO:0051273	beta-glucan metabolic process	31	11	42	0.00228356	0.0284638	TraesCS3A02G483000|TraesCS3D02G478300|TraesCS3D02G478000|TraesCS3A02G001600|TraesCS7A02G030500|TraesCS3D02G411400|TraesCS2B02G318100|TraesCS7A02G197900|TraesCS6B02G342600|TraesCS7D02G201000|TraesCS5D02G208900|TraesCS6D02G112100|TraesCS3B02G274100|TraesCS6D02G291800|TraesCS3A02G094600|TraesCS7D02G029700|TraesCS7D02G026700|TraesCS7B02G104600|TraesCS5B02G201100|TraesCS6A02G312400|TraesCS2B02G370600|…	TraesCS7B02G188400|TraesCS1D02G146600|TraesCS4A02G407500|TraesCS1D02G117400|TraesCS1B02G167200|TraesCS3A02G409900|TraesCS6A02G379800|TraesCS4A02G092500|TraesCS1A02G149300|TraesCS3B02G324500|TraesCS1A02G116200	361
BP	GO:0051275	beta-glucan catabolic process	17	0	17	0.00229857	0.0285547	TraesCS6B02G342600|TraesCS7D02G201000|TraesCS3A02G483000|TraesCS5D02G208900|TraesCS5B02G201100|TraesCS5A02G202600|TraesCS6A02G312400|TraesCS3D02G478300|TraesCS6D02G112100|TraesCS3D02G477300|TraesCS3D02G478000|TraesCS3B02G528500|TraesCS6D02G291800|TraesCS3A02G482200|TraesCS2B02G370600|TraesCS7A02G197900|TraesCS7B02G104600	--	108
BP	GO:0018209	peptidyl-serine modification	27	3	30	0.00231548	0.028573	TraesCSU02G016900|TraesCS1A02G121700|TraesCS1A02G089800|TraesCS2D02G207400|TraesCS6D02G211900|TraesCS3B02G181900|TraesCS2A02G199700|TraesCS6D02G360800|TraesCS6A02G089400|TraesCS4D02G027600|TraesCS6A02G375900|TraesCS3B02G310000|TraesCS2B02G227000|TraesCS6D02G360900|TraesCS6A02G223500|TraesCS1A02G424200|TraesCS6A02G378000|TraesCS6D02G220200|TraesCS6B02G413500|TraesCS6B02G413600|TraesCS4D02G107200|T…	TraesCS2A02G165800|TraesCS2D02G173100|TraesCS1A02G307200	235
BP	GO:0047484	regulation of response to osmotic stress	20	10	30	0.00231548	0.028573	TraesCS2B02G121800|TraesCS1D02G300700|TraesCS5B02G203100|TraesCS2A02G489500|TraesCS4B02G170100|TraesCS2A02G459700|TraesCS2A02G104800|TraesCS5B02G157300|TraesCS4D02G172200|TraesCS7D02G050000|TraesCS2D02G489700|TraesCS2D02G104500|TraesCS3B02G375600|TraesCS6D02G240300|TraesCS2B02G517400|TraesCS2A02G407200|TraesCS3B02G439600|TraesCS7A02G054900|TraesCS1A02G301100|TraesCS3A02G343600	TraesCS1A02G410500|TraesCS5A02G500500|TraesCS4B02G328800|TraesCS7D02G535300|TraesCS7A02G205100|TraesCS5A02G500700|TraesCS7A02G549000|TraesCS1B02G440300|TraesCS4B02G328900|TraesCS7B02G472600	235
BP	GO:0002237	response to molecule of bacterial origin	18	1	19	0.00240381	0.0295644	TraesCS7B02G229900|TraesCS3A02G215000|TraesCS2B02G293700|TraesCS5A02G048600|TraesCS3D02G218100|TraesCS4A02G089700|TraesCS2A02G221300|TraesCS6A02G139400|TraesCS2B02G484300|TraesCS7A02G257200|TraesCS6A02G296600|TraesCS7D02G258000|TraesCS2D02G227000|TraesCS2A02G462700|TraesCS2D02G463100|TraesCS6B02G167900|TraesCS5D02G059300|TraesCS6D02G129900	TraesCS5A02G197200	127
BP	GO:0009852	auxin catabolic process	2	3	5	0.0024456	0.0298799	TraesCS1D02G142700|TraesCS6B02G225200	TraesCS6D02G190400|TraesCS2A02G327900|TraesCS2B02G359000	14
BP	GO:0010438	cellular response to sulfur starvation	0	5	5	0.0024456	0.0298799	--	TraesCS1A02G268400|TraesCS1B02G279100|TraesCS1D02G325300|TraesCS1D02G268500|TraesCS1A02G324000	14
BP	GO:0031401	positive regulation of protein modification process	43	2	45	0.00246538	0.0300225	TraesCS4D02G239400|TraesCS1B02G419300|TraesCS3B02G288300|TraesCS4D02G194700|TraesCS1A02G391100|TraesCS1D02G372700|TraesCS4B02G193700|TraesCS4A02G032200|TraesCS7D02G155100|TraesCS1D02G372600|TraesCS6D02G328800|TraesCS3A02G256200|TraesCS1B02G385100|TraesCS6B02G379500|TraesCS1D02G372800|TraesCS1A02G367200|TraesCS3B02G289400|TraesCS1B02G385000|TraesCS4B02G239400|TraesCS3A02G256300|TraesCS1B02G108200|…	TraesCS6D02G139200|TraesCS5B02G196400	395
BP	GO:0042759	long-chain fatty acid biosynthetic process	6	0	6	0.00248268	0.0301341	TraesCS4A02G090200|TraesCS3B02G549000|TraesCS1A02G170700|TraesCS4A02G089500|TraesCS3B02G549200|TraesCS5D02G183700	--	20
BP	GO:0015740	C4-dicarboxylate transport	8	4	12	0.00254392	0.0307765	TraesCS5D02G270600|TraesCS7D02G221900|TraesCS7B02G127200|TraesCS5A02G248900|TraesCS5B02G246600|TraesCS7A02G220200|TraesCS5B02G261500|TraesCS5D02G256100	TraesCS1A02G189900|TraesCS1D02G194000|TraesCS3A02G183800|TraesCS3B02G213600	65
BP	GO:0043096	purine nucleobase salvage	0	4	4	0.00272407	0.03199	--	TraesCS6B02G251600|TraesCS2B02G377500|TraesCS6D02G204800|TraesCS2D02G356900	9
BP	GO:0052865	1-deoxy-D-xylulose 5-phosphate biosynthetic process	4	0	4	0.00272407	0.03199	TraesCS2D02G575800|TraesCS1D02G392500|TraesCS1B02G411100|TraesCS1A02G384300	--	9
BP	GO:0015804	neutral amino acid transport	7	1	8	0.00273065	0.03199	TraesCS6D02G235500|TraesCS6A02G254100|TraesCS7D02G189000|TraesCS7B02G271200|TraesCS7A02G356600|TraesCS7A02G188200|TraesCS6B02G271500	TraesCS2D02G331800	34
BP	GO:1902395	regulation of 1-deoxy-D-xylulose-5-phosphate synthase activity	2	2	4	0.00272407	0.03199	TraesCS5D02G200200|TraesCS5A02G190700	TraesCS4D02G177300|TraesCS4B02G175400	9
BP	GO:0006168	adenine salvage	0	4	4	0.00272407	0.03199	--	TraesCS6B02G251600|TraesCS2B02G377500|TraesCS6D02G204800|TraesCS2D02G356900	9
BP	GO:1900367	positive regulation of defense response to insect	3	1	4	0.00272407	0.03199	TraesCS6B02G365200|TraesCS4D02G096400|TraesCS6D02G314300	TraesCS3B02G347000	9
BP	GO:0046084	adenine biosynthetic process	0	4	4	0.00272407	0.03199	--	TraesCS6B02G251600|TraesCS2B02G377500|TraesCS6D02G204800|TraesCS2D02G356900	9
BP	GO:0046083	adenine metabolic process	0	4	4	0.00272407	0.03199	--	TraesCS6B02G251600|TraesCS2B02G377500|TraesCS6D02G204800|TraesCS2D02G356900	9
BP	GO:0052863	1-deoxy-D-xylulose 5-phosphate metabolic process	4	0	4	0.00272407	0.03199	TraesCS2D02G575800|TraesCS1D02G392500|TraesCS1A02G384300|TraesCS1B02G411100	--	9
BP	GO:0050776	regulation of immune response	44	10	54	0.00267876	0.03199	TraesCS3B02G588200|TraesCS1B02G060400|TraesCS3D02G037900|TraesCSU02G099800|TraesCS2D02G104500|TraesCS7A02G508800|TraesCS5D02G354300|TraesCS7D02G497400|TraesCS1D02G140300|TraesCS3B02G172400|TraesCS2A02G489500|TraesCS7A02G169300|TraesCS7D02G497300|TraesCS5B02G349200|TraesCS2B02G517400|TraesCS6B02G365200|TraesCS4D02G172200|TraesCS3B02G274100|TraesCS2D02G489700|TraesCS1D02G399900|TraesCS5B02G086900|T…	TraesCS1A02G425100|TraesCS1D02G434100|TraesCS2D02G528200|TraesCS5A02G184300|TraesCS2B02G555200|TraesCS2D02G070400|TraesCS1A02G410500|TraesCS1B02G440300|TraesCS3B02G347000|TraesCS7B02G057700	496
BP	GO:0015813	L-glutamate transmembrane transport	7	0	7	0.00276821	0.0321252	TraesCS5D02G256100|TraesCS5A02G248900|TraesCS7B02G271200|TraesCS5B02G246600|TraesCS7A02G356600|TraesCS7A02G188200|TraesCS7D02G189000	--	27
BP	GO:0071417	cellular response to organonitrogen compound	19	5	24	0.00275485	0.0321252	TraesCS7B02G355500|TraesCS5A02G218300|TraesCS5D02G226400|TraesCS6A02G396300|TraesCS5B02G217000|TraesCS7D02G444100|TraesCS4D02G018900|TraesCS7B02G058100|TraesCS2D02G259300|TraesCS5D02G225900|TraesCS7B02G057400|TraesCS7A02G153100|TraesCS5B02G217200|TraesCS7D02G154800|TraesCS6D02G381200|TraesCS7A02G153400|TraesCS5B02G217500|TraesCS5A02G218000|TraesCS6B02G380800	TraesCS7B02G057700|TraesCS7D02G416400|TraesCS2B02G246200|TraesCS7B02G057900|TraesCS6B02G380900	177
BP	GO:0046283	anthocyanin-containing compound metabolic process	12	13	25	0.00276466	0.0321252	TraesCS6A02G175900|TraesCS7A02G374900|TraesCS2A02G081100|TraesCS6A02G339600|TraesCS1D02G350200|TraesCS4A02G259300|TraesCS1B02G170100|TraesCS1A02G347600|TraesCS1D02G149800|TraesCS1A02G152800|TraesCS6D02G320200|TraesCS6B02G370600	TraesCS3A02G279700|TraesCS5A02G461100|TraesCS3B02G598200|TraesCS2B02G182900|TraesCS2D02G163300|TraesCS3A02G280000|TraesCS6D02G008100|TraesCS7A02G155400|TraesCS7B02G350500|TraesCS3B02G313900|TraesCS2A02G157400|TraesCS3A02G279500|TraesCS7A02G450700	187
BP	GO:0009595	detection of biotic stimulus	13	2	15	0.00286019	0.0327815	TraesCS3A02G325600|TraesCS2B02G483400|TraesCS4A02G493700|TraesCS2D02G462000|TraesCS7A02G332100|TraesCS2D02G380500|TraesCS2B02G401300|TraesCS2D02G380800|TraesCS2A02G461800|TraesCS1D02G399900|TraesCS3D02G438700|TraesCS3D02G319000|TraesCS2A02G384100	TraesCS6A02G136400|TraesCS4A02G486800	92
BP	GO:0098581	detection of external biotic stimulus	13	2	15	0.00286019	0.0327815	TraesCS3A02G325600|TraesCS2B02G483400|TraesCS4A02G493700|TraesCS2D02G462000|TraesCS7A02G332100|TraesCS2D02G380500|TraesCS2B02G401300|TraesCS2D02G380800|TraesCS2A02G461800|TraesCS3D02G438700|TraesCS1D02G399900|TraesCS3D02G319000|TraesCS2A02G384100	TraesCS6A02G136400|TraesCS4A02G486800	92
BP	GO:0098543	detection of other organism	13	2	15	0.00286019	0.0327815	TraesCS3A02G325600|TraesCS2B02G483400|TraesCS4A02G493700|TraesCS2D02G462000|TraesCS7A02G332100|TraesCS2D02G380500|TraesCS2B02G401300|TraesCS2D02G380800|TraesCS2A02G461800|TraesCS1D02G399900|TraesCS3D02G438700|TraesCS3D02G319000|TraesCS2A02G384100	TraesCS6A02G136400|TraesCS4A02G486800	92
BP	GO:0016045	detection of bacterium	13	2	15	0.00286019	0.0327815	TraesCS3A02G325600|TraesCS2B02G483400|TraesCS4A02G493700|TraesCS2D02G462000|TraesCS7A02G332100|TraesCS2D02G380500|TraesCS2B02G401300|TraesCS2D02G380800|TraesCS2A02G461800|TraesCS3D02G438700|TraesCS1D02G399900|TraesCS3D02G319000|TraesCS2A02G384100	TraesCS6A02G136400|TraesCS4A02G486800	92
BP	GO:0031349	positive regulation of defense response	39	12	51	0.00296598	0.033889	TraesCS3B02G588200|TraesCS6B02G212700|TraesCSU02G099800|TraesCS2D02G104500|TraesCSU02G003000|TraesCS5D02G343400|TraesCS5D02G354300|TraesCS1D02G140300|TraesCS3B02G172400|TraesCS2B02G007400|TraesCS5B02G349200|TraesCS6B02G365200|TraesCS4D02G172200|TraesCS3B02G274100|TraesCS4A02G499900|TraesCS2D02G489700|TraesCS1D02G399900|TraesCS7A02G257200|TraesCS1A02G301100|TraesCS3A02G343600|TraesCS3A02G478500|Tr…	TraesCS1A02G425100|TraesCS1D02G434100|TraesCS2D02G528200|TraesCS5A02G197200|TraesCS5A02G184300|TraesCS2B02G555200|TraesCS2D02G070400|TraesCS1A02G410500|TraesCS1B02G440300|TraesCS3B02G347000|TraesCS7B02G057700|TraesCS2B02G080300	465
BP	GO:0090333	regulation of stomatal closure	15	5	20	0.00299485	0.034056	TraesCS2B02G121800|TraesCS2A02G489500|TraesCS2B02G293700|TraesCS1D02G300700|TraesCS4B02G170100|TraesCS2A02G104800|TraesCS4D02G172200|TraesCS5B02G336100|TraesCS2D02G104500|TraesCS3B02G375600|TraesCS4D02G034400|TraesCS2D02G489700|TraesCS2B02G517400|TraesCS1A02G301100|TraesCS3A02G343600	TraesCS1A02G410500|TraesCS2A02G540900|TraesCS4B02G096700|TraesCS3B02G158300|TraesCS1B02G440300	139
BP	GO:0006772	thiamine metabolic process	8	1	9	0.00300819	0.034056	TraesCS4D02G185300|TraesCS1A02G384300|TraesCS1D02G233400|TraesCS1B02G245400|TraesCS4A02G120700|TraesCS1B02G411100|TraesCS2D02G575800|TraesCS1D02G392500	TraesCS2A02G106800	42
BP	GO:0042723	thiamine-containing compound metabolic process	8	1	9	0.00300819	0.034056	TraesCS4D02G185300|TraesCS1A02G384300|TraesCS1D02G233400|TraesCS1B02G245400|TraesCS2D02G575800|TraesCS1B02G411100|TraesCS4A02G120700|TraesCS1D02G392500	TraesCS2A02G106800	42
BP	GO:0043410	positive regulation of MAPK cascade	11	0	11	0.00303912	0.0343013	TraesCS4D02G239400|TraesCS1D02G399400|TraesCS6B02G379500|TraesCS1B02G419300|TraesCS1A02G391100|TraesCS2D02G259300|TraesCS7A02G154900|TraesCS4A02G062600|TraesCS4B02G239400|TraesCS7D02G155100|TraesCS6D02G328800	--	58
BP	GO:0019752	carboxylic acid metabolic process	229	84	313	0.00316237	0.0355839	TraesCS6B02G175100|TraesCS2A02G381000|TraesCS3D02G293800|TraesCS5A02G521200|TraesCS5A02G424300|TraesCS7D02G175900|TraesCS2B02G275100|TraesCS5A02G248900|TraesCS4B02G037700|TraesCS3B02G311900|TraesCS5A02G276200|TraesCS4B02G194900|TraesCS5D02G354300|TraesCS6D02G302300|TraesCS2A02G313500|TraesCS3B02G172400|TraesCS1A02G188000|TraesCS4A02G042700|TraesCS4D02G041900|TraesCS4B02G237600|TraesCS2B02G445500|…	TraesCS6D02G154600|TraesCS2B02G127700|TraesCS5B02G299700|TraesCS2A02G545000|TraesCS2D02G379000|TraesCS2A02G389900|TraesCS6A02G024400|TraesCS6D02G224600|TraesCS4A02G059800|TraesCS4D02G236800|TraesCS4A02G276000|TraesCS5B02G055900|TraesCS5A02G048400|TraesCS4A02G106500|TraesCS5D02G383500|TraesCS5A02G411500|TraesCS2D02G070400|TraesCS2B02G167500|TraesCS2D02G388800|TraesCS4A02G357200|TraesCS7D02G524400|…	3666
BP	GO:0009266	response to temperature stimulus	127	36	163	0.00324839	0.036441	TraesCS7B02G052700|TraesCS5A02G478300|TraesCS6B02G207000|TraesCSU02G003000|TraesCS5D02G343400|TraesCS5A02G383800|TraesCS2A02G163000|TraesCS6B02G180700|TraesCS2B02G232000|TraesCS4A02G089700|TraesCS3B02G404500|TraesCS2B02G399200|TraesCS2D02G378400|TraesCS7D02G353800|TraesCS2A02G462700|TraesCS6A02G243500|TraesCS7D02G127600|TraesCS5A02G003700|TraesCS6B02G276300|TraesCS5D02G244800|TraesCS5D02G342600|T…	TraesCS2A02G389900|TraesCS6A02G024400|TraesCS2A02G094700|TraesCS7B02G272500|TraesCS7A02G220300|TraesCS4B02G299600|TraesCS7D02G554000|TraesCS4A02G035400|TraesCS2A02G323200|TraesCS2B02G246200|TraesCS4A02G173900|TraesCS7D02G265000|TraesCS7B02G277700|TraesCS2D02G388800|TraesCS7A02G376200|TraesCS4B02G268100|TraesCS3D02G434900|TraesCS4D02G008200|TraesCS4B02G382700|TraesCS2A02G323000|TraesCS4D02G267500|…	1794
BP	GO:0046148	pigment biosynthetic process	23	25	48	0.00327277	0.0366036	TraesCS2A02G081100|TraesCS6A02G339600|TraesCS4A02G259300|TraesCS6B02G438800|TraesCS4B02G318000|TraesCS6A02G175900|TraesCS7A02G374900|TraesCS6A02G041900|TraesCS5A02G494200|TraesCS1B02G170100|TraesCS6D02G320200|TraesCS4D02G206000|TraesCS7A02G282400|TraesCS4D02G309900|TraesCS1A02G347600|TraesCS1D02G149800|TraesCS4D02G314400|TraesCS4A02G412100|TraesCS6B02G056900|TraesCS1D02G269400|TraesCS1D02G350200|…	TraesCS6B02G251600|TraesCS2D02G163300|TraesCS6D02G204800|TraesCS2B02G377500|TraesCS2D02G356900|TraesCS7A02G450700|TraesCS5A02G461100|TraesCS2B02G182900|TraesCS3A02G280000|TraesCS7A02G155400|TraesCS7B02G350500|TraesCS3B02G313900|TraesCS3D02G037000|TraesCS7A02G360300|TraesCS2D02G468600|TraesCS3A02G279700|TraesCS6D02G156200|TraesCS6D02G008100|TraesCS3B02G598200|TraesCS2A02G157400|TraesCS2B02G491000|…	434
BP	GO:0043405	regulation of MAP kinase activity	12	0	12	0.00330571	0.0368606	TraesCS4D02G239400|TraesCS1D02G399400|TraesCS6B02G379500|TraesCS1B02G419300|TraesCS1A02G391100|TraesCS2D02G259300|TraesCS7A02G154900|TraesCS4A02G062600|TraesCS4D02G241600|TraesCS4B02G239400|TraesCS7D02G155100|TraesCS6D02G328800	--	67
BP	GO:0090378	seed trichome elongation	4	1	5	0.00344771	0.038158	TraesCS3B02G397800|TraesCS3D02G359100|TraesCS4A02G499200|TraesCS3A02G366000	TraesCS5A02G145800	15
BP	GO:0046456	icosanoid biosynthetic process	5	0	5	0.00344771	0.038158	TraesCS4B02G044400|TraesCS4D02G041900|TraesCS4B02G044500|TraesCS4A02G269800|TraesCS4A02G269700	--	15
BP	GO:0015695	organic cation transport	5	2	7	0.00345945	0.038158	TraesCS2D02G426500|TraesCS3D02G446800|TraesCS2B02G449100|TraesCS2A02G428400|TraesCS3B02G493000	TraesCS5A02G376900|TraesCS5D02G386900	28
BP	GO:0070588	calcium ion transmembrane transport	9	4	13	0.00346329	0.038158	TraesCS4A02G156500|TraesCS5D02G160300|TraesCS7A02G183100|TraesCS2A02G357500|TraesCS2D02G356300|TraesCS2D02G507000|TraesCS2B02G376700|TraesCS4A02G109000|TraesCS7D02G184700	TraesCS7D02G441400|TraesCS2A02G444600|TraesCS2D02G351100|TraesCS2B02G370900	76
BP	GO:0072502	cellular trivalent inorganic anion homeostasis	0	3	3	0.00355007	0.038654	--	TraesCS7D02G263700|TraesCS7A02G263000|TraesCS3D02G332200	5
BP	GO:0030643	cellular phosphate ion homeostasis	0	3	3	0.00355007	0.038654	--	TraesCS7D02G263700|TraesCS7A02G263000|TraesCS3D02G332200	5
BP	GO:1902457	negative regulation of stomatal opening	3	0	3	0.00355007	0.038654	TraesCS3B02G288100|TraesCS3A02G256200|TraesCS4B02G193700	--	5
BP	GO:0072501	cellular divalent inorganic anion homeostasis	0	3	3	0.00355007	0.038654	--	TraesCS7D02G263700|TraesCS7A02G263000|TraesCS3D02G332200	5
BP	GO:0009838	abscission	6	4	10	0.0035943	0.0389068	TraesCS7B02G269400|TraesCS6B02G379500|TraesCS4D02G096400|TraesCS7A02G154900|TraesCS7D02G155100|TraesCS6D02G328800	TraesCS7B02G337100|TraesCS7D02G428000|TraesCS6B02G217100|TraesCS7D02G365800	51
BP	GO:0009308	amine metabolic process	38	9	47	0.00358725	0.0389068	TraesCS2B02G428300|TraesCS2D02G518200|TraesCS4A02G317900|TraesCS2B02G428800|TraesCS7D02G094300|TraesCS7D02G337900|TraesCS2D02G407500|TraesCS2B02G490100|TraesCS1B02G388700|TraesCS1A02G156100|TraesCS3A02G251500|TraesCS3B02G449200|TraesCS2A02G467300|TraesCS3B02G344600|TraesCS3D02G361800|TraesCS4A02G020900|TraesCS7A02G381200|TraesCS2D02G039600|TraesCS1D02G444500|TraesCS5B02G445200|TraesCS2A02G410000|…	TraesCS2A02G265700|TraesCS7B02G455000|TraesCS5A02G195100|TraesCSU02G106300|TraesCS4A02G398300|TraesCS2B02G395200|TraesCS7A02G536900|TraesCS3B02G525300|TraesCS2A02G334600	425
BP	GO:0016998	cell wall macromolecule catabolic process	16	1	17	0.00372771	0.0401262	TraesCS2A02G033600|TraesCS7B02G370700|TraesCS1D02G207100|TraesCS2B02G047300|TraesCS3B02G293200|TraesCS2D02G033100|TraesCS3D02G260500|TraesCS1D02G207000|TraesCS1A02G203600|TraesCS5B02G504000|TraesCS6A02G216100|TraesCS3D02G411400|TraesCS6D02G199500|TraesCS5D02G408200|TraesCS3D02G260300|TraesCS1A02G203700	TraesCS4D02G358700	113
BP	GO:0016098	monoterpenoid metabolic process	10	2	12	0.00375031	0.0401262	TraesCS7B02G312100|TraesCS2B02G577400|TraesCS2D02G547400|TraesCS2A02G546500|TraesCS6A02G270400|TraesCS6B02G297600|TraesCS6D02G244600|TraesCS7D02G405800|TraesCS2D02G547700|TraesCS2B02G577100	TraesCS1A02G076700|TraesCS7D02G051100	68
BP	GO:0016099	monoterpenoid biosynthetic process	10	2	12	0.00375031	0.0401262	TraesCS7B02G312100|TraesCS2B02G577400|TraesCS2D02G547400|TraesCS2A02G546500|TraesCS6A02G270400|TraesCS6B02G297600|TraesCS6D02G244600|TraesCS7D02G405800|TraesCS2D02G547700|TraesCS2B02G577100	TraesCS1A02G076700|TraesCS7D02G051100	68
BP	GO:0042762	regulation of sulfur metabolic process	10	2	12	0.00375031	0.0401262	TraesCS5B02G265400|TraesCS5D02G273600|TraesCS6B02G379500|TraesCS7A02G246100|TraesCS4D02G096400|TraesCS7A02G154900|TraesCS7B02G145400|TraesCS7D02G155100|TraesCS6D02G328800|TraesCS7D02G244600	TraesCS1D02G325300|TraesCS1A02G324000	68
BP	GO:0046839	phospholipid dephosphorylation	10	3	13	0.00389154	0.0414153	TraesCS3A02G244500|TraesCS1D02G305500|TraesCS3A02G114900|TraesCS1B02G316500|TraesCS5D02G285100|TraesCS3D02G117300|TraesCS2B02G556900|TraesCS1A02G170700|TraesCS3B02G134300|TraesCS1B02G186700	TraesCS4B02G230100|TraesCS4B02G129000|TraesCS4A02G296200	77
BP	GO:0021700	developmental maturation	33	7	40	0.00389317	0.0414153	TraesCS5B02G209100|TraesCS1D02G098100|TraesCS5A02G152700|TraesCS1A02G089600|TraesCS3A02G153000|TraesCS1D02G098000|TraesCS5B02G142100|TraesCS1A02G296300|TraesCS4D02G027600|TraesCS1B02G275300|TraesCS2B02G414800|TraesCS4D02G301900|TraesCS5A02G003700|TraesCS6A02G243300|TraesCS6D02G225500|TraesCS3D02G271000|TraesCS1A02G334700|TraesCS5B02G003700|TraesCS5B02G244000|TraesCS1A02G089500|TraesCS6B02G281000|…	TraesCS4B02G167500|TraesCS4B02G129000|TraesCS6B02G355900|TraesCS4A02G229600|TraesCS4A02G041400|TraesCS3B02G179500|TraesCS4A02G111600	350
BP	GO:0046898	response to cycloheximide	8	0	8	0.00399094	0.0422128	TraesCS6D02G360800|TraesCS3B02G142300|TraesCS6A02G375900|TraesCS6D02G211900|TraesCS6B02G413500|TraesCS6B02G413600|TraesCS6D02G360900|TraesCS6A02G223500	--	36
BP	GO:0032958	inositol phosphate biosynthetic process	4	4	8	0.00399094	0.0422128	TraesCS7B02G327600|TraesCS4A02G109000|TraesCS5D02G160300|TraesCS7D02G419800	TraesCS3A02G319100|TraesCS3A02G355800|TraesCS3D02G312200|TraesCS3B02G347000	36
BP	GO:0006690	icosanoid metabolic process	6	4	10	0.00416186	0.0438951	TraesCS4B02G044400|TraesCS4A02G269700|TraesCS4B02G044500|TraesCS4A02G269800|TraesCS1A02G170700|TraesCS4D02G041900	TraesCS5D02G103100|TraesCS6D02G154600|TraesCS3D02G097100|TraesCS6B02G193400	52
BP	GO:0006076	(1->3)-beta-D-glucan catabolic process	6	0	6	0.00420857	0.0442617	TraesCS3A02G483000|TraesCS3D02G478300|TraesCS3D02G478000|TraesCS3A02G482200|TraesCS3B02G528500|TraesCS3D02G477300	--	22
BP	GO:0015718	monocarboxylic acid transport	19	2	21	0.00422606	0.0443198	TraesCS3A02G096000|TraesCS2D02G226000|TraesCS3A02G130300|TraesCS7B02G490800|TraesCS7A02G365100|TraesCS3D02G131200|TraesCS2D02G426500|TraesCSU02G049700|TraesCS7B02G262200|TraesCS5D02G257400|TraesCS2B02G245900|TraesCS3B02G149400|TraesCS5A02G249900|TraesCS5B02G247800|TraesCS6D02G128600|TraesCS2A02G220400|TraesCS5B02G248000|TraesCS2B02G449100|TraesCS2A02G428400	TraesCS5A02G376900|TraesCS5D02G386900	153
BP	GO:0065008	regulation of biological quality	264	94	358	0.00423847	0.0443243	TraesCS6B02G175100|TraesCS4A02G299800|TraesCS3D02G475600|TraesCS5B02G095800|TraesCS2D02G518200|TraesCS1B02G060400|TraesCS4A02G317900|TraesCS3D02G257900|TraesCS5B02G454100|TraesCS1D02G405200|TraesCS4A02G457600|TraesCS3D02G293800|TraesCS3D02G266400|TraesCS5B02G261500|TraesCS3D02G258200|TraesCS5A02G521200|TraesCS3B02G145500|TraesCS6D02G328800|TraesCS3B02G172400|TraesCS7A02G189500|TraesCS1D02G098000|…	TraesCS2A02G265700|TraesCS2A02G444600|TraesCS6D02G118900|TraesCS7D02G416400|TraesCS2D02G285700|TraesCS1A02G168600|TraesCS7B02G455300|TraesCS5A02G503500|TraesCS1D02G331600|TraesCS2B02G400000|TraesCS3B02G238100|TraesCS4A02G371100|TraesCS3D02G332200|TraesCS7D02G263700|TraesCS2B02G587800|TraesCS7A02G536900|TraesCS3B02G106200|TraesCS3B02G425800|TraesCS1B02G180100|TraesCS5D02G103100|TraesCS6D02G210200|…	4259
BP	GO:0009733	response to auxin	36	23	59	0.0042701	0.0444604	TraesCS3B02G536100|TraesCS3B02G290700|TraesCS3D02G257900|TraesCS1B02G192200|TraesCS3D02G485700|TraesCS3D02G258200|TraesCS5B02G356700|TraesCS6D02G240400|TraesCS5A02G214800|TraesCS1D02G111400|TraesCS3D02G316100|TraesCS2A02G163000|TraesCS3A02G258000|TraesCS3B02G142300|TraesCS3B02G540700|TraesCS3A02G400400|TraesCS5B02G086900|TraesCS5D02G361600|TraesCS5B02G209200|TraesCS3D02G134000|TraesCS7A02G083700|…	TraesCS7A02G263800|TraesCS2A02G323200|TraesCS7D02G370700|TraesCS5D02G387600|TraesCS2A02G521400|TraesCS7A02G352300|TraesCS3B02G552400|TraesCS2D02G523100|TraesCS2D02G506900|TraesCS5A02G267300|TraesCS6D02G063100|TraesCS7D02G264700|TraesCS2D02G581700|TraesCS7B02G161800|TraesCS2A02G063400|TraesCS3A02G216200|TraesCS5B02G556300|TraesCS2A02G323000|TraesCS5B02G368300|TraesCS4A02G322200|TraesCS3A02G107000|…	564
BP	GO:0010337	regulation of salicylic acid metabolic process	16	2	18	0.0042755	0.0444604	TraesCS3A02G272500|TraesCS5B02G098900|TraesCS5D02G102000|TraesCS5B02G095800|TraesCS1B02G060400|TraesCS5D02G102100|TraesCS4D02G096400|TraesCS5D02G105100|TraesCS5B02G417200|TraesCS6A02G296600|TraesCS5A02G090000|TraesCS3D02G411400|TraesCS5D02G422500|TraesCS1D02G140300|TraesCS5B02G416900|TraesCS5D02G422200	TraesCS2B02G555200|TraesCS2D02G528200	124
BP	GO:0005991	trehalose metabolic process	9	2	11	0.00455756	0.0471514	TraesCS5A02G190000|TraesCS5B02G202200|TraesCS6A02G248400|TraesCS6B02G276300|TraesCS5D02G200800|TraesCS5A02G203500|TraesCS1A02G210400|TraesCS5D02G210000|TraesCS5B02G193100	TraesCS1A02G183000|TraesCS4D02G239700	61
BP	GO:0090696	post-embryonic plant organ development	19	11	30	0.00455975	0.0471514	TraesCS2A02G104900|TraesCS1B02G388700|TraesCS5B02G367300|TraesCS2D02G104600|TraesCS1A02G369600|TraesCS5A02G071300|TraesCS7A02G338500|TraesCS1B02G194900|TraesCS7D02G452500|TraesCS1D02G189600|TraesCS2D02G011700|TraesCS1D02G375700|TraesCS2B02G010500|TraesCS2B02G121900|TraesCS2B02G118500|TraesCS7D02G345700|TraesCS3A02G343900|TraesCS2A02G011000|TraesCSU02G230200	TraesCS2A02G521400|TraesCS5B02G054200|TraesCS3A02G440300|TraesCS5A02G049100|TraesCS3A02G107000|TraesCS2D02G378800|TraesCS2A02G382400|TraesCS2D02G523100|TraesCS5B02G273500|TraesCS3A02G216200|TraesCS5D02G059700	246
BP	GO:2001142	nicotinate transport	3	2	5	0.00471381	0.0483394	TraesCS2D02G426500|TraesCS2B02G449100|TraesCS2A02G428400	TraesCS5A02G376900|TraesCS5D02G386900	16
BP	GO:0051180	vitamin transport	3	2	5	0.00471381	0.0483394	TraesCS2D02G426500|TraesCS2B02G449100|TraesCS2A02G428400	TraesCS5D02G386900|TraesCS5A02G376900	16
BP	GO:2001143	N-methylnicotinate transport	3	2	5	0.00471381	0.0483394	TraesCS2D02G426500|TraesCS2B02G449100|TraesCS2A02G428400	TraesCS5A02G376900|TraesCS5D02G386900	16
BP	GO:0015800	acidic amino acid transport	7	3	10	0.00479778	0.0486613	TraesCS5D02G256100|TraesCS5A02G248900|TraesCS7B02G271200|TraesCS5B02G246600|TraesCS7A02G356600|TraesCS7A02G188200|TraesCS7D02G189000	TraesCS5D02G265100|TraesCS3D02G149300|TraesCS2D02G331800	53
BP	GO:0009742	brassinosteroid mediated signaling pathway	29	6	35	0.00477869	0.0486613	TraesCS2A02G104900|TraesCS2D02G104600|TraesCS2D02G452900|TraesCS2D02G104500|TraesCS3B02G375600|TraesCS4D02G172200|TraesCS2A02G453300|TraesCS7A02G354800|TraesCS7B02G036100|TraesCS2A02G489500|TraesCS5A02G449800|TraesCS2D02G079200|TraesCS7A02G338500|TraesCS2D02G489700|TraesCS1A02G301100|TraesCS3A02G343600|TraesCS3A02G478500|TraesCS1D02G300700|TraesCS7D02G368000|TraesCS4B02G170100|TraesCS7B02G272900|…	TraesCS3A02G072500|TraesCS5B02G238100|TraesCS5D02G246600|TraesCS1A02G410500|TraesCS3A02G245000|TraesCS1B02G440300	300
BP	GO:0034204	lipid translocation	6	4	10	0.00479778	0.0486613	TraesCS6A02G155600|TraesCS1D02G004700|TraesCS6D02G145600|TraesCS4A02G130300|TraesCS4B02G174300|TraesCS6B02G183800	TraesCS2D02G276300|TraesCS2B02G294800|TraesCS3B02G425800|TraesCS5A02G519200	53
BP	GO:0043647	inositol phosphate metabolic process	8	4	12	0.00478348	0.0486613	TraesCS7D02G159400|TraesCS5D02G160300|TraesCS4A02G257700|TraesCS5D02G285100|TraesCS7B02G063100|TraesCS7D02G419800|TraesCS7B02G327600|TraesCS4A02G109000	TraesCS3A02G319100|TraesCS3A02G355800|TraesCS3D02G312200|TraesCS3B02G347000	70
BP	GO:1901615	organic hydroxy compound metabolic process	71	32	103	0.00490798	0.049643	TraesCS2A02G357200|TraesCS5A02G454500|TraesCS1D02G200600|TraesCS5B02G144900|TraesCS7D02G419800|TraesCS5D02G045200|TraesCS7A02G518800|TraesCS3B02G145200|TraesCS5D02G285100|TraesCS2D02G518200|TraesCS5D02G012000|TraesCS2A02G394900|TraesCS7A02G189500|TraesCS3D02G298200|TraesCS5D02G012300|TraesCS5D02G160300|TraesCS4A02G090200|TraesCS5A02G004800|TraesCS5A02G242400|TraesCS4B02G237600|TraesCS4D02G238800|…	TraesCS5B02G053400|TraesCS2A02G013000|TraesCS5D02G012100|TraesCS5B02G291100|TraesCS5D02G041700|TraesCS5A02G048400|TraesCS1A02G034900|TraesCS2B02G167500|TraesCS7A02G263000|TraesCS3B02G351600|TraesCS4A02G259700|TraesCS4B02G353100|TraesCS3D02G312200|TraesCS5A02G374000|TraesCS1B02G133300|TraesCS1D02G331600|TraesCS6B02G128200|TraesCS4D02G347100|TraesCS3D02G332200|TraesCS3D02G037000|TraesCS7D02G263700|…	1084
CC	GO:0044464	cell part	2723	1283	4006	1	1	TraesCS6B02G175100|TraesCSU02G009000|TraesCS7D02G204500|TraesCS5A02G270800|TraesCS3D02G429900|TraesCS6D02G246500|TraesCS2A02G446500|TraesCS4B02G031100|TraesCS3B02G555800|TraesCS5A02G477100|TraesCS7D02G339000|TraesCS1A02G379700|TraesCSU02G067600|TraesCS6D02G050900|TraesCS2B02G520300|TraesCS7A02G183100|TraesCS2A02G503700|TraesCS6B02G459700|TraesCS2D02G099300|TraesCS5D02G465500|TraesCS5D02G191300|Tr…	TraesCS7B02G317700|TraesCS2D02G483300|TraesCS5B02G296300|TraesCS3B02G307500|TraesCS6D02G245700|TraesCS6D02G118900|TraesCS7B02G243000|TraesCS4A02G114200|TraesCS1A02G301800|TraesCS7D02G080600|TraesCS3D02G364600|TraesCS2D02G358600|TraesCS5D02G326200|TraesCS3A02G191100|TraesCS7A02G009800|TraesCS7B02G196100|TraesCS7A02G415800|TraesCS2D02G331800|TraesCS2A02G243400|TraesCS5B02G088800|TraesCS7B02G472600|…	57098
MF	GO:0005488	binding	2212	1053	3265	0.434397	0.83283	TraesCS6B02G175100|TraesCS5A02G270800|TraesCS5B02G183000|TraesCS1D02G004600|TraesCS6A02G151700|TraesCS2D02G064900|TraesCS6D02G113000|TraesCS2A02G446500|TraesCS4B02G031100|TraesCS3B02G555800|TraesCS5A02G477100|TraesCS2B02G557100|TraesCS1A02G379700|TraesCS3A02G343900|TraesCS6D02G050900|TraesCS4A02G130800|TraesCS2B02G520300|TraesCS7A02G183100|TraesCS2A02G503700|TraesCS6B02G459700|TraesCS5D02G191300|…	TraesCS2D02G483300|TraesCS7B02G377900|TraesCS2D02G571100|TraesCS6D02G118900|TraesCS4A02G114200|TraesCS1A02G301800|TraesCS6A02G008000|TraesCS2D02G358600|TraesCS7A02G415800|TraesCS1D02G021700|TraesCS1A02G388400|TraesCS5A02G197000|TraesCS7B02G300200|TraesCS5A02G500500|TraesCS6A02G228900|TraesCS1B02G476700|TraesCS5A02G110600|TraesCS1B02G308800|TraesCS3D02G064700|TraesCS5D02G186400|TraesCS1A02G268400|…	44310
CC	GO:0044424	intracellular part	2043	933	2976	1	1	TraesCS6B02G175100|TraesCSU02G009000|TraesCS7D02G204500|TraesCS5A02G270800|TraesCS3D02G429900|TraesCS6D02G246500|TraesCS2A02G446500|TraesCS4B02G031100|TraesCS5A02G477100|TraesCS2B02G005100|TraesCS1A02G379700|TraesCSU02G067600|TraesCS7B02G071700|TraesCS2B02G520300|TraesCS4B02G297100|TraesCS2D02G099300|TraesCS5D02G465500|TraesCS5D02G191300|TraesCS6A02G370500|TraesCS3B02G471600|TraesCS3B02G130000|Tr…	TraesCS7B02G317700|TraesCS2D02G483300|TraesCS3B02G307500|TraesCS4D02G120400|TraesCS7B02G243000|TraesCS4A02G114200|TraesCS3D02G364600|TraesCS5D02G326200|TraesCS7A02G009800|TraesCS7B02G196100|TraesCS7A02G415800|TraesCS1D02G021700|TraesCS7B02G472600|TraesCS6B02G247000|TraesCS3B02G247200|TraesCS6D02G288800|TraesCS1B02G476700|TraesCS5A02G110600|TraesCS4B02G087600|TraesCS5B02G446100|TraesCS1A02G268400|…	46500
BP	GO:0009987	cellular process	1877	774	2651	1	1	TraesCS6B02G175100|TraesCS5A02G270800|TraesCS3D02G429900|TraesCS6A02G151700|TraesCS2D02G064900|TraesCS6D02G113000|TraesCS2A02G446500|TraesCS4B02G031100|TraesCS3B02G555800|TraesCS2B02G005100|TraesCS1A02G379700|TraesCSU02G067600|TraesCS7B02G071700|TraesCS7A02G183100|TraesCS2A02G503700|TraesCS5D02G465500|TraesCS5D02G191300|TraesCS6A02G370500|TraesCS6A02G125500|TraesCS3B02G471600|TraesCS1B02G455100|T…	TraesCS5A02G312700|TraesCS2D02G483300|TraesCS4D02G120400|TraesCS4A02G114200|TraesCS7D02G416400|TraesCS2D02G589400|TraesCS1A02G113600|TraesCS2A02G354000|TraesCS1D02G021700|TraesCS6B02G247000|TraesCS2B02G326800|TraesCS7D02G146300|TraesCS6D02G288800|TraesCS5D02G369700|TraesCS1B02G476700|TraesCS5A02G059600|TraesCS6D02G118900|TraesCS3D02G064700|TraesCS1A02G268400|TraesCS2D02G176400|TraesCS6B02G380900|…	40844
MF	GO:0097159	organic cyclic compound binding	1511	703	2214	0.533678	0.912095	TraesCS6B02G175100|TraesCS5A02G270800|TraesCS5B02G183000|TraesCS1D02G004600|TraesCS6A02G151700|TraesCS4B02G031100|TraesCS3B02G555800|TraesCS5A02G477100|TraesCS1A02G379700|TraesCSU02G067600|TraesCS6D02G050900|TraesCS2B02G520300|TraesCS2A02G503700|TraesCS6B02G459700|TraesCS3A02G224200|TraesCS6A02G125500|TraesCS5B02G416900|TraesCS3B02G130000|TraesCS1D02G072900|TraesCS1B02G347400|TraesCS4D02G206300|T…	TraesCS2D02G483300|TraesCS7B02G377900|TraesCS2D02G571100|TraesCS6D02G118900|TraesCS4A02G114200|TraesCS1A02G301800|TraesCS6A02G008000|TraesCS3B02G373400|TraesCS5D02G551400|TraesCS1D02G021700|TraesCS5A02G197000|TraesCS7B02G300200|TraesCS5A02G500500|TraesCS7B02G472600|TraesCS3D02G064700|TraesCS1A02G268400|TraesCS1A02G404800|TraesCS3A02G123000|TraesCS4A02G371100|TraesCS5A02G305100|TraesCS2D02G484800|…	30139
MF	GO:1901363	heterocyclic compound binding	1508	700	2208	0.561588	0.943705	TraesCS6B02G175100|TraesCS5A02G270800|TraesCS5B02G183000|TraesCS1D02G004600|TraesCS6A02G151700|TraesCS4B02G031100|TraesCS3B02G555800|TraesCS5A02G477100|TraesCS1A02G379700|TraesCSU02G067600|TraesCS6D02G050900|TraesCS2B02G520300|TraesCS2A02G503700|TraesCS6B02G459700|TraesCS3A02G224200|TraesCS6A02G125500|TraesCS5B02G416900|TraesCS3B02G130000|TraesCS1D02G072900|TraesCS1B02G347400|TraesCS4D02G206300|T…	TraesCS2D02G483300|TraesCS7B02G377900|TraesCS2D02G571100|TraesCS6D02G118900|TraesCS4A02G114200|TraesCS1A02G301800|TraesCS6A02G008000|TraesCS3B02G373400|TraesCS5D02G551400|TraesCS1D02G021700|TraesCS5A02G197000|TraesCS7B02G300200|TraesCS5A02G500500|TraesCS7B02G472600|TraesCS3D02G064700|TraesCS1A02G268400|TraesCS1A02G404800|TraesCS3A02G123000|TraesCS4A02G371100|TraesCS5A02G305100|TraesCS2D02G484800|…	30091
BP	GO:0008152	metabolic process	1579	619	2198	1	1	TraesCS6B02G175100|TraesCS3D02G429900|TraesCS6A02G151700|TraesCS2D02G064900|TraesCS4B02G031100|TraesCS3B02G555800|TraesCS7A02G189500|TraesCS2A02G446500|TraesCSU02G067600|TraesCS2A02G503700|TraesCS2D02G099300|TraesCS5D02G465500|TraesCS5D02G191300|TraesCS3B02G471600|TraesCS7D02G405800|TraesCS2A02G422100|TraesCS6A02G175900|TraesCS6D02G334000|TraesCS2A02G482200|TraesCS4B02G078800|TraesCS1A02G365800|T…	TraesCS5A02G312700|TraesCS4D02G120400|TraesCS4A02G114200|TraesCS7D02G416400|TraesCS7A02G009800|TraesCS6B02G247000|TraesCS7D02G094900|TraesCS6D02G288800|TraesCS3B02G384900|TraesCS3D02G064700|TraesCS7A02G530600|TraesCS7D02G009400|TraesCS4A02G371100|TraesCS3A02G465400|TraesCS2D02G484800|TraesCS1D02G426600|TraesCS6A02G344000|TraesCS2A02G571300|TraesCS1D02G232700|TraesCS7B02G274100|TraesCS7D02G492800|…	33131
CC	GO:0043226	organelle	1450	704	2154	1	1	TraesCS6B02G175100|TraesCSU02G009000|TraesCS7D02G204500|TraesCS6D02G246500|TraesCS4B02G031100|TraesCS5A02G477100|TraesCS2A02G446500|TraesCS1A02G379700|TraesCS7B02G071700|TraesCS2B02G520300|TraesCS4B02G297100|TraesCS1B02G301200|TraesCS6A02G370500|TraesCS3B02G130000|TraesCS2A02G422100|TraesCS1D02G072900|TraesCS1B02G347400|TraesCS6D02G334000|TraesCS5D02G129400|TraesCS3B02G404600|TraesCS5B02G203100|T…	TraesCS7B02G317700|TraesCS3B02G307500|TraesCS4D02G120400|TraesCS4A02G114200|TraesCS5D02G326200|TraesCS7A02G009800|TraesCS7A02G415800|TraesCS1D02G021700|TraesCS7B02G472600|TraesCS3B02G247200|TraesCS6D02G288800|TraesCS1B02G476700|TraesCS5A02G059600|TraesCS1B02G308800|TraesCS4A02G163300|TraesCS7A02G530600|TraesCS1A02G404800|TraesCS3A02G123000|TraesCS3A02G465400|TraesCS2D02G553300|TraesCS5D02G501900|…	33160
CC	GO:0043229	intracellular organelle	1450	700	2150	1	1	TraesCS6B02G175100|TraesCSU02G009000|TraesCS7D02G204500|TraesCS6D02G246500|TraesCS4B02G031100|TraesCS5A02G477100|TraesCS2A02G446500|TraesCS1A02G379700|TraesCS7B02G071700|TraesCS2B02G520300|TraesCS4B02G297100|TraesCS1B02G301200|TraesCS6A02G370500|TraesCS3B02G130000|TraesCS2A02G422100|TraesCS1D02G072900|TraesCS1B02G347400|TraesCS6D02G334000|TraesCS5D02G129400|TraesCS3B02G404600|TraesCS5B02G203100|T…	TraesCS7B02G317700|TraesCS3B02G307500|TraesCS4D02G120400|TraesCS4A02G114200|TraesCS5D02G326200|TraesCS7A02G009800|TraesCS7A02G415800|TraesCS1D02G021700|TraesCS7B02G472600|TraesCS3B02G247200|TraesCS6D02G288800|TraesCS1B02G476700|TraesCS5A02G059600|TraesCS1B02G308800|TraesCS4A02G163300|TraesCS7A02G530600|TraesCS1A02G404800|TraesCS3A02G123000|TraesCS3A02G465400|TraesCS2D02G553300|TraesCS5D02G501900|…	33061
CC	GO:0043227	membrane-bounded organelle	1429	684	2113	1	1	TraesCS6B02G175100|TraesCSU02G009000|TraesCS7D02G204500|TraesCS6D02G246500|TraesCS4B02G031100|TraesCS5A02G477100|TraesCS2A02G446500|TraesCS1A02G379700|TraesCS7B02G071700|TraesCS2B02G520300|TraesCS4B02G297100|TraesCS1B02G301200|TraesCS6A02G370500|TraesCS3B02G130000|TraesCS2A02G422100|TraesCS1D02G072900|TraesCS1B02G347400|TraesCS6D02G334000|TraesCS5D02G129400|TraesCS3B02G404600|TraesCS5B02G203100|T…	TraesCS7B02G317700|TraesCS3B02G307500|TraesCS4D02G120400|TraesCS4A02G114200|TraesCS5D02G326200|TraesCS7A02G009800|TraesCS1A02G338100|TraesCS7A02G415800|TraesCS1D02G021700|TraesCS3B02G247200|TraesCS6D02G288800|TraesCS1B02G476700|TraesCS7B02G472600|TraesCS4A02G163300|TraesCS7A02G530600|TraesCS1A02G404800|TraesCS3A02G123000|TraesCS3A02G465400|TraesCS2D02G553300|TraesCS5D02G501900|TraesCS4B02G268100|…	31564
CC	GO:0043231	intracellular membrane-bounded organelle	1403	671	2074	1	1	TraesCS6B02G175100|TraesCSU02G009000|TraesCS7D02G204500|TraesCS6D02G246500|TraesCS4B02G031100|TraesCS5A02G477100|TraesCS2A02G446500|TraesCS1A02G379700|TraesCS7B02G071700|TraesCS2B02G520300|TraesCS4B02G297100|TraesCS1B02G301200|TraesCS6A02G370500|TraesCS3B02G130000|TraesCS2A02G422100|TraesCS1D02G072900|TraesCS1B02G347400|TraesCS6D02G334000|TraesCS5D02G129400|TraesCS3B02G404600|TraesCS5B02G203100|T…	TraesCS7B02G317700|TraesCS3B02G307500|TraesCS4D02G120400|TraesCS4A02G114200|TraesCS5D02G326200|TraesCS7A02G009800|TraesCS1A02G338100|TraesCS7A02G415800|TraesCS1D02G021700|TraesCS3B02G247200|TraesCS6D02G288800|TraesCS1B02G476700|TraesCS7B02G472600|TraesCS4A02G163300|TraesCS7A02G530600|TraesCS1A02G404800|TraesCS3A02G123000|TraesCS3A02G465400|TraesCS2D02G553300|TraesCS5D02G501900|TraesCS4B02G268100|…	30944
BP	GO:0071704	organic substance metabolic process	1446	576	2022	1	1	TraesCS6B02G175100|TraesCS3D02G429900|TraesCS6A02G151700|TraesCS2D02G064900|TraesCS4B02G031100|TraesCS3B02G555800|TraesCS7A02G189500|TraesCS2A02G446500|TraesCSU02G067600|TraesCS2A02G503700|TraesCS5D02G465500|TraesCS5D02G191300|TraesCS3B02G471600|TraesCS7D02G405800|TraesCS2A02G422100|TraesCS2A02G482200|TraesCS1A02G365800|TraesCS4B02G346900|TraesCS6A02G259200|TraesCS5A02G397600|TraesCS3A02G481500|T…	TraesCS5A02G312700|TraesCS4D02G120400|TraesCS4A02G114200|TraesCS7D02G416400|TraesCS7A02G009800|TraesCS6B02G247000|TraesCS7D02G094900|TraesCS6D02G288800|TraesCS3B02G384900|TraesCS3D02G064700|TraesCS7A02G530600|TraesCS7D02G009400|TraesCS4A02G371100|TraesCS3A02G465400|TraesCS2D02G484800|TraesCS1D02G426600|TraesCS6A02G344000|TraesCS1D02G232700|TraesCS7B02G274100|TraesCS7D02G492800|TraesCS5B02G295000|…	30187
BP	GO:0044237	cellular metabolic process	1306	491	1797	1	1	TraesCS6B02G175100|TraesCS5D02G038000|TraesCSU02G016900|TraesCS7D02G175900|TraesCS4A02G281800|TraesCS4B02G074100|TraesCS4B02G344200|TraesCS2A02G145800|TraesCS3D02G429900|TraesCS6A02G151700|TraesCS2D02G064900|TraesCS3B02G328700|TraesCS6D02G302300|TraesCS3A02G229700|TraesCS3B02G540700|TraesCS4B02G031100|TraesCS3B02G555800|TraesCS2D02G597200|TraesCS2A02G446500|TraesCS2D02G168400|TraesCS2A02G438300|E…	TraesCS5A02G312700|TraesCS4D02G120400|TraesCS4A02G114200|TraesCS7D02G416400|TraesCS6B02G247000|TraesCS6D02G288800|TraesCS1B02G476700|TraesCS3D02G064700|TraesCS7A02G530600|TraesCS4A02G371100|TraesCS3A02G465400|TraesCS2D02G484800|TraesCS6A02G344000|TraesCS2A02G571300|TraesCS7B02G274100|TraesCSU02G171900|TraesCS7D02G264400|TraesCS1B02G180100|TraesCS5A02G276300|TraesCS4D02G086000|TraesCS5B02G268200|T…	28538
BP	GO:0044238	primary metabolic process	1186	498	1684	1	1	TraesCS6B02G175100|TraesCS5D02G038000|TraesCSU02G016900|TraesCS5B02G353400|TraesCS2B02G224000|TraesCS5B02G460900|TraesCS4B02G344200|TraesCS4A02G219500|TraesCS5B02G454100|TraesCS3B02G229900|TraesCS2D02G379600|TraesCS3B02G328700|TraesCS6D02G302300|TraesCS3A02G229700|TraesCS2A02G313500|TraesCS2D02G591000|TraesCS3B02G555800|TraesCS2D02G597200|TraesCS2A02G446500|TraesCS2D02G168400|TraesCSU02G067600|EN…	TraesCS5A02G312700|TraesCS4D02G120400|TraesCS4A02G114200|TraesCS7D02G416400|TraesCS7A02G009800|TraesCS6B02G247000|TraesCS7D02G094900|TraesCS6D02G288800|TraesCS3B02G384900|TraesCS3D02G064700|TraesCS7A02G530600|TraesCS7D02G009400|TraesCS4A02G371100|TraesCS3A02G465400|TraesCS2D02G484800|TraesCS6A02G344000|TraesCS1D02G232700|TraesCS7B02G274100|TraesCS5B02G295000|TraesCSU02G171900|TraesCS7D02G264400|T…	26857
CC	GO:0044444	cytoplasmic part	1033	497	1530	1	1	TraesCSU02G009000|TraesCS5A02G270800|TraesCS2D02G177900|TraesCS5B02G209100|TraesCS1D02G338500|TraesCS2B02G275100|TraesCS5B02G460900|TraesCS5B02G269600|TraesCS4A02G457600|TraesCS6D02G246500|TraesCS3B02G313000|TraesCS5B02G261500|TraesCS5A02G521200|TraesCS2A02G313500|TraesCS2A02G048600|TraesCS7B02G327400|TraesCS2A02G446500|TraesCS7A02G133600|TraesCS3B02G536600|TraesCS2A02G438300|TraesCS7B02G071700|T…	TraesCS7B02G317700|TraesCS2D02G483300|TraesCS2A02G222300|TraesCS7B02G243000|TraesCS4A02G114200|TraesCS7A02G009800|TraesCS7B02G196100|TraesCS6B02G247000|TraesCS3B02G247200|TraesCS6D02G288800|TraesCS1B02G476700|TraesCS5A02G059600|TraesCS4B02G087600|TraesCS3A02G123000|TraesCS2D02G553300|TraesCS3D02G340500|TraesCS2B02G196000|TraesCS3D02G511300|TraesCS2B02G135500|TraesCS7A02G371100|TraesCS7D02G140300|…	26934
BP	GO:0065007	biological regulation	998	411	1409	0.032819	0.198199	TraesCS6B02G175100|TraesCS5B02G490400|TraesCS5D02G038000|TraesCS5B02G095800|TraesCSU02G016900|TraesCS7D02G175900|TraesCS1D02G338500|TraesCS3B02G120600|TraesCS5B02G460900|TraesCS4D02G194700|TraesCS7D02G204500|TraesCS5D02G036700|TraesCS5D02G361600|TraesCS1A02G370600|TraesCS7B02G152200|TraesCS5B02G261500|TraesCS5A02G521200|TraesCS3B02G145500|TraesCS2A02G163000|TraesCS5B02G381500|TraesCS7A02G354800|T…	TraesCS6D02G118900|TraesCS7D02G416400|TraesCS2D02G589400|TraesCS1A02G113600|TraesCS2B02G326800|TraesCS3D02G381300|TraesCS5A02G500500|TraesCS1B02G476700|TraesCS4B02G087600|TraesCS3B02G238100|TraesCS4A02G371100|TraesCS6B02G380900|TraesCS3A02G107200|TraesCS7A02G371100|TraesCS2B02G250400|TraesCS7A02G068300|TraesCS5A02G143200|TraesCS2A02G014300|TraesCS2B02G119000|TraesCS1B02G180100|TraesCS2D02G400100|…	18380
BP	GO:0006807	nitrogen compound metabolic process	891	345	1236	1	1	TraesCS5A02G521200|TraesCS5B02G353400|TraesCS2B02G275100|TraesCS5B02G460900|TraesCS4D02G194700|TraesCS4A02G219500|TraesCS3D02G429900|TraesCS2A02G196700|TraesCS3B02G229900|TraesCS2D02G379600|TraesCSU02G016900|TraesCS3B02G540700|TraesCS4B02G031100|TraesCS5A02G525400|TraesCS2D02G597200|TraesCS2A02G446500|TraesCS2D02G168400|TraesCSU02G067600|ENSRNA050022801|TraesCS1A02G330500|TraesCS6B02G111800|Traes…	TraesCS5A02G312700|TraesCS4D02G120400|TraesCS7D02G416400|TraesCS6B02G247000|TraesCS6D02G288800|TraesCS1B02G476700|TraesCS3D02G064700|TraesCS7A02G530600|TraesCS4A02G371100|TraesCS3A02G465400|TraesCS2D02G484800|TraesCS6A02G344000|TraesCS7B02G274100|TraesCSU02G171900|TraesCS7D02G264400|TraesCS1B02G180100|TraesCS5A02G276300|TraesCS4D02G086000|TraesCS3D02G397000|TraesCS5D02G178800|TraesCS2B02G565300|T…	22144
CC	GO:0005634	nucleus	827	408	1235	0.355036	1	TraesCS6B02G175100|TraesCS5B02G490400|TraesCS7D02G204500|TraesCS5B02G095800|TraesCS5A02G478300|TraesCS3D02G337400|TraesCS6D02G210500|TraesCS4D02G194700|TraesCS5A02G311100|TraesCS7A02G096400|TraesCSU02G016900|TraesCS2A02G163000|TraesCS5A02G477100|TraesCS2A02G446500|TraesCS2D02G168400|TraesCS1A02G379700|TraesCS5D02G490700|TraesCS1A02G330500|TraesCS2B02G520300|TraesCS3B02G404500|TraesCS4B02G297100|T…	TraesCS5A02G312700|TraesCS4D02G120400|TraesCS7A02G415800|TraesCS1D02G021700|TraesCS5A02G500500|TraesCS1B02G476700|TraesCS4A02G163300|TraesCS7A02G530600|TraesCS7A02G082000|TraesCS3A02G465400|TraesCS2A02G409400|TraesCS3A02G107200|TraesCS7A02G371100|TraesCS7A02G068300|TraesCS5A02G143200|TraesCS2B02G119000|TraesCS4A02G236000|TraesCS1B02G180100|TraesCS2D02G400100|TraesCS5D02G428400|TraesCS5D02G178800|…	16637
MF	GO:0043168	anion binding	843	384	1227	0.0985006	0.357938	TraesCS6B02G265000|TraesCSU02G016900|TraesCS7D02G175900|TraesCS2A02G538600|TraesCS3D02G002100|TraesCS4D02G194700|TraesCS5B02G454100|TraesCS2A02G145800|TraesCS2A02G255300|TraesCS6A02G151700|TraesCS2D02G518200|TraesCS4B02G031100|TraesCS1B02G217500|TraesCS2D02G168400|TraesCS7B02G071700|TraesCSU02G230200|ENSRNA050022801|TraesCS1A02G330500|TraesCS2A02G503700|TraesCS5D02G373700|TraesCS5D02G195800|Traes…	TraesCS2D02G483300|TraesCS7B02G377900|TraesCS2D02G571100|TraesCS6D02G118900|TraesCS1A02G301800|TraesCS2D02G358600|TraesCS2A02G475400|TraesCS7B02G300200|TraesCS5B02G301500|TraesCS3D02G064700|TraesCS1A02G268400|TraesCS1A02G005200|TraesCS3A02G123000|TraesCS3B02G291900|TraesCS6A02G149400|TraesCS2D02G484800|TraesCS7A02G005000|TraesCS7B02G274100|TraesCS7B02G161800|TraesCS5A02G184300|TraesCS6D02G038500|…	16161
MF	GO:0036094	small molecule binding	837	378	1215	0.162976	0.507463	TraesCS6B02G265000|TraesCSU02G016900|TraesCS7D02G175900|TraesCS2D02G599800|TraesCS3D02G002100|TraesCS4D02G194700|TraesCS5B02G454100|TraesCS2A02G145800|TraesCS2A02G255300|TraesCS6A02G151700|TraesCS2D02G379600|TraesCS2D02G518200|TraesCS4B02G031100|TraesCS1B02G217500|TraesCS2D02G168400|TraesCS7B02G071700|TraesCSU02G230200|TraesCS1A02G330500|TraesCS2A02G503700|TraesCS5D02G373700|TraesCS5A02G305000|Tr…	TraesCS2D02G483300|TraesCS7B02G377900|TraesCS2D02G571100|TraesCS6D02G118900|TraesCS1A02G301800|TraesCS2D02G358600|TraesCS2A02G475400|TraesCS7B02G300200|TraesCS5B02G301500|TraesCS3D02G064700|TraesCS1A02G268400|TraesCS1A02G005200|TraesCS3A02G123000|TraesCS3B02G291900|TraesCS5A02G305100|TraesCS2D02G484800|TraesCS7A02G005000|TraesCS7B02G274100|TraesCS5A02G184300|TraesCS6D02G038500|TraesCSU02G171900|T…	16122
BP	GO:0050789	regulation of biological process	825	353	1178	0.680735	1	TraesCS6B02G175100|TraesCS5B02G490400|TraesCS7D02G204500|TraesCS5B02G095800|TraesCSU02G016900|TraesCS1D02G338500|TraesCS2B02G275100|TraesCS5B02G460900|TraesCS4D02G194700|TraesCS5D02G036700|TraesCS7B02G152200|TraesCS5D02G392200|TraesCS2A02G163000|TraesCS7A02G354800|TraesCS5A02G477100|TraesCS2A02G446500|TraesCS1D02G363300|TraesCS5D02G490700|TraesCS1A02G330500|TraesCS3B02G404500|TraesCS4B02G297100|T…	TraesCS4D02G120400|TraesCS7D02G416400|TraesCS2D02G589400|TraesCS2B02G326800|TraesCS3D02G381300|TraesCS5A02G500500|TraesCS1B02G476700|TraesCS4B02G087600|TraesCS4A02G371100|TraesCS6B02G380900|TraesCS3A02G107200|TraesCS7A02G371100|TraesCS2B02G250400|TraesCS7A02G068300|TraesCS5A02G143200|TraesCS2A02G014300|TraesCS2B02G119000|TraesCS1B02G180100|TraesCS2D02G400100|TraesCS5D02G428400|TraesCS2A02G540900|…	16200
MF	GO:0000166	nucleotide binding	784	356	1140	0.320845	0.725785	TraesCS6B02G265000|TraesCSU02G016900|TraesCS7D02G175900|TraesCS2D02G599800|TraesCS3D02G002100|TraesCS4D02G194700|TraesCS5B02G454100|TraesCS2A02G145800|TraesCS2A02G255300|TraesCS6A02G151700|TraesCS2D02G379600|TraesCS4B02G031100|TraesCS1B02G217500|TraesCS2D02G168400|TraesCS7B02G071700|TraesCSU02G230200|TraesCS1A02G330500|TraesCS2A02G503700|TraesCS5D02G373700|TraesCS5A02G305000|TraesCS5D02G195800|Tr…	TraesCS2D02G483300|TraesCS7B02G377900|TraesCS2D02G571100|TraesCS6D02G118900|TraesCS1A02G301800|TraesCS2D02G358600|TraesCS2A02G475400|TraesCS7B02G300200|TraesCS5B02G301500|TraesCS3D02G064700|TraesCS1A02G268400|TraesCS1A02G005200|TraesCS3A02G123000|TraesCS3B02G291900|TraesCS5A02G305100|TraesCS2D02G484800|TraesCS7A02G005000|TraesCS5A02G184300|TraesCSU02G171900|TraesCS3B02G474500|TraesCS3D02G397000|T…	15313
MF	GO:1901265	nucleoside phosphate binding	784	356	1140	0.320845	0.725785	TraesCS6B02G265000|TraesCSU02G016900|TraesCS7D02G175900|TraesCS2D02G599800|TraesCS3D02G002100|TraesCS4D02G194700|TraesCS5B02G454100|TraesCS2A02G145800|TraesCS2A02G255300|TraesCS6A02G151700|TraesCS2D02G379600|TraesCS4B02G031100|TraesCS1B02G217500|TraesCS2D02G168400|TraesCS7B02G071700|TraesCSU02G230200|TraesCS1A02G330500|TraesCS2A02G503700|TraesCS5D02G373700|TraesCS5A02G305000|TraesCS5D02G195800|Tr…	TraesCS2D02G483300|TraesCS7B02G377900|TraesCS2D02G571100|TraesCS6D02G118900|TraesCS1A02G301800|TraesCS2D02G358600|TraesCS2A02G475400|TraesCS7B02G300200|TraesCS5B02G301500|TraesCS3D02G064700|TraesCS1A02G268400|TraesCS1A02G005200|TraesCS3A02G123000|TraesCS3B02G291900|TraesCS5A02G305100|TraesCS2D02G484800|TraesCS7A02G005000|TraesCS5A02G184300|TraesCSU02G171900|TraesCS3B02G474500|TraesCS3D02G397000|T…	15313
BP	GO:1901564	organonitrogen compound metabolic process	796	274	1070	0.999995	1	TraesCS5A02G521200|TraesCS2B02G275100|TraesCS5B02G460900|TraesCS4D02G194700|TraesCS4A02G219500|TraesCS3D02G429900|TraesCS2A02G196700|TraesCS3B02G229900|TraesCS2D02G379600|TraesCSU02G016900|TraesCS4B02G031100|TraesCS5A02G525400|TraesCS2A02G446500|TraesCS2D02G168400|ENSRNA050022801|TraesCS1A02G330500|TraesCS6B02G111800|TraesCS2A02G503700|TraesCS5B02G399800|TraesCS5D02G465500|TraesCS1A02G072000|Trae…	TraesCS2A02G243400|TraesCS5A02G312700|TraesCS2A02G265700|TraesCS3D02G264100|TraesCS7B02G359000|TraesCS4D02G120400|TraesCS7A02G082000|TraesCS7D02G416400|TraesCS2D02G300800|TraesCS6D02G204800|TraesCS2D02G353200|TraesCS4A02G106500|TraesCS4A02G144000|TraesCS4A02G064800|TraesCS6B02G247000|TraesCS2D02G129900|TraesCS3D02G233300|TraesCS6D02G288800|TraesCS4A02G375400|TraesCS7D02G370700|TraesCS1B02G476700|…	16289
MF	GO:0097367	carbohydrate derivative binding	720	329	1049	0.455824	0.849164	TraesCS6B02G265000|TraesCSU02G016900|TraesCS7D02G175900|TraesCS2D02G599800|TraesCS3D02G002100|TraesCS4D02G194700|TraesCS5B02G454100|TraesCS2A02G145800|TraesCS2A02G255300|TraesCS6A02G151700|TraesCS2D02G379600|TraesCS4B02G031100|TraesCS1B02G217500|TraesCS2D02G168400|TraesCS7B02G071700|TraesCSU02G230200|TraesCS1A02G330500|TraesCS2A02G503700|TraesCS5D02G373700|TraesCS5D02G195800|TraesCS1A02G072000|Tr…	TraesCS2A02G243400|TraesCS1A02G066900|TraesCS2D02G483300|TraesCS2A02G265700|TraesCS7B02G377900|TraesCS2D02G571100|TraesCS6D02G118900|TraesCS1A02G301800|TraesCS2B02G137800|TraesCS4A02G064200|TraesCS2D02G358600|TraesCS3A02G440300|TraesCS3B02G086900|TraesCS6D02G082900|TraesCS5D02G452800|TraesCS5A02G187300|TraesCS5A02G411500|TraesCS6A02G136400|TraesCS1A02G026300|TraesCS1D02G301400|TraesCS7D02G475400|…	14216
BP	GO:0050794	regulation of cellular process	738	305	1043	0.254052	0.765879	TraesCS6B02G175100|TraesCS5B02G490400|TraesCS7D02G204500|TraesCS5B02G095800|TraesCSU02G016900|TraesCS1D02G338500|TraesCS2B02G275100|TraesCS4D02G194700|TraesCS7B02G152200|TraesCS5D02G392200|TraesCS2A02G163000|TraesCS7A02G354800|TraesCS5A02G477100|TraesCS2A02G446500|TraesCS1D02G363300|TraesCS5D02G490700|TraesCS1A02G330500|TraesCS3B02G404500|TraesCS4B02G297100|TraesCS7A02G201600|TraesCS2B02G271700|T…	TraesCS2D02G173100|TraesCS6A02G251400|TraesCS1A02G382900|TraesCS4D02G120400|TraesCS5B02G166000|TraesCS7B02G277700|TraesCS2D02G589400|TraesCS5B02G229800|TraesCS1A02G298600|TraesCS4D02G127800|TraesCS6D02G082900|TraesCS4A02G144000|TraesCS4B02G299600|TraesCS2B02G326800|TraesCS6B02G448900|TraesCS2D02G352400|TraesCS4A02G208400|TraesCS7B02G080300|TraesCS5A02G500500|TraesCS2D02G558900|TraesCS6A02G412800|…	13926
MF	GO:0008144	drug binding	708	326	1034	0.0919227	0.341059	TraesCS6B02G265000|TraesCSU02G016900|TraesCS5B02G183000|TraesCS3D02G002100|TraesCS4D02G194700|TraesCS5B02G454100|TraesCS2A02G145800|TraesCS2A02G255300|TraesCS6A02G151700|TraesCS4B02G031100|TraesCS1B02G217500|TraesCS2D02G168400|TraesCS7B02G071700|TraesCSU02G230200|TraesCS1A02G330500|TraesCS2A02G503700|TraesCS5D02G373700|TraesCS5D02G195800|TraesCS1A02G072000|TraesCS7D02G404600|TraesCS2B02G271700|Tr…	TraesCS2A02G243400|TraesCS1A02G066900|TraesCS2D02G483300|TraesCS2A02G265700|TraesCS7B02G377900|TraesCS2D02G571100|TraesCS6D02G118900|TraesCS1A02G301800|TraesCS2B02G137800|TraesCS4A02G064200|TraesCS2D02G358600|TraesCS3A02G440300|TraesCS3B02G086900|TraesCS6D02G082900|TraesCS5D02G452800|TraesCS5A02G187300|TraesCS5A02G411500|TraesCS6A02G136400|TraesCS1A02G026300|TraesCS1D02G301400|TraesCS7D02G475400|…	13555
MF	GO:0032553	ribonucleotide binding	705	327	1032	0.500897	0.881844	TraesCS6B02G265000|TraesCSU02G016900|TraesCS7D02G175900|TraesCS3D02G002100|TraesCS4D02G194700|TraesCS5B02G454100|TraesCS2A02G145800|TraesCS2A02G255300|TraesCS6A02G151700|TraesCS4B02G031100|TraesCS1B02G217500|TraesCS2D02G168400|TraesCS7B02G071700|TraesCSU02G230200|TraesCS1A02G330500|TraesCS2A02G503700|TraesCS5D02G373700|TraesCS5D02G195800|TraesCS1A02G072000|TraesCS7D02G404600|TraesCS2B02G271700|Tr…	TraesCS2A02G243400|TraesCS1A02G066900|TraesCS2D02G483300|TraesCS2A02G265700|TraesCS7B02G377900|TraesCS2D02G571100|TraesCS6D02G118900|TraesCS1A02G301800|TraesCS2B02G137800|TraesCS4A02G064200|TraesCS2D02G358600|TraesCS3A02G440300|TraesCS3B02G086900|TraesCS6D02G082900|TraesCS5D02G452800|TraesCS5A02G187300|TraesCS5A02G411500|TraesCS6A02G136400|TraesCS1A02G026300|TraesCS1D02G301400|TraesCS7D02G475400|…	14028
MF	GO:0032555	purine ribonucleotide binding	690	324	1014	0.579447	0.952914	TraesCS6B02G265000|TraesCSU02G016900|TraesCS5B02G183000|TraesCS3D02G002100|TraesCS4D02G194700|TraesCS5B02G454100|TraesCS2A02G145800|TraesCS2A02G255300|TraesCS6A02G151700|TraesCS4B02G031100|TraesCS1B02G217500|TraesCS2D02G168400|TraesCS7B02G071700|TraesCSU02G230200|TraesCS1A02G330500|TraesCS2A02G503700|TraesCS5D02G373700|TraesCS5D02G195800|TraesCS1A02G072000|TraesCS7D02G404600|TraesCS2B02G271700|Tr…	TraesCS2A02G243400|TraesCS1A02G066900|TraesCS2D02G483300|TraesCS2A02G265700|TraesCS7B02G377900|TraesCS2D02G571100|TraesCS6D02G118900|TraesCS1A02G301800|TraesCS2B02G137800|TraesCS4A02G064200|TraesCS2D02G358600|TraesCS3A02G440300|TraesCS3B02G086900|TraesCS6D02G082900|TraesCS5D02G452800|TraesCS5A02G187300|TraesCS5A02G411500|TraesCS6A02G136400|TraesCS1A02G026300|TraesCS1D02G301400|TraesCS7D02G475400|…	13858
MF	GO:0017076	purine nucleotide binding	690	324	1014	0.593882	0.957271	TraesCS6B02G265000|TraesCSU02G016900|TraesCS5B02G183000|TraesCS3D02G002100|TraesCS4D02G194700|TraesCS5B02G454100|TraesCS2A02G145800|TraesCS2A02G255300|TraesCS6A02G151700|TraesCS4B02G031100|TraesCS1B02G217500|TraesCS2D02G168400|TraesCS7B02G071700|TraesCSU02G230200|TraesCS1A02G330500|TraesCS2A02G503700|TraesCS5D02G373700|TraesCS5D02G195800|TraesCS1A02G072000|TraesCS7D02G404600|TraesCS2B02G271700|Tr…	TraesCS2A02G243400|TraesCS1A02G066900|TraesCS2D02G483300|TraesCS2A02G265700|TraesCS7B02G377900|TraesCS2D02G571100|TraesCS6D02G118900|TraesCS1A02G301800|TraesCS2B02G137800|TraesCS4A02G064200|TraesCS2D02G358600|TraesCS3A02G440300|TraesCS3B02G086900|TraesCS6D02G082900|TraesCS5D02G452800|TraesCS5A02G187300|TraesCS5A02G411500|TraesCS6A02G136400|TraesCS1A02G026300|TraesCS1D02G301400|TraesCS7D02G475400|…	13872
MF	GO:0035639	purine ribonucleoside triphosphate binding	687	324	1011	0.503593	0.884629	TraesCS6B02G265000|TraesCSU02G016900|TraesCS5B02G183000|TraesCS3D02G002100|TraesCS4D02G194700|TraesCS5B02G454100|TraesCS2A02G145800|TraesCS2A02G255300|TraesCS6A02G151700|TraesCS4B02G031100|TraesCS1B02G217500|TraesCS2D02G168400|TraesCS7B02G071700|TraesCSU02G230200|TraesCS1A02G330500|TraesCS2A02G503700|TraesCS5D02G373700|TraesCS5D02G195800|TraesCS1A02G072000|TraesCS7D02G404600|TraesCS2B02G271700|Tr…	TraesCS2A02G243400|TraesCS1A02G066900|TraesCS2D02G483300|TraesCS2A02G265700|TraesCS7B02G377900|TraesCS2D02G571100|TraesCS6D02G118900|TraesCS1A02G301800|TraesCS2B02G137800|TraesCS4A02G064200|TraesCS2D02G358600|TraesCS3A02G440300|TraesCS3B02G086900|TraesCS6D02G082900|TraesCS5D02G452800|TraesCS5A02G187300|TraesCS5A02G411500|TraesCS6A02G136400|TraesCS1A02G026300|TraesCS1D02G301400|TraesCS7D02G475400|…	13745
BP	GO:0043170	macromolecule metabolic process	690	307	997	1	1	TraesCSU02G016900|TraesCS5B02G460900|TraesCS4D02G194700|TraesCS4A02G219500|TraesCS3B02G229900|TraesCS2D02G379600|TraesCS4B02G031100|TraesCS3B02G555800|TraesCS7B02G327400|TraesCS2A02G446500|TraesCS1B02G432900|TraesCSU02G067600|ENSRNA050022801|TraesCS1A02G330500|TraesCS2A02G503700|TraesCS5B02G399800|TraesCS2B02G271700|TraesCS3A02G199600|TraesCS4D02G267800|TraesCS7D02G351300|TraesCS5B02G279200|Traes…	TraesCS2A02G315000|TraesCS5A02G312700|TraesCS2A02G354000|TraesCS3D02G264100|TraesCSU02G065100|TraesCS4D02G120400|TraesCS7A02G082000|TraesCS5B02G175800|TraesCS2B02G137800|TraesCS6B02G160200|TraesCS2A02G265700|TraesCS5B02G415100|TraesCS4A02G144000|TraesCS5A02G411500|TraesCS2D02G352400|TraesCS6B02G217100|TraesCS4B02G167500|TraesCS6D02G288800|TraesCS7D02G370700|TraesCS2A02G431200|TraesCS1B02G476700|T…	19332
MF	GO:0032559	adenyl ribonucleotide binding	678	315	993	0.139588	0.459525	TraesCS6B02G265000|TraesCSU02G016900|TraesCS5B02G183000|TraesCS3D02G002100|TraesCS4D02G194700|TraesCS5B02G454100|TraesCS2A02G145800|TraesCS2A02G255300|TraesCS6A02G151700|TraesCS4B02G031100|TraesCS1B02G217500|TraesCS2D02G168400|TraesCS7B02G071700|TraesCSU02G230200|TraesCS1A02G330500|TraesCS2A02G503700|TraesCS5D02G373700|TraesCS5D02G195800|TraesCS1A02G072000|TraesCS7D02G404600|TraesCS2B02G271700|Tr…	TraesCS2A02G243400|TraesCS1A02G066900|TraesCS2D02G483300|TraesCS2A02G265700|TraesCS7B02G377900|TraesCS2D02G571100|TraesCS6D02G118900|TraesCS1A02G301800|TraesCS2B02G137800|TraesCS4A02G064200|TraesCS2D02G358600|TraesCS3A02G440300|TraesCS3B02G086900|TraesCS6D02G082900|TraesCS5D02G452800|TraesCS5A02G187300|TraesCS5A02G411500|TraesCS6A02G136400|TraesCS1A02G026300|TraesCS1D02G301400|TraesCS7D02G475400|…	13096
MF	GO:0030554	adenyl nucleotide binding	678	315	993	0.144481	0.46317	TraesCS6B02G265000|TraesCSU02G016900|TraesCS5B02G183000|TraesCS3D02G002100|TraesCS4D02G194700|TraesCS5B02G454100|TraesCS2A02G145800|TraesCS2A02G255300|TraesCS6A02G151700|TraesCS4B02G031100|TraesCS1B02G217500|TraesCS2D02G168400|TraesCS7B02G071700|TraesCSU02G230200|TraesCS1A02G330500|TraesCS2A02G503700|TraesCS5D02G373700|TraesCS5D02G195800|TraesCS1A02G072000|TraesCS7D02G404600|TraesCS2B02G271700|Tr…	TraesCS2A02G243400|TraesCS1A02G066900|TraesCS2D02G483300|TraesCS2A02G265700|TraesCS7B02G377900|TraesCS2D02G571100|TraesCS6D02G118900|TraesCS1A02G301800|TraesCS2B02G137800|TraesCS4A02G064200|TraesCS2D02G358600|TraesCS3A02G440300|TraesCS3B02G086900|TraesCS6D02G082900|TraesCS5D02G452800|TraesCS5A02G187300|TraesCS5A02G411500|TraesCS6A02G136400|TraesCS1A02G026300|TraesCS1D02G301400|TraesCS7D02G475400|…	13104
MF	GO:0005524	ATP binding	675	315	990	0.100169	0.361518	TraesCS6B02G265000|TraesCSU02G016900|TraesCS5B02G183000|TraesCS3D02G002100|TraesCS4D02G194700|TraesCS5B02G454100|TraesCS2A02G145800|TraesCS2A02G255300|TraesCS6A02G151700|TraesCS4B02G031100|TraesCS1B02G217500|TraesCS2D02G168400|TraesCS7B02G071700|TraesCSU02G230200|TraesCS1A02G330500|TraesCS2A02G503700|TraesCS5D02G373700|TraesCS5D02G195800|TraesCS1A02G072000|TraesCS7D02G404600|TraesCS2B02G271700|Tr…	TraesCS2A02G243400|TraesCS1A02G066900|TraesCS2D02G483300|TraesCS2A02G265700|TraesCS7B02G377900|TraesCS2D02G571100|TraesCS6D02G118900|TraesCS1A02G301800|TraesCS2B02G137800|TraesCS4A02G064200|TraesCS2D02G358600|TraesCS3A02G440300|TraesCS3B02G086900|TraesCS6D02G082900|TraesCS5D02G452800|TraesCS5A02G187300|TraesCS5A02G411500|TraesCS6A02G136400|TraesCS1A02G026300|TraesCS1D02G301400|TraesCS7D02G475400|…	12983
CC	GO:0044422	organelle part	648	321	969	1	1	TraesCS1D02G338500|TraesCS5B02G460900|TraesCS4A02G457600|TraesCS6D02G246500|TraesCS3B02G313000|TraesCS5B02G261500|TraesCS2B02G005100|TraesCS7A02G133600|TraesCS5D02G125700|TraesCS2A02G438300|TraesCS7B02G071700|ENSRNA050022801|TraesCS6A02G041900|TraesCS5D02G465500|TraesCS5D02G191300|TraesCS5A02G494200|TraesCS4B02G253200|TraesCS3D02G096800|TraesCS3D02G131200|TraesCS1A02G334700|TraesCS3D02G177400|Tra…	TraesCS5D02G226900|TraesCS2D02G483300|TraesCS3D02G055400|TraesCS3D02G264100|TraesCS3D02G127800|TraesCS7A02G082000|TraesCS4A02G114200|TraesCS4B02G178700|TraesCS4A02G341100|TraesCS6D02G206900|TraesCS5D02G084100|TraesCS4B02G213700|TraesCS4A02G106500|TraesCS4A02G144000|TraesCS3D02G123800|TraesCS6B02G247000|TraesCS7B02G129700|TraesCS7A02G450700|TraesCS5D02G383500|TraesCS2D02G352400|TraesCS2A02G444600|…	19187
CC	GO:0044446	intracellular organelle part	637	311	948	1	1	TraesCS1D02G338500|TraesCS5B02G460900|TraesCS4A02G457600|TraesCS6D02G246500|TraesCS3B02G313000|TraesCS5B02G261500|TraesCS2B02G005100|TraesCS7A02G133600|TraesCS5D02G125700|TraesCS2A02G438300|TraesCS7B02G071700|ENSRNA050022801|TraesCS6A02G041900|TraesCS5D02G465500|TraesCS5D02G191300|TraesCS5A02G494200|TraesCS4B02G253200|TraesCS3D02G096800|TraesCS3D02G131200|TraesCS1A02G334700|TraesCS3D02G177400|Tra…	TraesCS5D02G226900|TraesCS2D02G483300|TraesCS3D02G055400|TraesCS3D02G264100|TraesCS3D02G127800|TraesCS7A02G082000|TraesCS4A02G114200|TraesCS4A02G341100|TraesCS6D02G206900|TraesCS5D02G084100|TraesCS4B02G213700|TraesCS4A02G106500|TraesCS4A02G144000|TraesCS3D02G123800|TraesCS6B02G247000|TraesCS7B02G129700|TraesCS7A02G450700|TraesCS5D02G383500|TraesCS2D02G352400|TraesCS2A02G444600|TraesCS6A02G337200|…	19011
BP	GO:0044260	cellular macromolecule metabolic process	595	264	859	1	1	TraesCSU02G016900|TraesCS5B02G460900|TraesCS4D02G194700|TraesCS3B02G229900|TraesCS2D02G379600|TraesCS4B02G031100|TraesCS3B02G555800|TraesCS7B02G327400|TraesCS2A02G446500|TraesCS1B02G432900|TraesCSU02G067600|ENSRNA050022801|TraesCS1A02G330500|TraesCS2A02G503700|TraesCS2B02G271700|TraesCS3A02G199600|TraesCS4D02G267800|TraesCS5B02G279200|TraesCS4B02G344200|TraesCS2D02G162600|TraesCS4A02G498600|Traes…	TraesCS2A02G243400|TraesCS5A02G312700|TraesCS2A02G354000|TraesCS3D02G264100|TraesCSU02G065100|TraesCS4D02G120400|TraesCS7A02G082000|TraesCS5B02G175800|TraesCS6B02G160200|TraesCS4A02G144000|TraesCS4A02G064800|TraesCS2D02G352400|TraesCS4B02G167500|TraesCS6D02G288800|TraesCS7D02G370700|TraesCS1B02G476700|TraesCS3A02G104800|TraesCS7B02G034600|TraesCS5B02G313700|TraesCS3D02G064700|TraesCS3B02G459800|T…	14456
MF	GO:0003676	nucleic acid binding	527	303	830	0.999999	1	TraesCS6B02G175100|TraesCS5B02G490400|TraesCS5A02G311100|TraesCS5B02G095800|TraesCS5A02G478300|TraesCS3D02G337400|TraesCS6D02G210500|TraesCS1D02G338500|TraesCS7A02G096400|TraesCS2A02G163000|TraesCS7A02G354800|TraesCS5A02G477100|TraesCS1A02G379700|TraesCSU02G067600|TraesCS5D02G490700|TraesCS2B02G520300|TraesCS3B02G404500|TraesCS2B02G399200|TraesCS1D02G417100|TraesCS4A02G498600|TraesCS7B02G078300|T…	TraesCS1B02G434600|TraesCS1A02G066900|TraesCS3A02G384400|TraesCS2A02G413100|TraesCS5A02G054200|TraesCS7A02G082000|TraesCS5A02G038300|TraesCS5D02G501900|TraesCS6A02G008000|TraesCS5B02G229800|TraesCS1A02G298600|TraesCS3A02G191100|TraesCS4D02G127800|TraesCS7A02G415800|TraesCS1D02G021700|TraesCS5A02G185600|TraesCS2D02G127500|TraesCS4B02G299600|TraesCS5A02G516600|TraesCS1D02G270700|TraesCS7B02G080300|…	12996
MF	GO:0016787	hydrolase activity	559	267	826	0.861615	1	TraesCS4A02G219500|TraesCS7D02G426400|TraesCS5B02G402600|TraesCS2D02G379600|TraesCS3B02G080200|TraesCS7B02G010700|TraesCS7B02G327400|TraesCS7D02G339000|TraesCSU02G067600|TraesCS7B02G071700|TraesCS5D02G407100|TraesCS3B02G530000|TraesCS5D02G465500|TraesCS5A02G494200|TraesCS4B02G253200|TraesCS7D02G351300|TraesCS1D02G205700|TraesCS4A02G035700|TraesCS1D02G439400|TraesCS6A02G312400|TraesCS2A02G422100|T…	TraesCS5B02G377700|TraesCS7A02G168400|TraesCS4A02G399300|TraesCS1A02G229300|TraesCS7B02G329900|TraesCS6D02G206900|TraesCS7A02G009800|TraesCS5B02G368300|TraesCS3A02G528800|TraesCS2B02G137900|TraesCS5B02G163200|TraesCS6B02G247000|TraesCS1B02G133300|TraesCS3A02G025300|TraesCS2B02G454500|TraesCS2D02G352400|TraesCS3B02G597900|TraesCS4A02G236400|TraesCS2A02G157400|TraesCS7A02G263000|TraesCS5B02G240400|…	11607
BP	GO:0009058	biosynthetic process	524	208	732	0.887012	1	TraesCS5A02G521200|TraesCS7D02G175900|TraesCS2B02G275100|TraesCS5B02G460900|TraesCS2D02G379600|TraesCS2D02G518200|TraesCS3A02G229700|TraesCS2A02G313500|TraesCS5A02G525400|TraesCS2D02G168400|TraesCS5D02G191300|TraesCS1B02G411100|TraesCS5A02G494200|TraesCS2A02G380900|TraesCS2D02G065300|TraesCS3D02G358200|TraesCS3D02G177400|TraesCS2A02G311200|TraesCS3A02G366000|TraesCS1B02G170100|TraesCS7A02G189000|…	TraesCS2A02G265700|TraesCS2D02G271500|TraesCS7A02G082000|TraesCS4A02G114200|TraesCS5B02G175800|TraesCS6D02G204800|TraesCS3D02G312200|TraesCS4D02G239700|TraesCS4A02G106500|TraesCS5A02G411500|TraesCS7A02G450700|TraesCS2D02G129900|TraesCS2A02G157400|TraesCS1D02G146600|TraesCS4B02G353100|TraesCS5A02G412100|TraesCS2D02G477300|TraesCS1D02G331600|TraesCS6B02G251600|TraesCS2B02G400000|TraesCS4A02G092500|…	10352
BP	GO:0019538	protein metabolic process	502	196	698	1	1	TraesCSU02G016900|TraesCS5B02G460900|TraesCS4D02G194700|TraesCS4A02G219500|TraesCS3B02G229900|TraesCS4B02G031100|TraesCS3B02G555800|TraesCS2A02G446500|TraesCS1B02G432900|ENSRNA050022801|TraesCS1A02G330500|TraesCS2A02G503700|TraesCS2B02G271700|TraesCS1B02G456700|TraesCS3A02G199600|TraesCS4D02G267800|TraesCS5B02G279200|TraesCS4B02G344200|TraesCS2D02G162600|TraesCS4A02G498600|TraesCS4B02G316700|Trae…	TraesCS2A02G243400|TraesCS5A02G312700|TraesCS3D02G264100|TraesCS6B02G110300|TraesCS4D02G120400|TraesCS7A02G082000|TraesCS7D02G416400|TraesCS2B02G137800|TraesCS2D02G353200|TraesCS4A02G144000|TraesCS4A02G064800|TraesCS3D02G233300|TraesCS6D02G288800|TraesCS6B02G375700|TraesCS1B02G476700|TraesCS3A02G104800|TraesCS2D02G173100|TraesCS5B02G313700|TraesCS3D02G064700|TraesCS5A02G412100|TraesCS7A02G530600|…	11786
BP	GO:1901576	organic substance biosynthetic process	489	197	686	0.919223	1	TraesCS5A02G521200|TraesCS7D02G175900|TraesCS2B02G275100|TraesCS2D02G379600|TraesCS2D02G518200|TraesCS3A02G229700|TraesCS2A02G313500|TraesCS5A02G525400|TraesCS2D02G168400|TraesCS5D02G191300|TraesCS1B02G411100|TraesCS5A02G494200|TraesCS2A02G380900|TraesCS2D02G065300|TraesCS3D02G358200|TraesCS3D02G177400|TraesCS2A02G311200|TraesCS3A02G366000|TraesCS1B02G170100|TraesCS7A02G189000|TraesCS1D02G231600|…	TraesCS2D02G129900|TraesCS2D02G271500|TraesCS7A02G082000|TraesCS4A02G114200|TraesCS5B02G175800|TraesCS6D02G204800|TraesCS2D02G539600|TraesCS4D02G239700|TraesCS4A02G106500|TraesCS5A02G411500|TraesCS7A02G450700|TraesCS2A02G157400|TraesCS1D02G146600|TraesCS4B02G353100|TraesCS5A02G412100|TraesCS2D02G477300|TraesCS1D02G331600|TraesCS6B02G251600|TraesCS2B02G400000|TraesCS2D02G468300|TraesCS4B02G006800|…	9778
BP	GO:0043412	macromolecule modification	462	176	638	0.999989	1	TraesCSU02G016900|TraesCS5B02G460900|TraesCS4D02G194700|TraesCS4B02G031100|TraesCS3B02G555800|TraesCS2A02G446500|ENSRNA050022801|TraesCS1A02G330500|TraesCS2A02G503700|TraesCS2B02G271700|TraesCS5B02G279200|TraesCS4B02G344200|TraesCS2D02G162600|TraesCS4A02G498600|TraesCS4B02G316700|TraesCS5B02G012000|TraesCS4D02G274400|TraesCS1A02G218500|TraesCS2A02G410000|TraesCS2B02G525500|TraesCS6B02G382800|Trae…	TraesCS2A02G243400|TraesCS5A02G312700|TraesCS2A02G265700|TraesCS3D02G264100|TraesCS4D02G120400|TraesCS7D02G416400|TraesCS4A02G064800|TraesCS3D02G233300|TraesCS6B02G217100|TraesCS6D02G288800|TraesCS7D02G370700|TraesCS1B02G476700|TraesCS3A02G104800|TraesCS5B02G313700|TraesCS3D02G064700|TraesCS5A02G412100|TraesCS7A02G530600|TraesCS4A02G371100|TraesCS1A02G274800|TraesCS3A02G465400|TraesCS2D02G484800|…	10051
BP	GO:0044267	cellular protein metabolic process	457	171	628	0.999998	1	TraesCSU02G016900|TraesCS5B02G460900|TraesCS4D02G194700|TraesCS4B02G031100|TraesCS3B02G555800|TraesCS2A02G446500|TraesCS1B02G432900|ENSRNA050022801|TraesCS1A02G330500|TraesCS2A02G503700|TraesCS2B02G271700|TraesCS5B02G279200|TraesCS4B02G344200|TraesCS2D02G162600|TraesCS4A02G498600|TraesCS4B02G316700|TraesCS5B02G012000|TraesCS3D02G177400|TraesCS4D02G274400|TraesCS1A02G218500|TraesCS2A02G410000|Trae…	TraesCS2A02G243400|TraesCS5A02G312700|TraesCS3D02G264100|TraesCS4D02G120400|TraesCS7A02G082000|TraesCS7D02G416400|TraesCS4A02G064800|TraesCS3D02G233300|TraesCS6D02G288800|TraesCS7D02G370700|TraesCS1B02G476700|TraesCS3A02G104800|TraesCS5B02G313700|TraesCS3D02G064700|TraesCS5A02G412100|TraesCS7A02G530600|TraesCS4A02G371100|TraesCS1A02G274800|TraesCS3A02G465400|TraesCS2D02G484800|TraesCS2B02G407100|…	10027
BP	GO:0006464	cellular protein modification process	449	164	613	0.734786	1	TraesCSU02G016900|TraesCS5B02G460900|TraesCS4D02G194700|TraesCS4B02G031100|TraesCS3B02G555800|TraesCS2A02G446500|ENSRNA050022801|TraesCS1A02G330500|TraesCS2A02G503700|TraesCS2B02G271700|TraesCS5B02G279200|TraesCS4B02G344200|TraesCS2D02G162600|TraesCS4A02G498600|TraesCS4B02G316700|TraesCS5B02G012000|TraesCS4D02G274400|TraesCS1A02G218500|TraesCS2A02G410000|TraesCS2B02G525500|TraesCS6B02G382800|Trae…	TraesCS2A02G243400|TraesCS5A02G312700|TraesCS3D02G264100|TraesCS4D02G120400|TraesCS7D02G416400|TraesCS4A02G064800|TraesCS3D02G233300|TraesCS6D02G288800|TraesCS7D02G370700|TraesCS1B02G476700|TraesCS3A02G104800|TraesCS5B02G313700|TraesCS3D02G064700|TraesCS5A02G412100|TraesCS7A02G530600|TraesCS4A02G371100|TraesCS1A02G274800|TraesCS3A02G465400|TraesCS2D02G484800|TraesCS2B02G407100|TraesCS7A02G251600|…	8523
BP	GO:0036211	protein modification process	449	164	613	0.734786	1	TraesCSU02G016900|TraesCS5B02G460900|TraesCS4D02G194700|TraesCS4B02G031100|TraesCS3B02G555800|TraesCS2A02G446500|ENSRNA050022801|TraesCS1A02G330500|TraesCS2A02G503700|TraesCS2B02G271700|TraesCS5B02G279200|TraesCS4B02G344200|TraesCS2D02G162600|TraesCS4A02G498600|TraesCS4B02G316700|TraesCS5B02G012000|TraesCS4D02G274400|TraesCS1A02G218500|TraesCS2A02G410000|TraesCS2B02G525500|TraesCS6B02G382800|Trae…	TraesCS2A02G243400|TraesCS5A02G312700|TraesCS3D02G264100|TraesCS4D02G120400|TraesCS7D02G416400|TraesCS4A02G064800|TraesCS3D02G233300|TraesCS6D02G288800|TraesCS7D02G370700|TraesCS1B02G476700|TraesCS3A02G104800|TraesCS5B02G313700|TraesCS3D02G064700|TraesCS5A02G412100|TraesCS7A02G530600|TraesCS4A02G371100|TraesCS1A02G274800|TraesCS3A02G465400|TraesCS2D02G484800|TraesCS2B02G407100|TraesCS7A02G251600|…	8523
BP	GO:0019222	regulation of metabolic process	385	210	595	0.983681	1	TraesCS6B02G175100|TraesCS5B02G490400|TraesCS5B02G095800|TraesCS4D02G194700|TraesCS2A02G163000|TraesCS5A02G477100|TraesCS2A02G446500|TraesCS5D02G490700|TraesCS3B02G404500|TraesCS2B02G399200|TraesCS4A02G498600|TraesCS7B02G078300|TraesCS6B02G263800|TraesCS4D02G096400|TraesCS4B02G398900|TraesCS5D02G129400|TraesCS3B02G404600|TraesCS5B02G203100|TraesCS2A02G381900|TraesCS3A02G242500|TraesCS6B02G382800|…	TraesCS5B02G301400|TraesCS1A02G382900|TraesCSU02G065100|TraesCS5A02G054200|TraesCS5A02G038300|TraesCS7D02G209000|TraesCS5B02G229800|TraesCS4D02G127800|TraesCS6D02G082900|TraesCS4A02G144000|TraesCS4B02G299600|TraesCS4D02G136300|TraesCS6B02G448900|TraesCS2D02G352400|TraesCS6B02G217100|TraesCS7B02G080300|TraesCS5A02G500500|TraesCS6A02G412800|TraesCS1B02G476700|TraesCS4B02G230100|TraesCS4B02G087600|T…	8745
CC	GO:0005737	cytoplasm	450	143	593	0.99074	1	TraesCSU02G016900|TraesCS4D02G194700|TraesCS3D02G429900|TraesCS2A02G446500|TraesCS2D02G168400|TraesCS1A02G330500|TraesCS2A02G251800|TraesCS4D02G267800|TraesCS1D02G117900|TraesCS2A02G380900|TraesCS3B02G471600|TraesCS1D02G417100|TraesCS2B02G344600|TraesCS2D02G162600|TraesCS4A02G035700|TraesCS1B02G113500|TraesCS6B02G263800|TraesCS4D02G096400|TraesCS1A02G218500|TraesCS4A02G401300|TraesCS1D02G231600|T…	TraesCS7A02G168400|TraesCS4D02G120400|TraesCS2A02G094700|TraesCS4D02G239700|TraesCS5B02G197400|TraesCS5B02G163200|TraesCS6B02G247000|TraesCS4B02G299600|TraesCS5B02G386500|TraesCS3D02G233300|TraesCS4A02G208400|TraesCS2D02G558900|TraesCS6B02G375700|TraesCS1B02G476700|TraesCS7B02G455300|TraesCS1A02G268400|TraesCS5B02G159100|TraesCS7D02G169500|TraesCS6A02G344000|TraesCS3A02G357000|TraesCS7A02G194900|…	8786
BP	GO:0044249	cellular biosynthetic process	425	167	592	0.999797	1	TraesCS5A02G521200|TraesCS7D02G175900|TraesCS2B02G275100|TraesCS5B02G460900|TraesCS2D02G379600|TraesCS2D02G518200|TraesCS3A02G229700|TraesCS2A02G313500|TraesCS5A02G525400|TraesCS2D02G168400|TraesCS5D02G191300|TraesCS1B02G411100|TraesCS5A02G494200|TraesCS2A02G380900|TraesCS7D02G405800|TraesCS3D02G358200|TraesCS3D02G177400|TraesCS2A02G311200|TraesCS4A02G401300|TraesCS7A02G189000|TraesCS1D02G231600|…	TraesCS2A02G265700|TraesCS7A02G082000|TraesCS4A02G114200|TraesCS5B02G175800|TraesCS6D02G204800|TraesCS4A02G106500|TraesCS2D02G129900|TraesCS1D02G146600|TraesCS4B02G353100|TraesCS5A02G412100|TraesCS2D02G477300|TraesCS1D02G331600|TraesCS6B02G251600|TraesCS2B02G400000|TraesCS4A02G092500|TraesCS2D02G468300|TraesCS4B02G006800|TraesCS7A02G251400|TraesCS5B02G246900|TraesCS6D02G224600|TraesCS6A02G344000|…	9151
BP	GO:0032502	developmental process	398	193	591	0.988694	1	TraesCS6D02G210500|TraesCS5B02G209100|TraesCS4B02G344200|TraesCS5B02G454100|TraesCS7A02G133600|TraesCS1A02G379700|TraesCSU02G230200|TraesCS1A02G330500|TraesCS1A02G296300|TraesCS5D02G373700|TraesCS6A02G125500|TraesCS4A02G499200|TraesCS1A02G334700|TraesCS5B02G069200|TraesCS4D02G096400|TraesCS2A02G422100|TraesCS3A02G366000|TraesCS2A02G194500|TraesCS4B02G016700|TraesCS1B02G265900|TraesCS4D02G264500|T…	TraesCS2A02G315000|TraesCS2B02G127700|TraesCS5A02G054200|TraesCS1D02G452200|TraesCS5B02G229800|TraesCS2D02G353200|TraesCS1D02G021700|TraesCS5A02G411500|TraesCS2B02G326800|TraesCS7B02G080300|TraesCS4B02G167500|TraesCS2D02G558900|TraesCS7D02G370700|TraesCS3A02G104800|TraesCS6D02G118900|TraesCS3B02G459800|TraesCS5A02G503500|TraesCS4A02G371100|TraesCS4A02G041400|TraesCS5A02G064700|TraesCS1B02G246100|…	8734
BP	GO:0031323	regulation of cellular metabolic process	371	193	564	0.656509	1	TraesCS6B02G175100|TraesCS5B02G490400|TraesCS5B02G095800|TraesCS4D02G194700|TraesCS2A02G163000|TraesCS5A02G477100|TraesCS2A02G446500|TraesCS5D02G490700|TraesCS3B02G404500|TraesCS2B02G399200|TraesCS4A02G498600|TraesCS7B02G078300|TraesCS6B02G263800|TraesCS4D02G096400|TraesCS4B02G398900|TraesCS5D02G129400|TraesCS3B02G404600|TraesCS5B02G203100|TraesCS2A02G381900|TraesCS3A02G242500|TraesCS4A02G088400|…	TraesCS3A02G384400|TraesCS1A02G382900|TraesCS5A02G054200|TraesCS5A02G038300|TraesCS7D02G209000|TraesCS5B02G229800|TraesCS4D02G127800|TraesCS4A02G144000|TraesCS4B02G299600|TraesCS4D02G136300|TraesCS6B02G448900|TraesCS2D02G352400|TraesCS4A02G208400|TraesCS7B02G080300|TraesCS5A02G500500|TraesCS6A02G412800|TraesCS1B02G476700|TraesCS4B02G230100|TraesCS4B02G087600|TraesCS5A02G503500|TraesCS6B02G138200|…	7783
BP	GO:0051179	localization	373	187	560	0.970938	1	TraesCS1D02G338500|TraesCS4A02G457600|TraesCS6D02G246500|TraesCS5B02G261500|TraesCS3B02G145500|TraesCS5D02G125700|TraesCS5D02G277900|TraesCS7A02G183100|TraesCS2B02G271700|TraesCS6A02G370500|TraesCS4D02G267800|TraesCS4B02G253200|TraesCS4A02G035700|TraesCS3D02G131200|TraesCS4D02G284600|TraesCS5D02G233900|TraesCS6A02G294200|TraesCS4A02G412100|TraesCS4A02G179500|TraesCS4A02G331100|TraesCS7D02G055800|…	TraesCS2D02G293200|TraesCS3D02G450800|TraesCS2D02G483300|TraesCS2A02G444600|TraesCS6D02G245700|TraesCS5A02G475200|TraesCS2D02G331800|TraesCS2D02G285700|TraesCS3D02G403300|TraesCS6A02G136400|TraesCS7B02G129700|TraesCS3D02G381300|TraesCS3B02G498200|TraesCS2A02G539500|TraesCS5A02G142000|TraesCS6D02G238500|TraesCS3D02G254900|TraesCS3A02G123000|TraesCS3B02G238100|TraesCS6B02G380900|TraesCS1A02G088800|…	8178
BP	GO:0051234	establishment of localization	364	180	544	0.894651	1	TraesCS1D02G338500|TraesCS6D02G246500|TraesCS5B02G261500|TraesCS3B02G145500|TraesCS5D02G125700|TraesCS5D02G277900|TraesCS7A02G183100|TraesCS2B02G271700|TraesCS6A02G370500|TraesCS4D02G267800|TraesCS4B02G253200|TraesCS4A02G035700|TraesCS3D02G131200|TraesCS4D02G284600|TraesCS5D02G233900|TraesCS6A02G294200|TraesCS4A02G412100|TraesCS4A02G179500|TraesCS4A02G331100|TraesCS7D02G055800|TraesCS3A02G166400|…	TraesCS3D02G450800|TraesCS2D02G483300|TraesCS2A02G444600|TraesCS6D02G245700|TraesCS5A02G475200|TraesCS2D02G331800|TraesCS2D02G285700|TraesCS3D02G403300|TraesCS6A02G136400|TraesCS7B02G129700|TraesCS3D02G381300|TraesCS3B02G498200|TraesCS2A02G539500|TraesCS5A02G142000|TraesCS6D02G238500|TraesCS3D02G254900|TraesCS3A02G123000|TraesCS3B02G238100|TraesCS6B02G380900|TraesCS1A02G088800|TraesCS2D02G146800|…	7760
BP	GO:0006810	transport	364	179	543	0.821593	1	TraesCS1D02G338500|TraesCS6D02G246500|TraesCS5B02G261500|TraesCS3B02G145500|TraesCS5D02G125700|TraesCS5D02G277900|TraesCS7A02G183100|TraesCS2B02G271700|TraesCS6A02G370500|TraesCS4D02G267800|TraesCS4B02G253200|TraesCS4A02G035700|TraesCS3D02G131200|TraesCS4D02G284600|TraesCS5D02G233900|TraesCS6A02G294200|TraesCS4A02G412100|TraesCS4A02G179500|TraesCS4A02G331100|TraesCS7D02G055800|TraesCS3A02G166400|…	TraesCS3D02G450800|TraesCS2D02G483300|TraesCS2A02G444600|TraesCS6D02G245700|TraesCS5A02G475200|TraesCS2D02G331800|TraesCS2D02G285700|TraesCS3D02G403300|TraesCS6A02G136400|TraesCS7B02G129700|TraesCS3D02G381300|TraesCS3B02G498200|TraesCS2A02G539500|TraesCS5A02G142000|TraesCS6D02G238500|TraesCS3D02G254900|TraesCS3A02G123000|TraesCS3B02G238100|TraesCS6B02G380900|TraesCS1A02G088800|TraesCS2D02G146800|…	7648
MF	GO:0005515	protein binding	360	159	519	1	1	TraesCS5B02G095800|TraesCSU02G016900|TraesCS2D02G379600|TraesCS2A02G163000|TraesCS2D02G591000|TraesCS3D02G002100|TraesCS2A02G446500|TraesCS7B02G071700|TraesCS2A02G503700|TraesCS6A02G370500|TraesCS4D02G267800|TraesCS6A02G125500|TraesCS3B02G426600|TraesCS2D02G162600|TraesCS4A02G498600|TraesCS1B02G113500|TraesCS5B02G012000|TraesCS3D02G485900|TraesCS4D02G210500|TraesCS3B02G404600|TraesCS6B02G382800|T…	TraesCS6D02G118900|TraesCS4A02G144000|TraesCS4A02G064800|TraesCS6A02G136400|TraesCS7B02G080300|TraesCS2D02G558900|TraesCS7D02G370700|TraesCS1B02G476700|TraesCSU02G171900|TraesCS3D02G064700|TraesCS4A02G163300|TraesCS5A02G503500|TraesCS7A02G431300|TraesCS1A02G020300|TraesCS1A02G088800|TraesCS1A02G274800|TraesCS3A02G465400|TraesCS2D02G484800|TraesCS2A02G409400|TraesCS5B02G159100|TraesCS3D02G434900|T…	9421
BP	GO:0080090	regulation of primary metabolic process	343	173	516	0.812524	1	TraesCS6B02G175100|TraesCS5B02G490400|TraesCS4D02G194700|TraesCS2A02G163000|TraesCS5A02G477100|TraesCS2A02G446500|TraesCS5D02G490700|TraesCS3B02G404500|TraesCS2B02G399200|TraesCS4A02G498600|TraesCS7B02G078300|TraesCS6B02G263800|TraesCS4B02G398900|TraesCS5D02G129400|TraesCS3B02G404600|TraesCS5B02G203100|TraesCS3A02G242500|TraesCS4A02G088400|TraesCS6B02G167100|TraesCS7A02G416400|TraesCS2D02G405600|…	TraesCS3A02G384400|TraesCS4A02G131000|TraesCS5A02G054200|TraesCS5A02G038300|TraesCS7D02G209000|TraesCS5B02G229800|TraesCS4D02G127800|TraesCS4A02G144000|TraesCS4B02G299600|TraesCS6B02G448900|TraesCS2D02G352400|TraesCS4A02G208400|TraesCS7B02G080300|TraesCS5A02G500500|TraesCS6A02G412800|TraesCS1B02G476700|TraesCS5A02G503500|TraesCS6B02G138200|TraesCS4A02G041400|TraesCS6D02G387900|TraesCS7D02G339300|…	7265
BP	GO:0060255	regulation of macromolecule metabolic process	333	177	510	0.998528	1	TraesCS6B02G175100|TraesCS5B02G490400|TraesCS2B02G406600|TraesCS2D02G597200|TraesCS4A02G320200|TraesCS5D02G232100|TraesCS2D02G104600|TraesCS4A02G062600|TraesCS4D02G194700|TraesCS3D02G227400|TraesCS5B02G265400|TraesCS3B02G142300|TraesCS4B02G056600|TraesCS4D02G172200|TraesCS1D02G427000|TraesCS2A02G419800|TraesCS6D02G328800|TraesCS4D02G056900|TraesCS5A02G477100|TraesCS2A02G446500|TraesCS2B02G232000|…	TraesCS5B02G301400|TraesCS4A02G131000|TraesCSU02G065100|TraesCS5A02G054200|TraesCS5A02G038300|TraesCS7D02G209000|TraesCS5B02G229800|TraesCS4D02G127800|TraesCS6D02G082900|TraesCS4A02G144000|TraesCS4B02G299600|TraesCS6B02G448900|TraesCS2D02G352400|TraesCS6B02G217100|TraesCS7B02G080300|TraesCS5A02G500500|TraesCS6A02G412800|TraesCS1B02G476700|TraesCS6B02G138200|TraesCS4A02G041400|TraesCS6D02G387900|T…	7798
BP	GO:0051171	regulation of nitrogen compound metabolic process	335	165	500	0.81726	1	TraesCS6B02G175100|TraesCS5B02G490400|TraesCS2B02G406600|TraesCS2D02G597200|TraesCS4A02G320200|TraesCS5D02G232100|TraesCS5A02G238400|TraesCS4A02G062600|TraesCS4D02G194700|TraesCS3D02G227400|TraesCS5B02G265400|TraesCS3B02G142300|TraesCS4B02G056600|TraesCS4D02G172200|TraesCS1D02G427000|TraesCS5A02G383800|TraesCS6D02G328800|TraesCS4D02G056900|TraesCS5A02G477100|TraesCS2A02G446500|TraesCS2B02G232000|…	TraesCS3A02G384400|TraesCS4A02G131000|TraesCS5A02G054200|TraesCS5A02G038300|TraesCS7D02G209000|TraesCS5B02G229800|TraesCS4D02G127800|TraesCS4A02G144000|TraesCS4B02G299600|TraesCS6B02G448900|TraesCS2D02G352400|TraesCS4A02G208400|TraesCS7B02G080300|TraesCS5A02G500500|TraesCS6A02G412800|TraesCS1B02G476700|TraesCS6B02G138200|TraesCS4A02G041400|TraesCS6D02G387900|TraesCS7D02G339300|TraesCS6D02G011600|…	7049
BP	GO:0044281	small molecule metabolic process	339	139	478	0.0445103	0.24484	TraesCS6B02G175100|TraesCS2A02G381000|TraesCS3D02G293800|TraesCS6D02G302300|TraesCS5A02G424300|TraesCS4A02G401300|TraesCS7D02G175900|TraesCS2B02G412900|TraesCS5A02G248900|TraesCS6B02G207000|TraesCS6B02G302400|TraesCS1B02G245400|TraesCS5A02G276200|TraesCS2B02G445300|TraesCS2D02G379600|TraesCS5D02G354300|TraesCS5A02G454500|TraesCS2A02G313500|TraesCSU02G100500|TraesCS3B02G172400|TraesCS1B02G313400|T…	TraesCS2B02G127700|TraesCS2D02G129900|TraesCS5B02G053400|TraesCS6B02G251600|TraesCS4A02G114200|TraesCS2A02G094700|TraesCS6D02G204800|TraesCS4B02G235400|TraesCS4A02G106500|TraesCS4A02G144000|TraesCS5A02G411500|TraesCS3D02G233300|TraesCS4D02G055000|TraesCS4B02G353100|TraesCS7B02G455300|TraesCS3D02G254900|TraesCS1D02G331600|TraesCS2B02G400000|TraesCS2D02G468300|TraesCS4B02G006800|TraesCS3D02G332200|…	6040
CC	GO:0031090	organelle membrane	327	146	473	0.731712	1	TraesCS3B02G563700|TraesCS4A02G299800|TraesCS5D02G134500|TraesCS7A02G424300|TraesCS5A02G424300|TraesCS5B02G209100|TraesCS2D02G436100|TraesCS5B02G460900|TraesCS5A02G248900|TraesCS3D02G272600|TraesCS4D02G307300|TraesCS4B02G367500|TraesCS7A02G220200|TraesCS2A02G278500|TraesCS4B02G194900|TraesCS6D02G246500|TraesCS6D02G235500|TraesCS1D02G038000|TraesCS4D02G034400|TraesCS4B02G327000|TraesCS2A02G512400|…	TraesCS5D02G226900|TraesCS2D02G483300|TraesCS3D02G264100|TraesCS3D02G127800|TraesCS7B02G243000|TraesCS1A02G388400|TraesCS6A02G136400|TraesCS2A02G444600|TraesCS7D02G215700|TraesCS1A02G168600|TraesCS3D02G342700|TraesCS3D02G254900|TraesCS3A02G123000|TraesCS5D02G227600|TraesCS2B02G196000|TraesCS2B02G135500|TraesCS7D02G140300|TraesCS5D02G227500|TraesCS5A02G219400|TraesCS3A02G026600|TraesCS6A02G256000|…	6596
BP	GO:1901360	organic cyclic compound metabolic process	330	129	459	1	1	TraesCS2A02G381000|TraesCS7B02G052700|TraesCS5A02G454500|TraesCS2D02G597200|TraesCS4B02G398900|TraesCS6A02G339600|TraesCS4A02G062600|TraesCS6A02G270400|TraesCS2A02G583000|TraesCS1B02G245400|TraesCS5A02G276200|TraesCS4D02G091300|TraesCS6A02G151700|TraesCS2D02G379600|TraesCS5D02G354300|TraesCS2D02G518200|TraesCS3A02G229700|TraesCS7B02G253600|TraesCSU02G100500|TraesCS7A02G354800|TraesCS7A02G189500|T…	TraesCS2A02G315000|TraesCS2A02G354000|TraesCSU02G065100|TraesCS6B02G251600|TraesCS6D02G204800|TraesCS2A02G265700|TraesCS4A02G106500|TraesCS4A02G144000|TraesCS2D02G352400|TraesCS2A02G157400|TraesCS2A02G431200|TraesCS4D02G055000|TraesCS4B02G353100|TraesCS3B02G459800|TraesCS1D02G331600|TraesCS2D02G468300|TraesCS4B02G006800|TraesCS7A02G128600|TraesCS5A02G423300|TraesCS6A02G344000|TraesCS5A02G184300|T…	10266
BP	GO:0009889	regulation of biosynthetic process	298	160	458	0.207077	0.662003	TraesCS6B02G175100|TraesCS5B02G490400|TraesCS2B02G406600|TraesCS5B02G095800|TraesCS2D02G597200|TraesCS1B02G060400|TraesCS7A02G461700|TraesCS2D02G104600|TraesCS4A02G062600|TraesCS3D02G227400|TraesCS5B02G265400|TraesCS3B02G142300|TraesCS4B02G056600|TraesCS4D02G172200|TraesCS2D02G110000|TraesCS1D02G427000|TraesCS5A02G383800|TraesCS6D02G328800|TraesCS4D02G056900|TraesCS5A02G477100|TraesCS2A02G446500|…	TraesCS3A02G384400|TraesCS7D02G339300|TraesCS5A02G054200|TraesCS5A02G038300|TraesCS7D02G209000|TraesCS5B02G229800|TraesCS4D02G127800|TraesCS4A02G144000|TraesCS4B02G299600|TraesCS6B02G448900|TraesCS2D02G352400|TraesCS4A02G208400|TraesCS7B02G080300|TraesCS5A02G500500|TraesCS6A02G412800|TraesCS1B02G476700|TraesCS5A02G503500|TraesCS6B02G138200|TraesCS4A02G041400|TraesCS6D02G387900|TraesCS5A02G064700|…	6006
BP	GO:0031326	regulation of cellular biosynthetic process	296	159	455	0.196449	0.659858	TraesCS6B02G175100|TraesCS5B02G490400|TraesCS2B02G406600|TraesCS5B02G095800|TraesCS2D02G597200|TraesCS1B02G060400|TraesCS7A02G461700|TraesCS2D02G104600|TraesCS4A02G062600|TraesCS3D02G227400|TraesCS5B02G265400|TraesCS3B02G142300|TraesCS4B02G056600|TraesCS4D02G172200|TraesCS2D02G110000|TraesCS1D02G427000|TraesCS5A02G383800|TraesCS6D02G328800|TraesCS4D02G056900|TraesCS5A02G477100|TraesCS2A02G446500|…	TraesCS3A02G384400|TraesCS7D02G339300|TraesCS5A02G054200|TraesCS5A02G038300|TraesCS7D02G209000|TraesCS5B02G229800|TraesCS4D02G127800|TraesCS4A02G144000|TraesCS4B02G299600|TraesCS6B02G448900|TraesCS2D02G352400|TraesCS4A02G208400|TraesCS7B02G080300|TraesCS5A02G500500|TraesCS6A02G412800|TraesCS1B02G476700|TraesCS5A02G503500|TraesCS6B02G138200|TraesCS4A02G041400|TraesCS6D02G387900|TraesCS5A02G064700|…	5956
BP	GO:0009056	catabolic process	315	134	449	0.954952	1	TraesCS1A02G255400|TraesCS6A02G222700|TraesCS3D02G293800|TraesCS5A02G521200|TraesCS5A02G424300|TraesCS7B02G364900|TraesCS2A02G381000|TraesCS6A02G339600|TraesCS2B02G412900|TraesCS7B02G206500|TraesCS4A02G219500|TraesCS2A02G583000|TraesCS2B02G400500|TraesCS6D02G112100|TraesCS3D02G478000|TraesCS7A02G113200|TraesCS5B02G402600|TraesCS3B02G397300|TraesCS3B02G328700|TraesCS4D02G034400|TraesCS3B02G515100|…	TraesCS4A02G399300|TraesCSU02G065100|TraesCS4A02G114200|TraesCS7B02G329900|TraesCS4A02G144000|TraesCS6B02G247000|TraesCS3A02G025300|TraesCS3D02G233300|TraesCS7D02G094900|TraesCS6B02G375700|TraesCS1B02G476700|TraesCS7B02G034600|TraesCS5A02G099900|TraesCS5A02G503500|TraesCS2B02G400000|TraesCS3D02G332200|TraesCS2D02G599700|TraesCS7D02G263700|TraesCS6A02G344000|TraesCS2A02G571300|TraesCS4D02G148000|T…	6561
BP	GO:0010468	regulation of gene expression	285	158	443	0.981119	1	TraesCS6B02G175100|TraesCS5B02G490400|TraesCS2B02G406600|TraesCS2D02G597200|TraesCS7A02G461700|TraesCS2D02G104600|TraesCS4A02G062600|TraesCS3D02G227400|TraesCS5B02G265400|TraesCS3B02G142300|TraesCS4B02G056600|TraesCS4D02G172200|TraesCS1D02G427000|TraesCS2A02G419800|TraesCS2A02G163000|TraesCS4D02G056900|TraesCS5A02G477100|TraesCS2A02G446500|TraesCS2B02G232000|TraesCS3A02G379900|TraesCS5B02G157300|…	TraesCS5B02G301400|TraesCS7D02G339300|TraesCSU02G065100|TraesCS5A02G054200|TraesCS5A02G038300|TraesCS7D02G209000|TraesCS5B02G229800|TraesCS4D02G127800|TraesCS6D02G082900|TraesCS4A02G144000|TraesCS4B02G299600|TraesCS6B02G448900|TraesCS6B02G217100|TraesCS7B02G080300|TraesCS5A02G500500|TraesCS6A02G412800|TraesCS1B02G476700|TraesCS6B02G138200|TraesCS4A02G041400|TraesCS6D02G387900|TraesCS5A02G064700|T…	6583
BP	GO:0006725	cellular aromatic compound metabolic process	306	123	429	1	1	TraesCS2A02G381000|TraesCS7B02G052700|TraesCS2D02G518200|TraesCS2D02G597200|TraesCS3A02G414400|TraesCS6A02G339600|TraesCS4A02G317900|TraesCS5D02G276400|TraesCS3B02G380500|TraesCS2A02G583000|TraesCS1B02G245400|TraesCS5A02G276200|TraesCS4D02G091300|TraesCS6A02G151700|TraesCS2D02G379600|TraesCS5B02G372500|TraesCS3A02G229700|TraesCSU02G100500|TraesCS7A02G354800|TraesCS1A02G188000|TraesCS5D02G501300|T…	TraesCS2A02G315000|TraesCS2A02G354000|TraesCSU02G065100|TraesCS6B02G251600|TraesCS6D02G204800|TraesCS2A02G265700|TraesCS4A02G106500|TraesCS2D02G352400|TraesCS2A02G157400|TraesCS2A02G431200|TraesCS4D02G055000|TraesCS4B02G353100|TraesCS3B02G459800|TraesCS1D02G331600|TraesCS2D02G468300|TraesCS4B02G006800|TraesCS7A02G128600|TraesCS5A02G423300|TraesCS6A02G344000|TraesCS7A02G536900|TraesCS2D02G507800|T…	9777
BP	GO:0010556	regulation of macromolecule biosynthetic process	269	148	417	0.529378	1	TraesCS6B02G175100|TraesCS5B02G490400|TraesCS2B02G406600|TraesCS2D02G597200|TraesCS4A02G320200|TraesCS7A02G461700|TraesCS2D02G104600|TraesCS4A02G062600|TraesCS3D02G227400|TraesCS5B02G265400|TraesCS3B02G142300|TraesCS4B02G056600|TraesCS4D02G172200|TraesCS1D02G427000|TraesCS5A02G383800|TraesCS2A02G163000|TraesCS4D02G056900|TraesCS5A02G477100|TraesCS2A02G446500|TraesCS2B02G232000|TraesCS3A02G379900|…	TraesCS3A02G384400|TraesCS7D02G339300|TraesCS5A02G054200|TraesCS5A02G038300|TraesCS7D02G209000|TraesCS5B02G229800|TraesCS4D02G127800|TraesCS4A02G144000|TraesCS4B02G299600|TraesCS6B02G448900|TraesCS2D02G352400|TraesCS4A02G208400|TraesCS7B02G080300|TraesCS5A02G500500|TraesCS6A02G412800|TraesCS1B02G476700|TraesCS6B02G138200|TraesCS4A02G041400|TraesCS6D02G387900|TraesCS5A02G064700|TraesCS6D02G011600|…	5684
BP	GO:2000112	regulation of cellular macromolecule biosynthetic process	269	147	416	0.486857	1	TraesCS6B02G175100|TraesCS5B02G490400|TraesCS2B02G406600|TraesCS2D02G597200|TraesCS4A02G320200|TraesCS7A02G461700|TraesCS3B02G142300|TraesCS4A02G062600|TraesCS3D02G227400|TraesCS5B02G265400|TraesCS2D02G543900|TraesCS4B02G056600|TraesCS1D02G427000|TraesCS5A02G383800|TraesCS2A02G163000|TraesCS4D02G056900|TraesCS5A02G477100|TraesCS2A02G446500|TraesCS2B02G232000|TraesCS3A02G379900|TraesCS5B02G157300|…	TraesCS3A02G384400|TraesCS7D02G339300|TraesCS5A02G054200|TraesCS5A02G038300|TraesCS7D02G209000|TraesCS5B02G229800|TraesCS4D02G127800|TraesCS4A02G144000|TraesCS4B02G299600|TraesCS6B02G448900|TraesCS2D02G352400|TraesCS4A02G208400|TraesCS7B02G080300|TraesCS5A02G500500|TraesCS6A02G412800|TraesCS1B02G476700|TraesCS6B02G138200|TraesCS4A02G041400|TraesCS6D02G387900|TraesCS5A02G064700|TraesCS6D02G011600|…	5643
BP	GO:0071840	cellular component organization or biogenesis	261	155	416	1	1	TraesCS7D02G439800|TraesCS5A02G424300|TraesCS3D02G003900|TraesCS4A02G402300|TraesCS1D02G299700|TraesCS5B02G454100|TraesCS2D02G099800|TraesCS7D02G201000|TraesCS1A02G276200|TraesCS3B02G313000|TraesCS5A02G339200|TraesCS7A02G483200|TraesCS2A02G512400|TraesCS6D02G115400|TraesCS2B02G117400|TraesCS2B02G005100|TraesCS7A02G133600|TraesCS1B02G388700|TraesCS4D02G351500|TraesCSU02G230200|TraesCS7D02G391800|T…	TraesCS2A02G315000|TraesCS6D02G118900|TraesCS7A02G082000|TraesCS4A02G341100|TraesCS6B02G160200|TraesCS7B02G228600|TraesCS2D02G353200|TraesCS1B02G425000|TraesCS6A02G136400|TraesCS2D02G352400|TraesCS3B02G322200|TraesCS3B02G106200|TraesCS3B02G459800|TraesCS1A02G088800|TraesCS2B02G249400|TraesCS2D02G395300|TraesCS5B02G159100|TraesCS6D02G224600|TraesCS6A02G260700|TraesCS3A02G103100|TraesCS1A02G299200|…	9155
BP	GO:0019219	regulation of nucleobase-containing compound metabolic process	257	149	406	0.436469	1	TraesCS6B02G175100|TraesCS5B02G490400|TraesCS2B02G406600|TraesCS7A02G461700|TraesCS2D02G104600|TraesCS4A02G062600|TraesCS3D02G227400|TraesCS5B02G265400|TraesCS2D02G543900|TraesCS4B02G056600|TraesCS1D02G427000|TraesCS5A02G383800|TraesCS2A02G163000|TraesCS4D02G056900|TraesCS5A02G477100|TraesCS2A02G446500|TraesCS2B02G232000|TraesCS3A02G379900|TraesCS5D02G490700|TraesCS1D02G397500|TraesCS3B02G404500|…	TraesCS3A02G384400|TraesCS7D02G339300|TraesCS5A02G054200|TraesCS5A02G038300|TraesCS7D02G209000|TraesCS5B02G229800|TraesCS4D02G127800|TraesCS4A02G144000|TraesCS4B02G299600|TraesCS6B02G448900|TraesCS2D02G352400|TraesCS4A02G208400|TraesCS7B02G080300|TraesCS5A02G500500|TraesCS6A02G412800|TraesCS1B02G476700|TraesCS6B02G138200|TraesCS4A02G041400|TraesCS6D02G387900|TraesCS5A02G064700|TraesCS6D02G011600|…	5475
BP	GO:1901575	organic substance catabolic process	276	121	397	0.730779	1	TraesCS1A02G255400|TraesCS6A02G222700|TraesCS3D02G293800|TraesCS5A02G521200|TraesCS5A02G424300|TraesCS7B02G364900|TraesCS2A02G381000|TraesCS6A02G339600|TraesCS2B02G412900|TraesCS7B02G206500|TraesCS4A02G219500|TraesCS2A02G583000|TraesCS2B02G400500|TraesCS6D02G112100|TraesCS3D02G478000|TraesCS7A02G113200|TraesCS5B02G402600|TraesCS3B02G397300|TraesCS3B02G328700|TraesCS3B02G515100|TraesCS5D02G112200|…	TraesCS4A02G399300|TraesCSU02G065100|TraesCS4A02G114200|TraesCS7B02G329900|TraesCS4A02G144000|TraesCS6B02G247000|TraesCS3A02G025300|TraesCS3D02G233300|TraesCS7D02G094900|TraesCS6B02G375700|TraesCS1B02G476700|TraesCS7B02G034600|TraesCS5A02G099900|TraesCS5A02G503500|TraesCS2B02G400000|TraesCS3D02G332200|TraesCS2D02G599700|TraesCS7D02G263700|TraesCS6A02G344000|TraesCS4D02G148000|TraesCS5D02G071100|T…	5549
BP	GO:0051252	regulation of RNA metabolic process	253	143	396	0.133758	0.521781	TraesCS6B02G175100|TraesCS5B02G490400|TraesCS2B02G406600|TraesCS7A02G461700|TraesCS2D02G104600|TraesCS4A02G062600|TraesCS3D02G227400|TraesCS5B02G265400|TraesCS2D02G543900|TraesCS4B02G056600|TraesCS1D02G427000|TraesCS5A02G383800|TraesCS2A02G163000|TraesCS4D02G056900|TraesCS5A02G477100|TraesCS2A02G446500|TraesCS2B02G232000|TraesCS3A02G379900|TraesCS5D02G490700|TraesCS1D02G397500|TraesCS3B02G404500|…	TraesCS3A02G384400|TraesCS7D02G339300|TraesCS5A02G054200|TraesCS5A02G038300|TraesCS7D02G209000|TraesCS5B02G229800|TraesCS4D02G127800|TraesCS4A02G144000|TraesCS4B02G299600|TraesCS6B02G448900|TraesCS4A02G208400|TraesCS7B02G080300|TraesCS5A02G500500|TraesCS6A02G412800|TraesCS1B02G476700|TraesCS6B02G138200|TraesCS4A02G041400|TraesCS6D02G387900|TraesCS5A02G064700|TraesCS6D02G011600|TraesCS7A02G116000|…	5106
BP	GO:0006355	regulation of transcription, DNA-templated	252	143	395	0.00591799	0.058267	TraesCS6B02G175100|TraesCS5B02G490400|TraesCS2B02G406600|TraesCS7A02G461700|TraesCS2D02G104600|TraesCS4A02G062600|TraesCS3D02G227400|TraesCS5B02G265400|TraesCS2D02G543900|TraesCS4B02G056600|TraesCS1D02G427000|TraesCS5A02G383800|TraesCS2A02G163000|TraesCS4D02G056900|TraesCS5A02G477100|TraesCS2A02G446500|TraesCS2B02G232000|TraesCS3A02G379900|TraesCS5D02G490700|TraesCS1D02G397500|TraesCS3B02G404500|…	TraesCS3A02G384400|TraesCS7D02G339300|TraesCS5A02G054200|TraesCS5A02G038300|TraesCS7D02G209000|TraesCS5B02G229800|TraesCS4D02G127800|TraesCS4A02G144000|TraesCS4B02G299600|TraesCS6B02G448900|TraesCS4A02G208400|TraesCS7B02G080300|TraesCS5A02G500500|TraesCS6A02G412800|TraesCS1B02G476700|TraesCS6B02G138200|TraesCS4A02G041400|TraesCS6D02G387900|TraesCS5A02G064700|TraesCS6D02G011600|TraesCS7A02G116000|…	4759
BP	GO:1903506	regulation of nucleic acid-templated transcription	252	143	395	0.00709651	0.06285	TraesCS6B02G175100|TraesCS5B02G490400|TraesCS2B02G406600|TraesCS7A02G461700|TraesCS2D02G104600|TraesCS4A02G062600|TraesCS3D02G227400|TraesCS5B02G265400|TraesCS2D02G543900|TraesCS4B02G056600|TraesCS1D02G427000|TraesCS5A02G383800|TraesCS2A02G163000|TraesCS4D02G056900|TraesCS5A02G477100|TraesCS2A02G446500|TraesCS2B02G232000|TraesCS3A02G379900|TraesCS5D02G490700|TraesCS1D02G397500|TraesCS3B02G404500|…	TraesCS3A02G384400|TraesCS7D02G339300|TraesCS5A02G054200|TraesCS5A02G038300|TraesCS7D02G209000|TraesCS5B02G229800|TraesCS4D02G127800|TraesCS4A02G144000|TraesCS4B02G299600|TraesCS6B02G448900|TraesCS4A02G208400|TraesCS7B02G080300|TraesCS5A02G500500|TraesCS6A02G412800|TraesCS1B02G476700|TraesCS6B02G138200|TraesCS4A02G041400|TraesCS6D02G387900|TraesCS5A02G064700|TraesCS6D02G011600|TraesCS7A02G116000|…	4774
BP	GO:2001141	regulation of RNA biosynthetic process	252	143	395	0.00789767	0.0678357	TraesCS6B02G175100|TraesCS5B02G490400|TraesCS2B02G406600|TraesCS7A02G461700|TraesCS2D02G104600|TraesCS4A02G062600|TraesCS3D02G227400|TraesCS5B02G265400|TraesCS2D02G543900|TraesCS4B02G056600|TraesCS1D02G427000|TraesCS5A02G383800|TraesCS2A02G163000|TraesCS4D02G056900|TraesCS5A02G477100|TraesCS2A02G446500|TraesCS2B02G232000|TraesCS3A02G379900|TraesCS5D02G490700|TraesCS1D02G397500|TraesCS3B02G404500|…	TraesCS3A02G384400|TraesCS7D02G339300|TraesCS5A02G054200|TraesCS5A02G038300|TraesCS7D02G209000|TraesCS5B02G229800|TraesCS4D02G127800|TraesCS4A02G144000|TraesCS4B02G299600|TraesCS6B02G448900|TraesCS4A02G208400|TraesCS7B02G080300|TraesCS5A02G500500|TraesCS6A02G412800|TraesCS1B02G476700|TraesCS6B02G138200|TraesCS4A02G041400|TraesCS6D02G387900|TraesCS5A02G064700|TraesCS6D02G011600|TraesCS7A02G116000|…	4783
BP	GO:0034641	cellular nitrogen compound metabolic process	277	117	394	1	1	TraesCS7D02G465400|TraesCS3D02G491400|TraesCS7B02G084400|TraesCS2D02G518200|TraesCS2D02G597200|TraesCS7D02G197800|TraesCS6A02G339600|TraesCS2A02G583000|TraesCS1B02G245400|TraesCS5A02G276200|TraesCS7D02G030800|TraesCS2D02G379600|TraesCS4D02G034400|TraesCS3B02G540700|TraesCSU02G100500|TraesCS5A02G525400|TraesCS5D02G501300|TraesCS2D02G168400|TraesCS7A02G042600|TraesCS1B02G388700|TraesCS6D02G255000|T…	TraesCS2A02G315000|TraesCS2A02G354000|TraesCSU02G065100|TraesCS7A02G082000|TraesCS6D02G204800|TraesCS2A02G265700|TraesCS6B02G247000|TraesCS2D02G352400|TraesCS2A02G157400|TraesCS2A02G431200|TraesCS4D02G055000|TraesCS4B02G353100|TraesCS3B02G459800|TraesCS6B02G251600|TraesCS2D02G468300|TraesCS4B02G006800|TraesCS5A02G423300|TraesCS6A02G344000|TraesCS2D02G507800|TraesCS7D02G221800|TraesCS5D02G384100|T…	10717
BP	GO:0016043	cellular component organization	250	143	393	1	1	TraesCS7D02G439800|TraesCS5A02G424300|TraesCS3D02G003900|TraesCS4A02G402300|TraesCS1D02G299700|TraesCS5B02G454100|TraesCS2D02G099800|TraesCS7D02G201000|TraesCS1A02G276200|TraesCS3B02G313000|TraesCS5A02G339200|TraesCS7A02G483200|TraesCS6D02G115400|TraesCS2B02G117400|TraesCS2B02G005100|TraesCS7A02G133600|TraesCS1B02G388700|TraesCS4D02G351500|TraesCSU02G230200|TraesCS7D02G391800|TraesCS1A02G330500|T…	TraesCS2A02G315000|TraesCS6D02G118900|TraesCS7A02G082000|TraesCS4A02G341100|TraesCS7B02G228600|TraesCS2D02G353200|TraesCS6A02G136400|TraesCS2D02G352400|TraesCS3B02G322200|TraesCS3B02G106200|TraesCS3B02G459800|TraesCS1A02G088800|TraesCS2B02G249400|TraesCS2D02G395300|TraesCS5B02G159100|TraesCS6D02G224600|TraesCS6A02G260700|TraesCS1A02G299200|TraesCS3A02G026600|TraesCS3B02G425800|TraesCS1A02G439000|…	8805
MF	GO:0046914	transition metal ion binding	254	105	359	0.720825	1	TraesCS5B02G209100|TraesCS2B02G406600|TraesCS2A02G546500|TraesCS4B02G033300|TraesCS5B02G402900|TraesCS4A02G020900|TraesCS1D02G004600|TraesCS6B02G438800|TraesCS5A02G129500|TraesCS4B02G318000|TraesCS2D02G157600|TraesCS1D02G276600|TraesCS5D02G407400|TraesCS7A02G042600|TraesCS2B02G577400|TraesCS1A02G277400|TraesCS5D02G210600|TraesCS4B02G237600|TraesCS5B02G462200|TraesCS5B02G403000|TraesCS5D02G199900|…	TraesCS5D02G084300|TraesCS3D02G264100|TraesCS2A02G119600|TraesCS1D02G452200|TraesCS6A02G008000|TraesCS7D02G209000|TraesCS5D02G084100|TraesCS6B02G375700|TraesCS5A02G059600|TraesCS2D02G238500|TraesCS4A02G268500|TraesCS5D02G075000|TraesCS7A02G178300|TraesCS7B02G274100|TraesCS3D02G061900|TraesCS4A02G132500|TraesCS1A02G444200|TraesCS7D02G221800|TraesCS3B02G035200|TraesCS3D02G325500|TraesCS3A02G332100|…	5018
BP	GO:0032501	multicellular organismal process	222	136	358	0.999687	1	TraesCS2B02G106600|TraesCS2B02G406600|TraesCS5A02G102600|TraesCS2A02G104900|TraesCS3B02G199400|TraesCS4B02G209800|TraesCS5A02G488500|TraesCS4A02G081000|TraesCS7D02G155100|TraesCS2D02G219900|TraesCS6D02G328800|TraesCS6D02G191500|TraesCS1A02G379700|TraesCS1B02G388700|TraesCS4D02G351500|TraesCS5B02G142100|TraesCS7D02G391800|TraesCS3B02G404500|TraesCS5A02G423900|TraesCS5B02G247800|TraesCS2D02G104600|…	TraesCS2A02G315000|TraesCS5A02G054200|TraesCS1D02G452200|TraesCS5B02G229800|TraesCS2D02G353200|TraesCS5A02G411500|TraesCS7B02G080300|TraesCS2D02G558900|TraesCS6B02G375700|TraesCS3B02G459800|TraesCS5A02G503500|TraesCS6D02G011600|TraesCS6D02G224600|TraesCS3D02G511300|TraesCS5D02G224500|TraesCS7B02G161800|TraesCS1A02G444200|TraesCS5D02G236500|TraesCS5A02G143200|TraesCS5B02G422000|TraesCS5D02G428400|…	5726
BP	GO:0048518	positive regulation of biological process	238	119	357	0.763845	1	TraesCS2B02G406600|TraesCS6D02G087700|TraesCS4D02G194700|TraesCS1D02G106800|TraesCSU02G003000|TraesCS5A02G339200|TraesCS5D02G354300|TraesCS5A02G383800|TraesCS7D02G049800|TraesCS6D02G328800|TraesCS3B02G172400|TraesCS7A02G257200|TraesCS2A02G446500|TraesCS2B02G232000|TraesCS3A02G379900|TraesCSU02G142100|TraesCS4D02G027600|TraesCS1B02G419300|TraesCS2D02G378400|TraesCS7D02G353800|TraesCS5B02G336900|Tr…	TraesCS5D02G173700|TraesCS4A02G144000|TraesCS4B02G299600|TraesCS7B02G080300|TraesCS5A02G500500|TraesCS1B02G476700|TraesCS1A02G411200|TraesCS5A02G169300|TraesCS2D02G599700|TraesCS7A02G116000|TraesCS5B02G159100|TraesCS6D02G219300|TraesCS7A02G205100|TraesCS3B02G106200|TraesCS5A02G221600|TraesCS7A02G068300|TraesCS5A02G143200|TraesCS7D02G171300|TraesCS5B02G422000|TraesCS5B02G196400|TraesCS1D02G418000|…	5023
BP	GO:0022414	reproductive process	220	135	355	0.972108	1	TraesCS5B02G209100|TraesCS1D02G098100|TraesCS1A02G212000|TraesCS3B02G199400|TraesCS4B02G209800|TraesCS5B02G460900|TraesCS5A02G488500|TraesCS4A02G081000|TraesCS1D02G239700|TraesCS4D02G172200|TraesCS7D02G155100|TraesCS6B02G052300|TraesCS7D02G049800|TraesCS6D02G328800|TraesCS4B02G031100|TraesCS4D02G089100|TraesCS1D02G098000|TraesCS1B02G388700|TraesCS4D02G351500|TraesCS5B02G142100|TraesCS7D02G391800|…	TraesCS2A02G315000|TraesCS1D02G452200|TraesCS2D02G353200|TraesCS4A02G064800|TraesCS2D02G352400|TraesCS4B02G167500|TraesCS7D02G370700|TraesCS3A02G104800|TraesCS3B02G459800|TraesCS3D02G220500|TraesCS4A02G371100|TraesCS4A02G041400|TraesCS5A02G064700|TraesCS2B02G249400|TraesCS6D02G011600|TraesCS5B02G054200|TraesCS7D02G169500|TraesCS1A02G444200|TraesCS7A02G068300|TraesCS5A02G143200|TraesCS3A02G129400|…	5292
BP	GO:0051716	cellular response to stimulus	243	108	351	0.979454	1	TraesCS5B02G490400|TraesCS3A02G325600|TraesCS5B02G265400|TraesCS4B02G367500|TraesCS6A02G339600|TraesCS4D02G194700|TraesCS7A02G208200|TraesCS6D02G113000|TraesCSU02G003000|TraesCS5D02G343400|TraesCS5D02G354300|TraesCS3D02G032900|TraesCS3B02G145500|TraesCS6D02G328800|TraesCS2B02G232000|TraesCS1B02G273700|TraesCS6A02G396300|TraesCS2A02G383300|TraesCS5A02G218300|TraesCS1B02G419300|TraesCS3B02G549200|T…	TraesCS2D02G483300|TraesCS2A02G354000|TraesCS7D02G416400|TraesCS5D02G405500|TraesCS4A02G144000|TraesCS6A02G136400|TraesCS7B02G129700|TraesCS2D02G352400|TraesCS5B02G301500|TraesCS2A02G157400|TraesCS3B02G322200|TraesCS3B02G459800|TraesCS3D02G254900|TraesCS1A02G268400|TraesCS6B02G380900|TraesCS2B02G311000|TraesCS4B02G268100|TraesCS4A02G448700|TraesCS4D02G267500|TraesCS2B02G409300|TraesCS3B02G106200|…	5268
BP	GO:0048856	anatomical structure development	217	120	337	0.999991	1	TraesCS2B02G106600|TraesCS3A02G413700|TraesCS3B02G199400|TraesCS4B02G209800|TraesCS4B02G344200|TraesCS5A02G488500|TraesCS4A02G081000|TraesCS4B02G171100|TraesCS7D02G155100|TraesCS2D02G219900|TraesCS7D02G049800|TraesCS6D02G328800|TraesCS6D02G191500|TraesCS1A02G379700|TraesCS1B02G388700|TraesCS5B02G142100|TraesCS6B02G255400|TraesCS1A02G330500|TraesCS2A02G307900|TraesCS1B02G389700|TraesCS5A02G423900|…	TraesCS2A02G315000|TraesCS5A02G054200|TraesCS7D02G416400|TraesCS5B02G229800|TraesCS2A02G013000|TraesCS2B02G326800|TraesCS7B02G080300|TraesCS2D02G558900|TraesCS6B02G375700|TraesCS3A02G104800|TraesCS3B02G459800|TraesCS5A02G503500|TraesCS4A02G371100|TraesCS5A02G064700|TraesCS6D02G011600|TraesCS1D02G452200|TraesCS7D02G169500|TraesCS3D02G511300|TraesCS2D02G361900|TraesCS7B02G161800|TraesCS1B02G346300|…	5648
BP	GO:0046483	heterocycle metabolic process	216	113	329	1	1	TraesCS2D02G518200|TraesCS2D02G597200|TraesCS3A02G414400|TraesCS6A02G339600|TraesCS4A02G317900|TraesCS5D02G568500|TraesCS3B02G311900|TraesCS1B02G245400|TraesCS5A02G276200|TraesCS2A02G520800|TraesCS2D02G379600|TraesCS5D02G354300|TraesCS7B02G253600|TraesCSU02G100500|TraesCS7A02G354800|TraesCS5D02G501300|TraesCS2D02G168400|TraesCS2B02G187300|TraesCS6D02G255000|TraesCS7B02G072600|TraesCS1B02G419300|T…	TraesCS2A02G315000|TraesCS2A02G265700|TraesCSU02G065100|TraesCS6B02G251600|TraesCS6D02G204800|TraesCS2A02G354000|TraesCS2D02G352400|TraesCS2A02G157400|TraesCS2A02G431200|TraesCS4D02G055000|TraesCS4B02G353100|TraesCS3B02G459800|TraesCS2D02G468300|TraesCS4B02G006800|TraesCS5A02G423300|TraesCS6A02G344000|TraesCS7A02G536900|TraesCS2D02G507800|TraesCS7D02G221800|TraesCS5D02G384100|TraesCS7A02G132600|T…	9097
CC	GO:0005576	extracellular region	237	92	329	0.999917	1	TraesCS1A02G255400|TraesCS4B02G176900|TraesCS4A02G083700|TraesCS4B02G033300|TraesCS3B02G199400|TraesCS7A02G063300|TraesCS6A02G339600|TraesCS3B02G205700|TraesCS2D02G333800|TraesCS5B02G181500|TraesCS2D02G035100|TraesCS2D02G099800|TraesCS6D02G054400|TraesCS1B02G260500|TraesCS1A02G276200|TraesCS5A02G336600|TraesCS3D02G235600|TraesCS5B02G321500|TraesCS7B02G327400|TraesCS6B02G342600|TraesCS7D02G201000|…	TraesCS4A02G399300|TraesCS7B02G329900|TraesCS6B02G247000|TraesCS3A02G163900|TraesCS3A02G025300|TraesCS7D02G094900|TraesCS2A02G157400|TraesCS2A02G248800|TraesCS1B02G246100|TraesCS2A02G571300|TraesCS3A02G223700|TraesCS7A02G178300|TraesCS3A02G129400|TraesCS5D02G314300|TraesCS2A02G353100|TraesCS5B02G556500|TraesCS5A02G182300|TraesCS3A02G482300|TraesCS7A02G276300|TraesCS5D02G552000|TraesCS5D02G314100|…	5390
CC	GO:0005829	cytosol	221	104	325	1	1	TraesCSU02G009000|TraesCS7B02G052700|TraesCS5A02G521200|TraesCS1D02G281800|TraesCS1D02G338500|TraesCS4A02G317900|TraesCS5D02G568500|TraesCS1B02G245400|TraesCS2D02G029800|TraesCS2D02G379600|TraesCS2A02G446500|TraesCS4A02G042700|TraesCS1B02G183500|TraesCS1B02G388700|TraesCS7B02G297700|TraesCS2A02G383300|TraesCS4B02G211500|TraesCS2D02G099300|TraesCS1D02G340400|TraesCS2B02G525500|TraesCS1B02G049200|T…	TraesCS1A02G428100|TraesCS2A02G265700|TraesCS6B02G251600|TraesCS6D02G204800|TraesCS1B02G476700|TraesCS1D02G336300|TraesCS4B02G087600|TraesCS4B02G353100|TraesCS3B02G266200|TraesCS2B02G400000|TraesCS1A02G411200|TraesCS2D02G599700|TraesCS5B02G246900|TraesCS2B02G196000|TraesCS6A02G260700|TraesCS7A02G371100|TraesCS7B02G161800|TraesCS3B02G106200|TraesCS1A02G015400|TraesCS1B02G428600|TraesCS1B02G180100|…	5743
BP	GO:0044248	cellular catabolic process	224	96	320	0.994129	1	TraesCS1A02G255400|TraesCS2A02G381000|TraesCS3D02G293800|TraesCS5A02G521200|TraesCS5A02G424300|TraesCS6A02G339600|TraesCS3B02G120600|TraesCS2A02G583000|TraesCS2B02G538800|TraesCS3D02G478000|TraesCS3B02G229900|TraesCS3B02G397300|TraesCS3B02G328700|TraesCS4D02G034400|TraesCS5D02G112200|TraesCS2D02G597200|TraesCS2A02G446500|TraesCS3D02G298200|TraesCS6B02G342600|TraesCS4D02G351500|TraesCS2D02G018000|…	TraesCSU02G065100|TraesCS4A02G114200|TraesCS4A02G144000|TraesCS6B02G247000|TraesCS2A02G157400|TraesCS1B02G476700|TraesCS7B02G034600|TraesCS5A02G099900|TraesCS5A02G503500|TraesCS2B02G400000|TraesCS3D02G332200|TraesCS7A02G251400|TraesCS7D02G263700|TraesCS6A02G344000|TraesCS2A02G571300|TraesCS4D02G148000|TraesCS2D02G507800|TraesCS5D02G384100|TraesCS3A02G129400|TraesCS1B02G180100|TraesCS6B02G376200|T…	4943
CC	GO:0098588	bounding membrane of organelle	226	89	315	0.820272	1	TraesCS3B02G563700|TraesCS4A02G299800|TraesCS7A02G424300|TraesCS5A02G424300|TraesCS5B02G460900|TraesCS3D02G272600|TraesCS4D02G307300|TraesCS7A02G220200|TraesCS6D02G246500|TraesCS5B02G261500|TraesCS1D02G038000|TraesCS4D02G034400|TraesCS4B02G327000|TraesCS2A02G512400|TraesCS2B02G445300|TraesCS6D02G235500|TraesCS2B02G343300|TraesCS3A02G278800|TraesCS2A02G139600|TraesCS4A02G253900|TraesCS7B02G093100|…	TraesCS2D02G483300|TraesCS2A02G444600|TraesCS7B02G243000|TraesCS6A02G136400|TraesCS3D02G127800|TraesCS3D02G342700|TraesCS3D02G254900|TraesCS3A02G123000|TraesCS2B02G472800|TraesCS2B02G196000|TraesCS2B02G135500|TraesCS7D02G140300|TraesCS3A02G026600|TraesCS6A02G256000|TraesCS1A02G015400|TraesCS2B02G596400|TraesCS5B02G276600|TraesCS2D02G211100|TraesCS1A02G189900|TraesCS4B02G144800|TraesCS3A02G155800|…	4488
CC	GO:0009536	plastid	214	100	314	1	1	TraesCS6D02G065100|TraesCS2B02G275100|TraesCS7B02G206500|TraesCS5A02G248900|TraesCS7D02G495500|TraesCS2B02G079100|TraesCS6B02G438800|TraesCS1D02G038000|TraesCS7A02G483200|TraesCS2A02G313500|TraesCS2D02G220800|TraesCS5D02G068400|TraesCS1A02G188000|TraesCS7B02G071700|TraesCS7A02G161500|TraesCS7D02G495200|TraesCS5A02G496000|TraesCS2B02G445500|TraesCS2A02G027800|TraesCS1A02G072000|TraesCS5D02G200200|…	TraesCS1A02G066900|TraesCS1D02G352600|TraesCS5B02G175800|TraesCS4A02G341100|TraesCS4A02G106500|TraesCS5B02G240400|TraesCS7D02G353000|TraesCS7B02G034600|TraesCS1B02G364200|TraesCS2D02G468300|TraesCS3D02G332200|TraesCS7A02G251400|TraesCS7A02G116000|TraesCS7D02G169500|TraesCS7D02G263700|TraesCS7B02G425600|TraesCS4B02G235400|TraesCS1D02G336300|TraesCS2D02G477300|TraesCS5D02G384100|TraesCS4A02G428800|…	5630
CC	GO:0009507	chloroplast	203	97	300	1	1	TraesCS5A02G241200|TraesCS6D02G065100|TraesCS2B02G275100|TraesCS7B02G206500|TraesCS5A02G248900|TraesCS7D02G495500|TraesCS2B02G079100|TraesCS6B02G438800|TraesCS1D02G038000|TraesCS7A02G483200|TraesCS2A02G313500|TraesCS2D02G220800|TraesCS5D02G068400|TraesCS1A02G188000|TraesCS7B02G071700|TraesCS7A02G161500|TraesCS7D02G495200|TraesCS5A02G496000|TraesCS2B02G445500|TraesCS2A02G027800|TraesCS1A02G072000|…	TraesCS1A02G066900|TraesCS1D02G352600|TraesCS5B02G175800|TraesCS4A02G341100|TraesCS4A02G106500|TraesCS7D02G353000|TraesCS7B02G034600|TraesCS1B02G364200|TraesCS2D02G468300|TraesCS3D02G332200|TraesCS7A02G251400|TraesCS7A02G116000|TraesCS7D02G169500|TraesCS7D02G263700|TraesCS6A02G260700|TraesCS4B02G235400|TraesCS1D02G336300|TraesCS2D02G477300|TraesCS5D02G384100|TraesCS4A02G428800|TraesCS6D02G082300|…	5464
BP	GO:0048522	positive regulation of cellular process	196	102	298	0.499973	1	TraesCS2B02G406600|TraesCS6D02G087700|TraesCS4D02G194700|TraesCS2D02G226300|TraesCS4A02G409600|TraesCS2A02G163000|TraesCS2A02G446500|TraesCS2B02G232000|TraesCS3A02G379900|TraesCSU02G142100|TraesCS2B02G399200|TraesCS1B02G419300|TraesCS2D02G378400|TraesCS7D02G353800|TraesCS3D02G372900|TraesCS6D02G298800|TraesCS6B02G436300|TraesCS4B02G239400|TraesCS3D02G513800|TraesCS2B02G007400|TraesCS4B02G174000|T…	TraesCS5D02G173700|TraesCS4A02G144000|TraesCS4B02G299600|TraesCS7D02G535300|TraesCS7B02G080300|TraesCS5A02G500500|TraesCS1B02G476700|TraesCS5A02G169300|TraesCS2D02G599700|TraesCS7A02G116000|TraesCS5B02G159100|TraesCS3B02G106200|TraesCS5A02G221600|TraesCS7A02G068300|TraesCS5A02G143200|TraesCS7D02G171300|TraesCS5B02G422000|TraesCS5D02G428400|TraesCS1D02G418000|TraesCS2A02G540900|TraesCS5B02G166000|…	4047
MF	GO:0016788	hydrolase activity, acting on ester bonds	173	98	271	0.15406	0.488317	TraesCS1A02G255400|TraesCS2D02G597200|TraesCS3D02G318600|TraesCS6A02G339600|TraesCS2A02G449900|TraesCS1D02G090000|TraesCS3A02G044100|TraesCS6A02G357300|TraesCS5B02G321500|TraesCS7B02G010700|TraesCS3B02G150200|TraesCS7D02G339000|TraesCS3A02G244500|TraesCSU02G067600|TraesCS4D02G351500|TraesCS2D02G449400|TraesCS7B02G072600|TraesCS7A02G040400|TraesCS1D02G109200|TraesCS1A02G365100|TraesCS1D02G256400|T…	TraesCS7A02G168400|TraesCS4A02G399300|TraesCS7B02G329900|TraesCS5B02G491600|TraesCS5B02G163200|TraesCS3A02G025300|TraesCS3D02G233300|TraesCS7D02G094900|TraesCS2A02G157400|TraesCS4B02G230100|TraesCS3D02G238000|TraesCS3B02G266200|TraesCS1A02G411200|TraesCS3D02G332200|TraesCS7D02G169500|TraesCS7D02G263700|TraesCS7A02G371100|TraesCS7B02G114200|TraesCS2D02G507800|TraesCS4B02G129000|TraesCS7A02G132600|…	3470
CC	GO:0032991	protein-containing complex	173	94	267	1	1	TraesCS5A02G424300|TraesCS6D02G087700|TraesCS3B02G274100|TraesCS2D02G220800|TraesCS5D02G112200|TraesCS2D02G597200|TraesCS2B02G005100|TraesCS1B02G432900|TraesCS7B02G071700|ENSRNA050022801|ENSRNA050021557|TraesCS6A02G098500|TraesCS1B02G436700|TraesCS5D02G277900|TraesCS3D02G523300|TraesCS4D02G267800|TraesCS7A02G054900|TraesCS5A02G203700|TraesCSU02G117600|TraesCS2B02G602900|TraesCS4A02G035700|TraesCS…	TraesCS5B02G301400|TraesCS7A02G082000|TraesCS2D02G001500|TraesCS2D02G352400|TraesCS1B02G476700|TraesCS5A02G412100|TraesCS1A02G088800|TraesCS7A02G251400|TraesCS2B02G249400|TraesCS2D02G395300|TraesCS5B02G159100|TraesCS5A02G423300|TraesCS4D02G148000|TraesCS1D02G349600|TraesCS2A02G540900|TraesCS3D02G351400|TraesCS4A02G029400|TraesCS5B02G360900|TraesCS5A02G390500|TraesCS5A02G216400|TraesCS6A02G389400|…	10329
BP	GO:0033554	cellular response to stress	179	87	266	0.99961	1	TraesCS3A02G325600|TraesCS6A02G339600|TraesCS4D02G194700|TraesCS2D02G379600|TraesCS5D02G354300|TraesCS5A02G383800|TraesCS6D02G328800|TraesCS2B02G232000|TraesCS1B02G273700|TraesCS2A02G383300|TraesCS1B02G419300|TraesCS5D02G129400|TraesCS3D02G519000|TraesCS4B02G239400|TraesCS2A02G221300|TraesCSU02G177000|TraesCS2D02G162600|TraesCS4A02G035700|TraesCS5D02G311300|TraesCS1D02G263200|TraesCS4D02G096400|T…	TraesCS2D02G483300|TraesCS2A02G354000|TraesCS5D02G405500|TraesCS4A02G144000|TraesCS6A02G136400|TraesCS7B02G129700|TraesCS1A02G026300|TraesCS2D02G352400|TraesCS5B02G301500|TraesCS2A02G157400|TraesCS3B02G322200|TraesCS3B02G459800|TraesCS1A02G268400|TraesCS3A02G055500|TraesCS4A02G448700|TraesCS4D02G267500|TraesCS2B02G409300|TraesCS2D02G545300|TraesCS1B02G428600|TraesCS7A02G132600|TraesCS5B02G368300|…	4356
BP	GO:1901362	organic cyclic compound biosynthetic process	208	52	260	0.987251	1	TraesCS2A02G381000|TraesCS7B02G052700|TraesCS2D02G518200|TraesCS4A02G401300|TraesCS2A02G195600|TraesCS2D02G379600|TraesCS5D02G354300|TraesCS6B02G420000|TraesCS3A02G229700|TraesCSU02G100500|TraesCS7A02G354800|TraesCS1A02G188000|TraesCS5D02G501300|TraesCS2D02G168400|TraesCS2B02G187300|TraesCS5D02G210600|TraesCS1A02G194900|TraesCS1B02G419300|TraesCS7A02G395700|TraesCS5A02G269300|TraesCS4B02G239400|T…	TraesCS2A02G013000|TraesCS7D02G051100|TraesCS5D02G012100|TraesCS6B02G251600|TraesCS6D02G204800|TraesCS2B02G167500|TraesCS2B02G377500|TraesCS4A02G106500|TraesCS1A02G034900|TraesCS2D02G356900|TraesCS6D02G008200|TraesCS2D02G070400|TraesCS1B02G021000|TraesCS1A02G219800|TraesCS6B02G190100|TraesCS3B02G308000|TraesCS2D02G129900|TraesCS4B02G353100|TraesCS1D02G331600|TraesCS4D02G347100|TraesCS2D02G058400|…	4010
BP	GO:0071702	organic substance transport	177	79	256	0.999636	1	TraesCSU02G109200|TraesCS5D02G134500|TraesCS5A02G424300|TraesCS4A02G299800|TraesCS2B02G234300|TraesCS5A02G248900|TraesCS7A02G220200|TraesCS3B02G120300|TraesCS6D02G138000|TraesCS6D02G246500|TraesCS5B02G261500|TraesCS7A02G188200|TraesCS2B02G343300|TraesCS3B02G402700|TraesCS5D02G277900|TraesCS3B02G493000|TraesCS5B02G361100|TraesCS3B02G441200|TraesCS7B02G093100|TraesCS5B02G247800|TraesCS2A02G183200|T…	TraesCS1D02G194000|TraesCS4A02G384900|TraesCS6A02G307300|TraesCS6D02G245700|TraesCS1A02G189900|TraesCS5A02G226800|TraesCS2B02G587800|TraesCS3B02G062800|TraesCS3B02G063200|TraesCS7B02G038300|TraesCS2D02G331800|TraesCS3D02G403300|TraesCS2D02G276300|TraesCS5A02G376900|TraesCS1B02G189400|TraesCS3A02G077400|TraesCS4A02G407500|TraesCS5D02G421800|TraesCS5D02G485300|TraesCS4A02G265600|TraesCS7B02G201900|…	4212
BP	GO:0010035	response to inorganic substance	182	68	250	0.0374319	0.219683	TraesCS5B02G490400|TraesCS5B02G265400|TraesCS7D02G197800|TraesCS1B02G036900|TraesCS5B02G332500|TraesCS1A02G365100|TraesCS3B02G536100|TraesCS2A02G163000|TraesCS7A02G195800|TraesCS6B02G180700|TraesCS6A02G350300|TraesCS1B02G273700|TraesCS3B02G404500|TraesCS6B02G421400|TraesCS2B02G525500|TraesCS1B02G049200|TraesCS6B02G420600|TraesCS2B02G271700|TraesCS5D02G242700|TraesCS1D02G117900|TraesCS5B02G086900|…	TraesCS1A02G425100|TraesCS2D02G483300|TraesCS2D02G262100|TraesCS1A02G159500|TraesCS6D02G038500|TraesCS5A02G424700|TraesCS2A02G094700|TraesCS1D02G303400|TraesCS6D02G333600|TraesCS3B02G158300|TraesCS6B02G383500|TraesCS4A02G208400|TraesCS6B02G383600|TraesCS4A02G035400|TraesCS5B02G368300|TraesCS4B02G167500|TraesCS2A02G323200|TraesCS5B02G472600|TraesCS7B02G201900|TraesCS4A02G173900|TraesCS4B02G211600|…	3047
CC	GO:0044434	chloroplast part	167	80	247	0.998584	1	TraesCS5D02G134500|TraesCS3B02G185800|TraesCS7D02G495200|TraesCS5A02G248900|TraesCS4B02G194900|TraesCS6B02G438800|TraesCS4B02G318000|TraesCS7A02G483200|TraesCS2D02G220800|TraesCS4A02G255700|TraesCS1A02G188000|TraesCS5D02G256100|ENSRNA050022801|ENSRNA050021557|TraesCS7D02G165800|TraesCS7A02G163700|TraesCSU02G110500|TraesCS1D02G109200|TraesCS3D02G523300|TraesCS5A02G494200|TraesCS1A02G105800|TraesCS…	TraesCS5D02G226900|TraesCS4A02G212800|TraesCS5B02G299700|TraesCS2D02G525000|TraesCS1B02G326900|TraesCS2A02G523100|TraesCS5D02G287700|TraesCS5B02G291100|TraesCS6A02G337200|TraesCS4A02G341100|TraesCS4A02G059800|TraesCS4D02G236800|TraesCS5A02G319900|TraesCS5A02G219300|TraesCS4A02G106500|TraesCS4B02G240700|TraesCS6D02G090900|TraesCS7A02G196500|TraesCS5B02G218200|TraesCS5D02G383500|TraesCS1B02G326800|…	3989
CC	GO:0044435	plastid part	167	80	247	0.99917	1	TraesCS5D02G134500|TraesCS3B02G185800|TraesCS7D02G495200|TraesCS5A02G248900|TraesCS4B02G194900|TraesCS6B02G438800|TraesCS4B02G318000|TraesCS7A02G483200|TraesCS2D02G220800|TraesCS4A02G255700|TraesCS1A02G188000|TraesCS5D02G256100|ENSRNA050022801|ENSRNA050021557|TraesCS7D02G165800|TraesCS7A02G163700|TraesCSU02G110500|TraesCS1D02G109200|TraesCS3D02G523300|TraesCS5A02G494200|TraesCS1A02G105800|TraesCS…	TraesCS5D02G226900|TraesCS4A02G212800|TraesCS5B02G299700|TraesCS7B02G034600|TraesCS2D02G525000|TraesCS1D02G003300|TraesCS1B02G326900|TraesCS2A02G523100|TraesCS5D02G287700|TraesCS5B02G291100|TraesCS6A02G337200|TraesCS4A02G341100|TraesCS4A02G059800|TraesCS5D02G159700|TraesCS5A02G319900|TraesCS5A02G219300|TraesCS4A02G106500|TraesCS4B02G103000|TraesCS6D02G090900|TraesCS6D02G224600|TraesCS5B02G218200|…	4025
BP	GO:0009893	positive regulation of metabolic process	159	83	242	0.211875	0.675009	TraesCS2B02G406600|TraesCS6D02G087700|TraesCS4D02G194700|TraesCS4A02G409600|TraesCS2A02G163000|TraesCS2A02G446500|TraesCS2B02G232000|TraesCS3A02G379900|TraesCSU02G142100|TraesCS2B02G399200|TraesCS1B02G419300|TraesCS2D02G378400|TraesCS7D02G353800|TraesCS6D02G298800|TraesCS4B02G239400|TraesCS3D02G513800|TraesCS2B02G007400|TraesCS4B02G174000|TraesCS7A02G282400|TraesCS5D02G244800|TraesCS6B02G263800|T…	TraesCS5A02G390500|TraesCS4B02G305300|TraesCS3A02G131900|TraesCS2B02G119000|TraesCS5B02G159100|TraesCSU02G127200|TraesCS5B02G056800|TraesCS2B02G587800|TraesCS7D02G495800|TraesCS5B02G196400|TraesCS5A02G249000|TraesCS2B02G273500|TraesCS6B02G382700|TraesCS4A02G144000|TraesCS5D02G400300|TraesCS4B02G299600|TraesCS7A02G146500|TraesCS7B02G272500|TraesCS7D02G535300|TraesCS7B02G080300|TraesCS5A02G319200|T…	3129
BP	GO:0003006	developmental process involved in reproduction	155	85	240	0.927056	1	TraesCS5B02G209100|TraesCS3B02G199400|TraesCS4B02G209800|TraesCS5A02G488500|TraesCS4A02G081000|TraesCS5A02G502000|TraesCS7D02G049800|TraesCS6D02G328800|TraesCS1D02G098000|TraesCS1B02G388700|TraesCS7A02G161500|TraesCS7D02G391800|TraesCS6D02G258400|TraesCS7A02G054700|TraesCS1B02G275300|TraesCS5B02G086900|TraesCS5A02G003700|TraesCS6A02G243300|TraesCS5B02G028700|TraesCS4A02G499200|TraesCS5B02G451800|…	TraesCS2A02G315000|TraesCS5A02G149100|TraesCS6D02G236200|TraesCS6B02G217100|TraesCS5D02G294200|TraesCS2D02G515800|TraesCS4D02G162100|TraesCS5A02G216400|TraesCS4A02G050200|TraesCS6B02G355900|TraesCS5A02G473800|TraesCS2B02G542400|TraesCS1A02G410500|TraesCS2D02G353200|TraesCS4A02G229600|TraesCS3D02G385600|TraesCS2D02G387700|TraesCS3A02G191100|TraesCS5B02G063000|TraesCS2A02G527100|TraesCS2A02G100800|…	3555
BP	GO:0006139	nucleobase-containing compound metabolic process	144	92	236	1	1	TraesCS3D02G491400|TraesCS2D02G597200|TraesCS6A02G339600|TraesCS3B02G311900|TraesCS2D02G379600|TraesCSU02G100500|TraesCS7A02G354800|TraesCS5D02G501300|TraesCS2D02G168400|TraesCSU02G067600|TraesCS6D02G255000|TraesCS7B02G072600|TraesCS5A02G051500|TraesCS5A02G269300|TraesCS5B02G207900|TraesCS5B02G086900|TraesCS1B02G292200|TraesCS5B02G028700|TraesCS4A02G498600|TraesCS5B02G451800|TraesCS7D02G073600|Tr…	TraesCS2A02G315000|TraesCS2A02G354000|TraesCSU02G065100|TraesCS6B02G251600|TraesCS6D02G204800|TraesCS2A02G265700|TraesCS2D02G352400|TraesCS2A02G157400|TraesCS2A02G431200|TraesCS4D02G055000|TraesCS4B02G353100|TraesCS3B02G459800|TraesCS4B02G006800|TraesCS5A02G423300|TraesCS6D02G103400|TraesCS2D02G507800|TraesCS7D02G221800|TraesCS5D02G384100|TraesCS7A02G132600|TraesCS4D02G086000|TraesCS6B02G376200|T…	7926
BP	GO:0031325	positive regulation of cellular metabolic process	154	79	233	0.0844589	0.378531	TraesCS2B02G406600|TraesCS6D02G087700|TraesCS4D02G194700|TraesCS4A02G409600|TraesCS2A02G163000|TraesCS2A02G446500|TraesCS2B02G232000|TraesCS3A02G379900|TraesCSU02G142100|TraesCS2B02G399200|TraesCS1B02G419300|TraesCS2D02G378400|TraesCS7D02G353800|TraesCS6D02G298800|TraesCS4B02G239400|TraesCS3D02G513800|TraesCS2B02G007400|TraesCS4B02G174000|TraesCS7A02G282400|TraesCS5D02G244800|TraesCS6B02G263800|T…	TraesCS5A02G390500|TraesCS5D02G400300|TraesCS3A02G131900|TraesCS7D02G535300|TraesCS5B02G159100|TraesCS4B02G328800|TraesCS5B02G056800|TraesCS5B02G196400|TraesCS5A02G249000|TraesCS2B02G273500|TraesCS6B02G382700|TraesCS4A02G144000|TraesCS2D02G484600|TraesCS4B02G299600|TraesCS7A02G146500|TraesCS7B02G272500|TraesCS7B02G080300|TraesCS5A02G319200|TraesCS5A02G500500|TraesCS2A02G323200|TraesCS7B02G393500|…	2902
BP	GO:0048519	negative regulation of biological process	157	61	218	0.999999	1	TraesCS6B02G175100|TraesCS2D02G597200|TraesCS1B02G060400|TraesCS3B02G142300|TraesCS5B02G460900|TraesCS3D02G227400|TraesCS4A02G081000|TraesCS2D02G543900|TraesCS4D02G091300|TraesCS3B02G375600|TraesCS1D02G038000|TraesCS2A02G419800|TraesCS7D02G049800|TraesCS4D02G274400|TraesCS7A02G195800|TraesCS5A02G449800|TraesCS4A02G290600|TraesCS1D02G449600|TraesCS6D02G258400|TraesCS7A02G054700|TraesCS6D02G077000|…	TraesCS1A02G425100|TraesCS5A02G390500|TraesCS2A02G116100|TraesCS1A02G444200|TraesCSU02G065100|TraesCS6D02G062500|TraesCS5A02G197200|TraesCS1D02G452200|TraesCS7B02G202900|TraesCS1D02G195300|TraesCS1A02G410500|TraesCS3B02G298600|TraesCS2A02G382400|TraesCS2A02G063600|TraesCS5D02G400300|TraesCS2B02G273500|TraesCS2D02G352400|TraesCS2D02G558900|TraesCS1B02G475700|TraesCS3D02G435700|TraesCS4B02G154600|T…	3975
BP	GO:0019438	aromatic compound biosynthetic process	173	39	212	0.998533	1	TraesCS2A02G381000|TraesCS7B02G052700|TraesCS2D02G518200|TraesCS2A02G195600|TraesCS2D02G379600|TraesCS6B02G420000|TraesCS3A02G229700|TraesCSU02G100500|TraesCS7A02G354800|TraesCS1A02G188000|TraesCS5D02G501300|TraesCS2D02G168400|TraesCS2B02G187300|TraesCS5D02G210600|TraesCS5B02G069500|TraesCS1A02G194900|TraesCS1B02G419300|TraesCS7A02G395700|TraesCS4B02G239400|TraesCS5B02G086900|TraesCS2A02G380900|T…	TraesCS6B02G251600|TraesCS6D02G204800|TraesCS2B02G377500|TraesCS4A02G106500|TraesCS2D02G356900|TraesCS6D02G008200|TraesCS1B02G021000|TraesCS6B02G190100|TraesCS2D02G129900|TraesCS1D02G331600|TraesCS2D02G468300|TraesCS4B02G006800|TraesCS7D02G353900|TraesCS6D02G083200|TraesCS7D02G265600|TraesCS7A02G466000|TraesCS2D02G529000|TraesCS2D02G058400|TraesCS6D02G062500|TraesCS5D02G041700|TraesCS2B02G556600|…	3469
BP	GO:0010604	positive regulation of macromolecule metabolic process	138	67	205	0.295603	0.84963	TraesCS6D02G087700|TraesCS4D02G194700|TraesCS4A02G409600|TraesCS2A02G163000|TraesCS2A02G446500|TraesCS2B02G232000|TraesCS3A02G379900|TraesCS2B02G399200|TraesCS1B02G419300|TraesCS2D02G378400|TraesCS7D02G353800|TraesCS6D02G298800|TraesCS4B02G239400|TraesCS3D02G513800|TraesCS5D02G244800|TraesCS6B02G263800|TraesCS5B02G235200|TraesCS3B02G288100|TraesCS6A02G327500|TraesCS5D02G129400|TraesCS7D02G127600|…	TraesCS5A02G390500|TraesCS5D02G400300|TraesCS3A02G131900|TraesCS2B02G119000|TraesCS5B02G159100|TraesCS2B02G587800|TraesCS5B02G196400|TraesCS5A02G249000|TraesCS2B02G273500|TraesCS6B02G382700|TraesCS4A02G144000|TraesCS2D02G484600|TraesCS4B02G299600|TraesCS7A02G146500|TraesCS7B02G272500|TraesCS7D02G535300|TraesCS7B02G080300|TraesCS5A02G319200|TraesCS5A02G500500|TraesCS2A02G323200|TraesCS1B02G476700|…	2685
BP	GO:0006970	response to osmotic stress	155	48	203	0.00537483	0.0535262	TraesCS5A02G478300|TraesCS4D02G194700|TraesCS3B02G375600|TraesCS4D02G034400|TraesCSU02G100500|TraesCS5D02G491000|TraesCS6A02G327500|TraesCS3B02G404500|TraesCS4D02G027600|TraesCS1B02G419300|TraesCS5B02G247800|TraesCS5D02G242700|TraesCS4B02G239400|TraesCS5B02G086900|TraesCS6A02G235100|TraesCS5A02G003700|TraesCS6B02G276300|TraesCS4B02G170100|TraesCS6B02G263800|TraesCS6D02G314300|TraesCS1B02G223300|T…	TraesCS2D02G262100|TraesCS7A02G209100|TraesCS2A02G389900|TraesCS7B02G359000|TraesCS2A02G094700|TraesCS1D02G303400|TraesCS1A02G410500|TraesCS7A02G121700|TraesCS3D02G381300|TraesCS2D02G388800|TraesCS3D02G340100|TraesCS5A02G097800|TraesCS2A02G323200|TraesCS7D02G370700|TraesCS4B02G230100|TraesCS4A02G173900|TraesCS7D02G265000|TraesCS7A02G352300|TraesCS4A02G035400|TraesCS4B02G268100|TraesCS4B02G006800|…	2315
BP	GO:0051173	positive regulation of nitrogen compound metabolic process	138	64	202	0.172417	0.610802	TraesCS6D02G087700|TraesCS4D02G194700|TraesCS4A02G409600|TraesCS2A02G163000|TraesCS2A02G446500|TraesCS2B02G232000|TraesCS3A02G379900|TraesCS2B02G399200|TraesCS1B02G419300|TraesCS2D02G378400|TraesCS7D02G353800|TraesCS6D02G298800|TraesCS4B02G239400|TraesCS3D02G513800|TraesCS4B02G174000|TraesCS7A02G282400|TraesCS5D02G244800|TraesCS6B02G263800|TraesCS4D02G096400|TraesCS3B02G288100|TraesCS6A02G327500|…	TraesCS5A02G390500|TraesCS5D02G400300|TraesCS3A02G131900|TraesCS2B02G119000|TraesCS5B02G159100|TraesCS5B02G196400|TraesCS5A02G249000|TraesCS2B02G273500|TraesCS6B02G382700|TraesCS4A02G144000|TraesCS2D02G484600|TraesCS4B02G299600|TraesCS7A02G146500|TraesCS7B02G272500|TraesCS7D02G535300|TraesCS7B02G080300|TraesCS5A02G319200|TraesCS5A02G500500|TraesCS2A02G323200|TraesCS1B02G476700|TraesCS7D02G347500|…	2573
CC	GO:0098805	whole membrane	140	62	202	0.952198	1	TraesCS3B02G563700|TraesCS4A02G299800|TraesCS7A02G424300|TraesCS5A02G424300|TraesCS3D02G272600|TraesCS7A02G220200|TraesCS2A02G278500|TraesCS6D02G246500|TraesCS5B02G261500|TraesCS4B02G327000|TraesCS2B02G343300|TraesCS3A02G278800|TraesCS4A02G253900|TraesCS7B02G093100|TraesCS6A02G098500|TraesCS5A02G269300|TraesCS2A02G221300|TraesCS7D02G507300|TraesCS7D02G189100|TraesCS3B02G562400|TraesCS6A02G267700|…	TraesCS1D02G194000|TraesCS2D02G483300|TraesCS2A02G444600|TraesCS7B02G243000|TraesCS7B02G016500|TraesCS2B02G524500|TraesCS6A02G317401|TraesCS2D02G173000|TraesCS5A02G519200|TraesCS3A02G155800|TraesCS2B02G596400|TraesCS5A02G403600|TraesCS2D02G276300|TraesCS6A02G136400|TraesCS7B02G393500|TraesCS2D02G325900|TraesCS2D02G288900|TraesCS3D02G127800|TraesCS3D02G127500|TraesCS4A02G407500|TraesCS6B02G370300|…	3057
BP	GO:0071705	nitrogen compound transport	141	60	201	0.999997	1	TraesCSU02G109200|TraesCS5D02G134500|TraesCS5A02G424300|TraesCS4A02G299800|TraesCS2B02G234300|TraesCS5A02G248900|TraesCS6D02G246500|TraesCS7A02G188200|TraesCS2B02G343300|TraesCS3B02G402700|TraesCS5D02G277900|TraesCS3B02G493000|TraesCS5B02G361100|TraesCS7B02G093100|TraesCS6A02G098500|TraesCS2A02G183200|TraesCS4D02G267800|TraesCS7D02G507300|TraesCS6A02G267700|TraesCS3D02G209300|TraesCS4A02G035700|T…	TraesCS6A02G307300|TraesCS6D02G245700|TraesCS2B02G587800|TraesCS3A02G254000|TraesCS7B02G038300|TraesCS2D02G331800|TraesCS5A02G376900|TraesCS3D02G254900|TraesCS3D02G381300|TraesCS3A02G077400|TraesCS4A02G407500|TraesCS5D02G421800|TraesCS5D02G485300|TraesCS4A02G265600|TraesCS7B02G201900|TraesCS3A02G392800|TraesCS2D02G267400|TraesCS4A02G259700|TraesCS2D02G306000|TraesCS7D02G140300|TraesCS1A02G088800|…	3640
BP	GO:0017144	drug metabolic process	150	51	201	0.750512	1	TraesCS2A02G381000|TraesCS5A02G521200|TraesCS3B02G311900|TraesCS1B02G245400|TraesCS3D02G360900|TraesCS1A02G188000|TraesCS2D02G018000|TraesCS2A02G139600|TraesCS7A02G198300|TraesCS1B02G411100|TraesCS6B02G063400|TraesCS7D02G351300|TraesCS3D02G260300|TraesCS2A02G380900|TraesCS7A02G428200|TraesCS2B02G215000|TraesCS5A02G522600|TraesCS7D02G073600|TraesCS2B02G308400|TraesCS4A02G401300|TraesCS2D02G467300|…	TraesCS6D02G325100|TraesCS6B02G217100|TraesCS5B02G053400|TraesCS6B02G251600|TraesCS6B02G376200|TraesCS5B02G291100|TraesCS5D02G071100|TraesCS4B02G144800|TraesCS1A02G219800|TraesCS2B02G377500|TraesCS4A02G106500|TraesCS2D02G356900|TraesCS2A02G345500|TraesCS1B02G021000|TraesCS5A02G097800|TraesCS3A02G336200|TraesCS3B02G351600|TraesCS2A02G468400|TraesCS2D02G129900|TraesCS6B02G128200|TraesCS2B02G400000|…	2853
CC	GO:0030054	cell junction	138	55	193	0.954701	1	TraesCS4A02G305700|TraesCS1D02G120500|TraesCS5B02G332500|TraesCS3B02G205700|TraesCS3D02G257900|TraesCS2A02G401000|TraesCS1D02G239700|TraesCS2A02G255300|TraesCS3D02G258200|TraesCS4B02G031100|TraesCS2D02G356600|TraesCS5D02G499100|TraesCS4B02G253200|TraesCS4A02G498600|TraesCS2D02G338200|TraesCS5B02G001100|TraesCS5A02G449800|TraesCS2B02G578200|TraesCS3D02G349100|TraesCS5D02G212700|TraesCS1B02G251700|…	TraesCS2A02G243400|TraesCS5D02G261900|TraesCS7B02G202900|TraesCS1A02G159500|TraesCS3D02G489700|TraesCS2B02G587800|TraesCS4A02G064200|TraesCS7A02G002000|TraesCS5A02G411500|TraesCS2A02G478000|TraesCS2D02G325900|TraesCS5A02G054300|TraesCS4A02G407500|TraesCS3B02G424700|TraesCS2B02G472800|TraesCS2A02G407700|TraesCS7D02G084100|TraesCS3D02G215500|TraesCS4B02G353100|TraesCS5B02G415100|TraesCS1D02G286200|…	2933
CC	GO:0005911	cell-cell junction	137	54	191	0.920259	1	TraesCS4A02G305700|TraesCS1D02G120500|TraesCS5B02G332500|TraesCS3B02G205700|TraesCS3D02G257900|TraesCS2A02G401000|TraesCS1D02G239700|TraesCS2A02G255300|TraesCS3D02G258200|TraesCS4B02G031100|TraesCS2D02G356600|TraesCS5D02G499100|TraesCS4B02G253200|TraesCS4A02G498600|TraesCS2D02G338200|TraesCS5B02G001100|TraesCS5A02G449800|TraesCS2B02G578200|TraesCS3D02G349100|TraesCS5D02G212700|TraesCS1B02G251700|…	TraesCS2A02G243400|TraesCS5D02G261900|TraesCS7B02G202900|TraesCS1A02G159500|TraesCS3D02G489700|TraesCS2B02G587800|TraesCS4A02G064200|TraesCS7A02G002000|TraesCS5A02G411500|TraesCS2A02G478000|TraesCS2D02G325900|TraesCS5A02G054300|TraesCS4A02G407500|TraesCS3B02G424700|TraesCS2B02G472800|TraesCS2A02G407700|TraesCS7D02G084100|TraesCS3D02G215500|TraesCS4B02G353100|TraesCS5B02G415100|TraesCS1D02G286200|…	2850
BP	GO:0048869	cellular developmental process	128	61	189	0.925221	1	TraesCS7D02G439800|TraesCS6A02G224100|TraesCS6D02G210500|TraesCS5A02G152700|TraesCS5B02G454100|TraesCS3B02G311900|TraesCS6D02G115400|TraesCS1A02G379700|TraesCS1B02G388700|TraesCSU02G230200|TraesCS1A02G330500|TraesCS1A02G296300|TraesCS5D02G373700|TraesCS1A02G176800|TraesCS2D02G378400|TraesCS2A02G421500|TraesCS3D02G513800|TraesCS6A02G125500|TraesCS4A02G499200|TraesCS5B02G069200|TraesCS2A02G422100|T…	TraesCS2A02G315000|TraesCS3B02G378600|TraesCS3A02G104800|TraesCS6D02G118900|TraesCS3D02G097100|TraesCS5D02G380900|TraesCS5B02G229800|TraesCS5D02G486600|TraesCS5B02G262400|TraesCS4A02G398300|TraesCS2A02G063600|TraesCS5D02G401300|TraesCS4D02G086000|TraesCS2A02G514200|TraesCS5B02G273500|TraesCS5B02G368300|TraesCS2D02G515800|TraesCS3A02G392800|TraesCS3B02G106200|TraesCS3A02G384400|TraesCS5A02G145800|…	2828
BP	GO:0009057	macromolecule catabolic process	128	61	189	0.999502	1	TraesCS2D02G597200|TraesCS6A02G339600|TraesCS4A02G219500|TraesCS3D02G216700|TraesCS3D02G478000|TraesCS3B02G229900|TraesCS3B02G515100|TraesCS5D02G112200|TraesCS2A02G446500|TraesCS6B02G342600|TraesCS4D02G351500|TraesCS2D02G018000|TraesCS5B02G280100|TraesCS3B02G484600|TraesCS4A02G290600|TraesCS6D02G291800|TraesCS3A02G199600|TraesCS4D02G267800|TraesCS7D02G351300|TraesCS3D02G260300|TraesCS2D02G162600|…	TraesCS6B02G217100|TraesCSU02G065100|TraesCS5A02G099900|TraesCS2A02G506300|TraesCS7A02G421600|TraesCS5A02G389000|TraesCS2A02G507400|TraesCS2A02G098400|TraesCS4A02G144000|TraesCS2D02G163300|TraesCS1A02G388400|TraesCS2A02G527100|TraesCS3A02G027900|TraesCS6B02G110300|TraesCS3B02G023000|TraesCS7B02G392400|TraesCS3D02G346300|TraesCS2A02G468400|TraesCS2B02G182900|TraesCS6D02G206900|TraesCS6B02G312000|T…	3191
CC	GO:0009506	plasmodesma	136	52	188	0.914315	1	TraesCS4A02G305700|TraesCS1D02G120500|TraesCS5B02G332500|TraesCS3B02G205700|TraesCS3D02G257900|TraesCS2A02G401000|TraesCS1D02G239700|TraesCS2A02G255300|TraesCS3D02G258200|TraesCS4B02G031100|TraesCS2D02G356600|TraesCS5D02G499100|TraesCS4B02G253200|TraesCS4A02G498600|TraesCS2D02G338200|TraesCS5B02G001100|TraesCS5A02G449800|TraesCS2B02G578200|TraesCS3D02G349100|TraesCS5D02G212700|TraesCS1B02G251700|…	TraesCS2A02G243400|TraesCS5D02G261900|TraesCS7B02G202900|TraesCS1A02G159500|TraesCS3D02G489700|TraesCS4A02G064200|TraesCS7A02G002000|TraesCS5A02G411500|TraesCS2A02G478000|TraesCS2D02G325900|TraesCS5A02G054300|TraesCS4A02G407500|TraesCS3B02G424700|TraesCS2B02G472800|TraesCS2A02G407700|TraesCS7D02G084100|TraesCS3D02G215500|TraesCS4B02G353100|TraesCS5B02G415100|TraesCS1D02G286200|TraesCS1D02G274600|…	2800
BP	GO:0070647	protein modification by small protein conjugation or removal	119	67	186	1	1	TraesCS3B02G328200|TraesCS4B02G344200|TraesCS4A02G415900|TraesCSU02G003000|TraesCS2A02G167300|TraesCS6D02G237900|TraesCS7A02G352100|TraesCS5D02G343400|TraesCS7D02G049800|TraesCS5D02G112200|TraesCS2A02G446500|TraesCS5B02G280100|TraesCS5B02G245800|TraesCS5B02G560100|TraesCS6B02G420600|TraesCS7A02G054700|TraesCS5B02G279200|TraesCS2D02G162600|TraesCS6D02G250100|TraesCS4B02G316700|TraesCS5D02G342600|T…	TraesCS5A02G359400|TraesCS5A02G312700|TraesCS7A02G304800|TraesCS3D02G264100|TraesCS5B02G313700|TraesCS5D02G319500|TraesCS3D02G338100|TraesCS5B02G046200|TraesCS1D02G303400|TraesCS7A02G004600|TraesCS7A02G185900|TraesCS7D02G146300|TraesCS5D02G369700|TraesCS4A02G429100|TraesCS7A02G530600|TraesCS6B02G237800|TraesCS2A02G323200|TraesCS3B02G023000|TraesCS4B02G256600|TraesCS4A02G493800|TraesCS2B02G332200|…	3585
CC	GO:0005794	Golgi apparatus	136	50	186	0.224879	1	TraesCS7B02G327400|TraesCS5B02G460900|TraesCS2A02G401000|TraesCS6D02G246500|TraesCS1D02G038000|TraesCS4D02G034400|TraesCS7D02G180600|TraesCS2A02G139600|TraesCS2A02G183200|TraesCS6A02G370500|TraesCS5A02G451400|TraesCS4D02G267800|TraesCS6D02G211500|TraesCS6A02G267700|TraesCS2D02G397900|TraesCS2D02G039600|TraesCS3D02G131200|TraesCS3B02G333100|TraesCS5B02G233700|TraesCS3B02G149400|TraesCS7A02G427100|…	TraesCS1D02G146600|TraesCS6B02G251600|TraesCS1D02G117400|TraesCS7A02G263800|TraesCS6D02G204800|TraesCS5A02G519200|TraesCS2B02G377500|TraesCS5B02G313900|TraesCS4D02G197500|TraesCS7B02G129700|TraesCS1A02G116200|TraesCS4A02G407500|TraesCS3A02G336200|TraesCS3A02G026600|TraesCS6B02G160200|TraesCS7A02G231200|TraesCS1A02G388400|TraesCS4D02G162100|TraesCS2D02G237600|TraesCS6D02G297600|TraesCS3D02G220500|…	2394
CC	GO:0044432	endoplasmic reticulum part	138	45	183	0.935622	1	TraesCS5B02G209100|TraesCS7A02G424300|TraesCS5A02G454500|TraesCS5B02G463900|TraesCS4A02G457600|TraesCS1A02G351900|TraesCSU02G003000|TraesCS6D02G145600|TraesCS3B02G313000|TraesCS5A02G129500|TraesCS4D02G034400|TraesCS1D02G276600|TraesCS1B02G313400|TraesCS7A02G133600|TraesCS7A02G042600|TraesCS3A02G278800|TraesCS1A02G277400|TraesCS4D02G041900|TraesCS4B02G353800|TraesCS5D02G191300|TraesCS5A02G269300|T…	TraesCS3D02G340500|TraesCS3D02G220500|TraesCS6A02G309400|TraesCS5A02G519200|TraesCS5D02G084100|TraesCS1B02G168500|TraesCS4A02G144000|TraesCS2D02G276300|TraesCS6B02G247000|TraesCS7A02G450700|TraesCS1A02G388400|TraesCS6D02G288800|TraesCS5D02G485300|TraesCS3A02G022900|TraesCS1A02G439000|TraesCS2B02G294800|TraesCS5A02G412100|TraesCS7D02G428000|TraesCS7B02G350500|TraesCS7B02G337100|TraesCS3B02G311000|…	2757
MF	GO:0050662	coenzyme binding	128	50	178	0.00851839	0.0595912	TraesCS7B02G052700|TraesCS6D02G302300|TraesCS7D02G175900|TraesCS2A02G538600|TraesCS3B02G380500|TraesCS4D02G269000|TraesCS7A02G126600|TraesCS1A02G072200|TraesCS2B02G204500|TraesCS5D02G354300|TraesCS2D02G518200|TraesCS2D02G539400|TraesCS1D02G098000|TraesCS7D02G391800|TraesCS4D02G269400|TraesCS7A02G395700|TraesCS5A02G269300|TraesCS1B02G300600|TraesCS1A02G221000|TraesCS4D02G360900|TraesCS5D02G436000|…	TraesCS5A02G059300|TraesCS2B02G127700|TraesCS3D02G220500|TraesCS5A02G184300|TraesCS6B02G355900|TraesCS7B02G300200|TraesCS1A02G299100|TraesCS1A02G418900|TraesCS7A02G537100|TraesCS1D02G331600|TraesCS5A02G421900|TraesCS7A02G505300|TraesCS4B02G124800|TraesCS7A02G450700|TraesCS4A02G357200|TraesCS7D02G393900|TraesCS3B02G574600|TraesCS5D02G058800|TraesCS1A02G219800|TraesCS1B02G308900|TraesCS1D02G426600|…	2029
BP	GO:0002376	immune system process	127	47	174	0.126082	0.497079	TraesCS5D02G247800|TraesCS3A02G325600|TraesCS1D02G338500|TraesCS6D02G113000|TraesCSU02G003000|TraesCS6D02G237900|TraesCS5D02G343400|TraesCS5D02G354300|TraesCS3D02G032900|TraesCS6D02G328800|TraesCS3B02G172400|TraesCS1B02G217500|TraesCS6A02G396300|TraesCS5B02G245800|TraesCS3D02G519000|TraesCS6B02G436300|TraesCS2A02G221300|TraesCSU02G177000|TraesCS2B02G121800|TraesCS5D02G311300|TraesCS4B02G170100|Tr…	TraesCS1A02G425100|TraesCS5B02G301500|TraesCS5B02G541400|TraesCS2D02G117200|TraesCS5A02G184300|TraesCS5B02G540500|TraesCS5D02G405500|TraesCS1A02G410500|TraesCS1D02G418000|TraesCS4A02G096900|TraesCS5D02G021700|TraesCS6D02G028800|TraesCS3B02G378600|TraesCS2A02G117800|TraesCS1A02G026300|TraesCS2B02G543400|TraesCS2D02G601200|TraesCS2D02G044900|TraesCS7A02G116000|TraesCS4A02G447600|TraesCS1D02G434100|…	2172
CC	GO:0005618	cell wall	133	41	174	0.995108	1	TraesCS1B02G004100|TraesCS1D02G120500|TraesCS4B02G033300|TraesCS3D02G518600|TraesCS6A02G339600|TraesCS3B02G205700|TraesCS1D02G299700|TraesCS2D02G099800|TraesCS7A02G126600|TraesCS2A02G255300|TraesCS1A02G276200|TraesCS2B02G117400|TraesCS7D02G180600|TraesCS5B02G197800|TraesCS5D02G499100|TraesCS4D02G267800|TraesCS2B02G602900|TraesCS6A02G408300|TraesCS4A02G035700|TraesCS2B02G172300|TraesCS7A02G427100|…	TraesCS5D02G552000|TraesCS3D02G489700|TraesCS7B02G300200|TraesCS2A02G098400|TraesCS4A02G229600|TraesCS2D02G163300|TraesCS6D02G109700|TraesCS3D02G215500|TraesCS6B02G370300|TraesCS2A02G157400|TraesCS2A02G468400|TraesCS2B02G182900|TraesCS3B02G378600|TraesCS1B02G133300|TraesCS2A02G353100|TraesCS4A02G184700|TraesCS5A02G064700|TraesCS2A02G433500|TraesCS2D02G293200|TraesCS6B02G261700|TraesCS7D02G393900|…	2827
CC	GO:0030312	external encapsulating structure	133	41	174	0.995108	1	TraesCS1B02G004100|TraesCS1D02G120500|TraesCS4B02G033300|TraesCS3D02G518600|TraesCS6A02G339600|TraesCS3B02G205700|TraesCS1D02G299700|TraesCS2D02G099800|TraesCS7A02G126600|TraesCS2A02G255300|TraesCS1A02G276200|TraesCS2B02G117400|TraesCS7D02G180600|TraesCS5B02G197800|TraesCS5D02G499100|TraesCS4D02G267800|TraesCS2B02G602900|TraesCS6A02G408300|TraesCS4A02G035700|TraesCS2B02G172300|TraesCS7A02G427100|…	TraesCS5D02G552000|TraesCS3D02G489700|TraesCS2A02G098400|TraesCS4A02G229600|TraesCS2D02G163300|TraesCS3D02G215500|TraesCS6D02G109700|TraesCS7B02G300200|TraesCS6B02G370300|TraesCS2A02G157400|TraesCS2A02G468400|TraesCS2B02G182900|TraesCS3B02G378600|TraesCS1B02G133300|TraesCS2A02G353100|TraesCS4A02G184700|TraesCS5A02G064700|TraesCS2A02G433500|TraesCS2D02G293200|TraesCS6B02G261700|TraesCS7D02G393900|…	2827
BP	GO:0032446	protein modification by small protein conjugation	108	62	170	0.999999	1	TraesCS3B02G328200|TraesCS4B02G344200|TraesCS4A02G415900|TraesCSU02G003000|TraesCS2A02G167300|TraesCS6D02G237900|TraesCS7A02G352100|TraesCS5D02G343400|TraesCS7D02G049800|TraesCS5D02G112200|TraesCS2A02G446500|TraesCS5B02G280100|TraesCS5B02G245800|TraesCS5B02G560100|TraesCS6B02G420600|TraesCS7A02G054700|TraesCS5B02G279200|TraesCS2D02G162600|TraesCS4B02G316700|TraesCS5D02G342600|TraesCS4D02G313300|T…	TraesCS5A02G359400|TraesCS5A02G312700|TraesCS7A02G304800|TraesCS3D02G264100|TraesCS5B02G313700|TraesCS5D02G319500|TraesCS3D02G338100|TraesCS5B02G046200|TraesCS1D02G303400|TraesCS7A02G004600|TraesCS7A02G185900|TraesCS7D02G146300|TraesCS5D02G369700|TraesCS4A02G429100|TraesCS7A02G530600|TraesCS6B02G237800|TraesCS2A02G323200|TraesCS3B02G023000|TraesCS4B02G256600|TraesCS4A02G493800|TraesCS2B02G332200|…	3221
BP	GO:0009891	positive regulation of biosynthetic process	104	63	167	0.220382	0.691401	TraesCS6D02G087700|TraesCS4A02G409600|TraesCS2A02G163000|TraesCS2A02G446500|TraesCS2B02G232000|TraesCS3A02G379900|TraesCS2B02G399200|TraesCS1B02G419300|TraesCS2D02G378400|TraesCS7D02G353800|TraesCS6D02G298800|TraesCS4B02G239400|TraesCS3D02G513800|TraesCS7A02G282400|TraesCS6B02G263800|TraesCS4D02G096400|TraesCS5D02G129400|TraesCS7D02G127600|TraesCS6A02G235100|TraesCS5D02G244800|TraesCS4A02G412100|…	TraesCS5A02G390500|TraesCS5D02G400300|TraesCS3A02G131900|TraesCS7D02G535300|TraesCS5B02G159100|TraesCS4B02G305300|TraesCS5A02G249000|TraesCS6B02G382700|TraesCS4A02G144000|TraesCS2D02G484600|TraesCS4B02G299600|TraesCS2B02G273500|TraesCS7B02G272500|TraesCS7B02G080300|TraesCS5A02G319200|TraesCS5A02G500500|TraesCS2A02G323200|TraesCS1B02G476700|TraesCS7D02G347500|TraesCS7D02G265000|TraesCS5B02G301400|…	2140
BP	GO:1901566	organonitrogen compound biosynthetic process	120	47	167	1	1	TraesCS5A02G521200|TraesCS7D02G197800|TraesCSU02G201400|TraesCS2B02G275100|TraesCS1B02G245400|TraesCS5D02G354300|TraesCS2D02G518200|TraesCS5A02G525400|TraesCS1A02G188000|TraesCS4A02G042700|TraesCS2D02G168400|TraesCS7A02G042600|TraesCS1B02G388700|TraesCS1B02G419300|TraesCS1A02G072000|TraesCS1B02G436700|TraesCS4B02G239400|TraesCS6D02G211500|TraesCS1A02G221000|TraesCS3D02G263000|TraesCS5A02G522600|T…	TraesCS6D02G325100|TraesCS5B02G299700|TraesCS6B02G251600|TraesCS5A02G184300|TraesCS6D02G204800|TraesCS4A02G059800|TraesCS4D02G236800|TraesCS2B02G377500|TraesCS4A02G106500|TraesCS2A02G063600|TraesCS2D02G356900|TraesCS1B02G021000|TraesCS2A02G035700|TraesCS2A02G382700|TraesCS1A02G219800|TraesCS2D02G129900|TraesCS4A02G398300|TraesCS1D02G331600|TraesCS7A02G082000|TraesCS2B02G400000|TraesCS2B02G429300|…	3898
BP	GO:0016567	protein ubiquitination	104	62	166	0.999997	1	TraesCS3B02G328200|TraesCS4B02G344200|TraesCS4A02G415900|TraesCSU02G003000|TraesCS2A02G167300|TraesCS6D02G237900|TraesCS7A02G352100|TraesCS5D02G343400|TraesCS7D02G049800|TraesCS5D02G112200|TraesCS2A02G446500|TraesCS5B02G280100|TraesCS5B02G245800|TraesCS5B02G560100|TraesCS6B02G420600|TraesCS7A02G054700|TraesCS5B02G279200|TraesCS2D02G162600|TraesCS4B02G316700|TraesCS5D02G342600|TraesCS4D02G313300|T…	TraesCS5A02G312700|TraesCS7A02G304800|TraesCS5A02G099900|TraesCS5B02G313700|TraesCS5D02G319500|TraesCS3D02G338100|TraesCS5B02G046200|TraesCS1D02G303400|TraesCS7A02G004600|TraesCS7A02G185900|TraesCS3D02G264100|TraesCS4A02G236100|TraesCS5D02G369700|TraesCS4A02G493800|TraesCS7A02G530600|TraesCS6B02G237800|TraesCS2A02G323200|TraesCS3B02G023000|TraesCS4B02G256600|TraesCS1B02G476700|TraesCS2B02G332200|…	3088
BP	GO:0031328	positive regulation of cellular biosynthetic process	102	62	164	0.233021	0.722481	TraesCS6D02G087700|TraesCS4A02G409600|TraesCS2A02G163000|TraesCS2A02G446500|TraesCS2B02G232000|TraesCS3A02G379900|TraesCS2B02G399200|TraesCS1B02G419300|TraesCS2D02G378400|TraesCS7D02G353800|TraesCS6D02G298800|TraesCS4B02G239400|TraesCS3D02G513800|TraesCS7A02G282400|TraesCS6B02G263800|TraesCS4D02G096400|TraesCS5D02G129400|TraesCS7D02G127600|TraesCS6A02G235100|TraesCS5D02G244800|TraesCS2B02G212700|…	TraesCS5A02G390500|TraesCS5D02G400300|TraesCS3A02G131900|TraesCS7D02G535300|TraesCS5B02G159100|TraesCS4B02G305300|TraesCS5A02G249000|TraesCS6B02G382700|TraesCS4A02G144000|TraesCS2D02G484600|TraesCS4B02G299600|TraesCS2B02G273500|TraesCS7B02G272500|TraesCS7B02G080300|TraesCS5A02G319200|TraesCS5A02G500500|TraesCS2A02G323200|TraesCS1B02G476700|TraesCS7D02G347500|TraesCS7D02G265000|TraesCS5B02G301400|…	2107
BP	GO:0007275	multicellular organism development	102	61	163	0.999924	1	TraesCS2B02G106600|TraesCS3B02G199400|TraesCS5A02G488500|TraesCS2D02G219900|TraesCS6D02G191500|TraesCS1A02G379700|TraesCS1B02G388700|TraesCS7A02G161500|TraesCS6B02G255400|TraesCS2A02G307900|TraesCS5A02G423900|TraesCS3D02G513800|TraesCS4A02G115400|TraesCS5B02G028700|TraesCS3D02G271000|TraesCS5A02G211200|TraesCS4B02G016700|TraesCS5A02G495800|TraesCS4D02G236400|TraesCS3D02G408000|TraesCS3B02G310000|…	TraesCS7D02G080500|TraesCS2A02G315000|TraesCS3B02G378600|TraesCS2A02G323000|TraesCS5D02G294200|TraesCS5A02G054200|TraesCS4D02G162100|TraesCS5D02G380900|TraesCS6D02G224600|TraesCS5B02G229800|TraesCS2A02G301600|TraesCS2D02G353200|TraesCS7A02G002100|TraesCS5A02G391800|TraesCS2A02G013000|TraesCS5D02G452900|TraesCS3A02G027900|TraesCS5A02G319200|TraesCS2A02G323200|TraesCS7D02G370700|TraesCS3B02G155200|…	2894
CC	GO:0005773	vacuole	102	57	159	0.255402	1	TraesCS1B02G004100|TraesCS3B02G563700|TraesCS4A02G299800|TraesCS5B02G332500|TraesCS3D02G272600|TraesCS1D02G239700|TraesCS6B02G031600|TraesCS6D02G246500|TraesCS3B02G313000|TraesCS5B02G261500|TraesCS4B02G327000|TraesCS4B02G031100|TraesCS4D02G351500|TraesCS5A02G280700|TraesCS2D02G464800|TraesCS5D02G499100|TraesCS2A02G421500|TraesCS4B02G253200|TraesCS3B02G562400|TraesCS6A02G267700|TraesCS3B02G116100|…	TraesCS1A02G425100|TraesCS5B02G166000|TraesCS7B02G016500|TraesCS2B02G524500|TraesCS1A02G125900|TraesCS2B02G587800|TraesCS5D02G173700|TraesCS7A02G009800|TraesCS2A02G098400|TraesCS5D02G401300|TraesCS1B02G133300|TraesCS2B02G008100|TraesCS1D02G127600|TraesCS6B02G370300|TraesCS7B02G393500|TraesCS2A02G407700|TraesCS3B02G253200|TraesCS7D02G009700|TraesCS3B02G378600|TraesCS3A02G123000|TraesCS4A02G485900|…	2052
CC	GO:0044431	Golgi apparatus part	111	46	157	0.500368	1	TraesCS5B02G460900|TraesCS2A02G401000|TraesCS4D02G307300|TraesCS1D02G038000|TraesCS4D02G034400|TraesCS2A02G512400|TraesCS2A02G139600|TraesCS6D02G211500|TraesCS2D02G397900|TraesCS1D02G334400|TraesCS5B02G233700|TraesCS1B02G293700|TraesCS1D02G231600|TraesCS4B02G276200|TraesCS4B02G057400|TraesCS4D02G347700|TraesCS1D02G004700|TraesCS3D02G269800|TraesCS6B02G342100|TraesCS2A02G527600|TraesCS1A02G066300|…	TraesCS1D02G146600|TraesCS3D02G127800|TraesCS3D02G220500|TraesCS2B02G196000|TraesCS4B02G144800|TraesCS5B02G313900|TraesCS7B02G129700|TraesCS2D02G163000|TraesCS1A02G116200|TraesCS3D02G127500|TraesCS4A02G407500|TraesCS3A02G336200|TraesCS3D02G342700|TraesCS6B02G160200|TraesCS7A02G231200|TraesCS1A02G388400|TraesCS2D02G080400|TraesCS2D02G237600|TraesCS4A02G159500|TraesCS7B02G357800|TraesCS6D02G297600|…	2130
BP	GO:0009314	response to radiation	122	34	156	0.0838474	0.378079	TraesCS2B02G406600|TraesCS5A02G478300|TraesCS2B02G117400|TraesCS4B02G209800|TraesCS6B02G207000|TraesCS2D02G099800|TraesCSU02G003000|TraesCS5D02G343400|TraesCS4A02G409600|TraesCS5D02G491000|TraesCS6D02G360800|TraesCS5A02G051500|TraesCS2A02G221300|TraesCS1D02G117900|TraesCS5B02G317700|TraesCS7D02G494900|TraesCS6A02G223500|TraesCS5D02G342600|TraesCS4D02G096400|TraesCS1A02G218500|TraesCS6D02G314300|T…	TraesCS1A02G425100|TraesCS2A02G013000|TraesCS4D02G120400|TraesCS6A02G024400|TraesCS2D02G292300|TraesCS4A02G035400|TraesCS6D02G133100|TraesCS7B02G143600|TraesCS4B02G154600|TraesCS2A02G521400|TraesCS3A02G384400|TraesCS3B02G459800|TraesCS4B02G268100|TraesCS2B02G311000|TraesCS2D02G523100|TraesCS1D02G434100|TraesCS4D02G008200|TraesCS1B02G137600|TraesCS4B02G382700|TraesCS7A02G373800|TraesCS4D02G267500|…	1902
BP	GO:0045087	innate immune response	113	43	156	0.132569	0.519772	TraesCS5D02G247800|TraesCS3A02G325600|TraesCSU02G003000|TraesCS6D02G237900|TraesCS5D02G343400|TraesCS5D02G354300|TraesCS3D02G032900|TraesCS6D02G113000|TraesCS1B02G217500|TraesCS6A02G396300|TraesCS5B02G245800|TraesCS3D02G519000|TraesCS6B02G436300|TraesCS2A02G221300|TraesCSU02G177000|TraesCS2B02G121800|TraesCS5D02G311300|TraesCS4B02G170100|TraesCS5D02G342600|TraesCS4D02G096400|TraesCS6A02G327500|Tr…	TraesCS1A02G425100|TraesCS5B02G301500|TraesCS5B02G541400|TraesCS2D02G117200|TraesCS5A02G184300|TraesCS5B02G540500|TraesCS5D02G405500|TraesCS1A02G410500|TraesCS4A02G322200|TraesCS4A02G096900|TraesCS5D02G021700|TraesCS6D02G028800|TraesCS3B02G378600|TraesCS2A02G117800|TraesCS1A02G026300|TraesCS2B02G543400|TraesCS2D02G601200|TraesCS2D02G044900|TraesCS4A02G447600|TraesCS4D02G136900|TraesCS1D02G434100|…	1942
BP	GO:0006955	immune response	113	43	156	0.142696	0.531451	TraesCS5D02G247800|TraesCS3A02G325600|TraesCSU02G003000|TraesCS6D02G237900|TraesCS5D02G343400|TraesCS5D02G354300|TraesCS3D02G032900|TraesCS6D02G328800|TraesCS1B02G217500|TraesCS6A02G396300|TraesCS5B02G245800|TraesCS3D02G519000|TraesCS6B02G436300|TraesCS2A02G221300|TraesCSU02G177000|TraesCS2B02G121800|TraesCS5D02G311300|TraesCS4B02G170100|TraesCS5D02G342600|TraesCS4D02G096400|TraesCS6A02G327500|Tr…	TraesCS1A02G425100|TraesCS5B02G301500|TraesCS5B02G541400|TraesCS2D02G117200|TraesCS5A02G184300|TraesCS5B02G540500|TraesCS5D02G405500|TraesCS1A02G410500|TraesCS4A02G322200|TraesCS4A02G096900|TraesCS5D02G021700|TraesCS6D02G028800|TraesCS3B02G378600|TraesCS2A02G117800|TraesCS1A02G026300|TraesCS2B02G543400|TraesCS2D02G601200|TraesCS2D02G044900|TraesCS4A02G447600|TraesCS4D02G136900|TraesCS1D02G434100|…	1949
CC	GO:0005783	endoplasmic reticulum	108	47	155	0.998289	1	TraesCS5B02G460900|TraesCS7D02G206200|TraesCS4A02G457600|TraesCS1A02G351900|TraesCS6D02G145600|TraesCS3B02G313000|TraesCS5A02G339200|TraesCS1D02G038000|TraesCS4D02G034400|TraesCS7A02G133600|TraesCS7D02G391800|TraesCS4B02G276200|TraesCS5D02G499100|TraesCS2A02G183200|TraesCS3B02G034900|TraesCS3B02G116100|TraesCS2D02G039600|TraesCS5B02G233700|TraesCS3D02G267000|TraesCS2A02G170200|TraesCS1B02G371300|…	TraesCS7B02G317700|TraesCS5B02G296300|TraesCS2A02G367700|TraesCS2D02G271500|TraesCS3D02G220500|TraesCS6A02G024400|TraesCS5A02G269500|TraesCS5D02G071100|TraesCS5A02G519200|TraesCS5B02G415100|TraesCS5A02G411500|TraesCS6A02G235900|TraesCS2D02G364800|TraesCS1A02G388400|TraesCS5A02G097800|TraesCS6D02G288800|TraesCS5A02G059600|TraesCS3B02G378600|TraesCS7B02G326400|TraesCS7D02G428000|TraesCS3D02G392300|…	2608
BP	GO:0071554	cell wall organization or biogenesis	105	49	154	0.147389	0.542918	TraesCS2B02G117400|TraesCS1D02G299700|TraesCS2D02G099800|TraesCS1A02G276200|TraesCS7B02G327400|TraesCS6B02G342600|TraesCS7D02G201000|TraesCS2A02G139600|TraesCS6D02G291800|TraesCS6A02G408300|TraesCS1D02G334400|TraesCS7D02G389500|TraesCS3B02G333100|TraesCS6A02G312400|TraesCS7A02G427100|TraesCS3A02G303200|TraesCS7A02G063300|TraesCS3D02G269800|TraesCS2A02G527600|TraesCS6D02G392100|TraesCS4D02G206000|…	TraesCS1D02G146600|TraesCS2D02G163000|TraesCS2A02G545000|TraesCS7A02G276300|TraesCS4B02G144800|TraesCS7B02G228600|TraesCS4A02G229600|TraesCS5B02G313900|TraesCS1B02G425000|TraesCS6A02G136400|TraesCS1A02G116200|TraesCS3D02G215500|TraesCS2B02G454500|TraesCS3B02G324500|TraesCS3A02G336200|TraesCS2A02G468400|TraesCS6B02G160200|TraesCS2D02G080400|TraesCS7A02G327900|TraesCS5D02G269300|TraesCS7D02G062100|…	1926
BP	GO:0090304	nucleic acid metabolic process	85	69	154	1	1	TraesCS5A02G270800|TraesCS3A02G298700|TraesCS4A02G032200|TraesCS1A02G145100|TraesCS6A02G339600|TraesCS5A02G167300|TraesCS2D02G105600|TraesCS3A02G044100|TraesCS5B02G028700|TraesCS2D02G215500|TraesCS7D02G222300|TraesCS1A02G352000|TraesCS2D02G379600|TraesCS6A02G278300|TraesCS5D02G313912|TraesCS5A02G206300|TraesCS5D02G038000|TraesCS3A02G372400|TraesCS7A02G354800|TraesCS3B02G404800|TraesCS4A02G494400|…	TraesCS2A02G315000|TraesCS2D02G053800|TraesCS7B02G202900|TraesCS2A02G354000|TraesCS2D02G507800|TraesCSU02G065100|TraesCS2B02G535400|TraesCS2D02G163300|TraesCS5B02G360900|TraesCS6D02G103400|TraesCS3A02G015600|TraesCS4D02G055000|TraesCS6D02G206900|TraesCS7A02G002000|TraesCS7B02G207900|TraesCS2A02G265700|TraesCS3A02G278700|TraesCS2D02G300800|TraesCS2B02G556600|TraesCS5B02G543300|TraesCS3A02G389600|T…	6419
BP	GO:0048523	negative regulation of cellular process	107	46	153	0.998666	1	TraesCS6B02G175100|TraesCS2D02G597200|TraesCS6A02G083200|TraesCS2A02G583000|TraesCS4B02G171100|TraesCS7D02G049800|TraesCS4D02G274400|TraesCS4A02G290600|TraesCS6D02G258400|TraesCS7A02G054700|TraesCS6D02G077000|TraesCS1B02G418800|TraesCS5B02G086900|TraesCS5D02G232100|TraesCS3D02G227400|TraesCS6A02G146900|TraesCS4D02G096400|TraesCS7B02G418500|TraesCS3B02G288100|TraesCS5A02G449800|TraesCS7A02G054900|…	TraesCS5A02G390500|TraesCS2A02G116100|TraesCS5A02G197200|TraesCS5B02G229800|TraesCS1A02G410500|TraesCS3B02G298600|TraesCS2A02G382400|TraesCS2A02G063600|TraesCS5D02G400300|TraesCS2B02G273500|TraesCS2D02G352400|TraesCS2D02G558900|TraesCS1B02G475700|TraesCS3D02G435700|TraesCS4B02G154600|TraesCS3D02G392300|TraesCS4A02G259700|TraesCS3A02G384400|TraesCS2D02G378800|TraesCS4A02G277300|TraesCS1A02G411200|…	2592
MF	GO:0016817	hydrolase activity, acting on acid anhydrides	105	48	153	1	1	TraesCS5D02G190600|TraesCS3D02G257900|TraesCS2D02G379600|TraesCS3D02G258200|TraesCS6B02G180700|TraesCS7B02G071700|TraesCS5A02G185500|TraesCS5A02G051500|TraesCS1B02G049200|TraesCS5B02G247800|TraesCS4D02G267800|TraesCS4B02G253200|TraesCS5D02G159000|TraesCS5A02G003700|TraesCS4A02G035700|TraesCS1D02G273500|TraesCS4B02G174300|TraesCS7B02G433800|TraesCS7B02G292700|TraesCS5B02G449500|TraesCS2A02G383300|…	TraesCS1D02G107300|TraesCS7D02G069500|TraesCS3D02G326900|TraesCS2A02G301600|TraesCS6A02G389400|TraesCS2B02G514800|TraesCS1A02G309700|TraesCS2A02G063600|TraesCS2D02G276300|TraesCS3B02G248400|TraesCS3B02G322000|TraesCS1B02G428800|TraesCS3A02G333300|TraesCS2D02G352400|TraesCS1D02G309200|TraesCS4A02G407500|TraesCS2B02G472800|TraesCS4D02G147500|TraesCS3B02G322200|TraesCS2A02G521400|TraesCS7B02G326400|…	3101
MF	GO:0016818	hydrolase activity, acting on acid anhydrides, in phosphorus-containing anhydrides	105	48	153	1	1	TraesCS5D02G190600|TraesCS3D02G257900|TraesCS2D02G379600|TraesCS3D02G258200|TraesCS6B02G180700|TraesCS7B02G071700|TraesCS5A02G185500|TraesCS5A02G051500|TraesCS1B02G049200|TraesCS5B02G247800|TraesCS4D02G267800|TraesCS4B02G253200|TraesCS5D02G159000|TraesCS5A02G003700|TraesCS4A02G035700|TraesCS1D02G273500|TraesCS4B02G174300|TraesCS7B02G433800|TraesCS7B02G292700|TraesCS5B02G449500|TraesCS2A02G383300|…	TraesCS1D02G107300|TraesCS7D02G069500|TraesCS3D02G326900|TraesCS2A02G301600|TraesCS6A02G389400|TraesCS2B02G514800|TraesCS1A02G309700|TraesCS2A02G063600|TraesCS2D02G276300|TraesCS3B02G248400|TraesCS3B02G322000|TraesCS1B02G428800|TraesCS3A02G333300|TraesCS2D02G352400|TraesCS1D02G309200|TraesCS4A02G407500|TraesCS2B02G472800|TraesCS4D02G147500|TraesCS3B02G322200|TraesCS2A02G521400|TraesCS7B02G326400|…	3089
BP	GO:0009416	response to light stimulus	120	32	152	0.0381383	0.22184	TraesCS2B02G406600|TraesCS5A02G478300|TraesCS2B02G117400|TraesCS4B02G209800|TraesCS6B02G207000|TraesCS2D02G099800|TraesCSU02G003000|TraesCS5D02G343400|TraesCS4A02G409600|TraesCS5D02G491000|TraesCS6D02G360800|TraesCS2A02G221300|TraesCS1D02G117900|TraesCS5B02G317700|TraesCS7D02G494900|TraesCS6A02G223500|TraesCS5D02G342600|TraesCS4D02G096400|TraesCS1A02G218500|TraesCS6D02G314300|TraesCS4D02G210500|T…	TraesCS1A02G425100|TraesCS2A02G013000|TraesCS4D02G120400|TraesCS6A02G024400|TraesCS2D02G292300|TraesCS4A02G035400|TraesCS6D02G133100|TraesCS7B02G143600|TraesCS6B02G248400|TraesCS2A02G521400|TraesCS3A02G384400|TraesCS4B02G268100|TraesCS2B02G311000|TraesCS2D02G523100|TraesCS1D02G434100|TraesCS4D02G008200|TraesCS1B02G137600|TraesCS4B02G382700|TraesCS7A02G373800|TraesCS4D02G267500|TraesCS3A02G216200|…	1793
CC	GO:0005789	endoplasmic reticulum membrane	115	37	152	0.70984	1	TraesCS5B02G209100|TraesCS7A02G424300|TraesCS5A02G454500|TraesCS5B02G463900|TraesCS4A02G457600|TraesCS1A02G351900|TraesCS6D02G145600|TraesCS3B02G313000|TraesCS5A02G129500|TraesCS4D02G034400|TraesCS1D02G276600|TraesCS7A02G133600|TraesCS7A02G042600|TraesCS2B02G577400|TraesCS1A02G277400|TraesCS4D02G041900|TraesCS5D02G465500|TraesCS1B02G313400|TraesCS5A02G269300|TraesCS7D02G507300|TraesCS2A02G357200|…	TraesCS3D02G220500|TraesCS6A02G309400|TraesCS5A02G519200|TraesCS5D02G084100|TraesCS1B02G168500|TraesCS4A02G144000|TraesCS2D02G276300|TraesCS1A02G439000|TraesCS1A02G388400|TraesCS6D02G288800|TraesCS5D02G485300|TraesCS2B02G294800|TraesCS7D02G428000|TraesCS7B02G337100|TraesCS3B02G311000|TraesCS3B02G179500|TraesCS5D02G424200|TraesCS3D02G325500|TraesCS3D02G511300|TraesCS5A02G267300|TraesCS4D02G008200|…	2151
MF	GO:0016462	pyrophosphatase activity	105	47	152	1	1	TraesCS5D02G190600|TraesCS3D02G257900|TraesCS2D02G379600|TraesCS3D02G258200|TraesCS6B02G180700|TraesCS7B02G071700|TraesCS5A02G185500|TraesCS5A02G051500|TraesCS1B02G049200|TraesCS5B02G247800|TraesCS4D02G267800|TraesCS4B02G253200|TraesCS5D02G159000|TraesCS5A02G003700|TraesCS4A02G035700|TraesCS1D02G273500|TraesCS4B02G174300|TraesCS7B02G433800|TraesCS7B02G292700|TraesCS5B02G449500|TraesCS2A02G383300|…	TraesCS1D02G107300|TraesCS7D02G069500|TraesCS3D02G326900|TraesCS2A02G301600|TraesCS6A02G389400|TraesCS2B02G514800|TraesCS1A02G309700|TraesCS2A02G063600|TraesCS2D02G276300|TraesCS3B02G248400|TraesCS3B02G322000|TraesCS1B02G428800|TraesCS3A02G333300|TraesCS2D02G352400|TraesCS1D02G309200|TraesCS4A02G407500|TraesCS2B02G472800|TraesCS4D02G147500|TraesCS3B02G322200|TraesCS2A02G521400|TraesCS7B02G326400|…	3048
BP	GO:0051186	cofactor metabolic process	125	25	150	0.970245	1	TraesCS7D02G465400|TraesCS3D02G491400|TraesCS1B02G245400|TraesCS3D02G429900|TraesCS7B02G253600|TraesCSU02G100500|TraesCS2B02G244100|TraesCS1A02G186400|TraesCS2B02G525500|TraesCS1A02G072000|TraesCS5A02G269300|TraesCS3B02G471600|TraesCS7A02G428200|TraesCS1A02G102700|TraesCS1B02G113500|TraesCS3D02G486200|TraesCS1D02G191100|TraesCS7A02G083700|TraesCS6A02G293400|TraesCS1D02G095000|TraesCS5D02G027500|T…	TraesCS6D02G325100|TraesCS4B02G363100|TraesCS1D02G414700|TraesCS1B02G436500|TraesCS1A02G219800|TraesCS4B02G353100|TraesCS4D02G347100|TraesCS2D02G468300|TraesCS4B02G006800|TraesCS6D02G083200|TraesCS6A02G344000|TraesCS2A02G571300|TraesCS6D02G156200|TraesCS7B02G274100|TraesCS5A02G531300|TraesCS5D02G384100|TraesCS5B02G246900|TraesCS3A02G185900|TraesCS7B02G096300|TraesCS5A02G276300|TraesCS6B02G376200|…	2347
BP	GO:0010557	positive regulation of macromolecule biosynthetic process	91	58	149	0.349891	0.913489	TraesCS6D02G087700|TraesCS4A02G409600|TraesCS2A02G163000|TraesCS2A02G446500|TraesCS2B02G232000|TraesCS3A02G379900|TraesCS2B02G399200|TraesCS1B02G419300|TraesCS2D02G378400|TraesCS7D02G353800|TraesCS6D02G298800|TraesCS4B02G239400|TraesCS7A02G054900|TraesCS6B02G263800|TraesCS5B02G235200|TraesCS5D02G129400|TraesCS7D02G127600|TraesCS6A02G235100|TraesCS5D02G244800|TraesCS2B02G212700|TraesCS3A02G242500|…	TraesCS5A02G390500|TraesCS5D02G400300|TraesCS3A02G131900|TraesCS7D02G535300|TraesCS5B02G159100|TraesCS4B02G305300|TraesCS5A02G249000|TraesCS6B02G382700|TraesCS4A02G144000|TraesCS2D02G484600|TraesCS4B02G299600|TraesCS2B02G273500|TraesCS7B02G272500|TraesCS7B02G080300|TraesCS5A02G319200|TraesCS5A02G500500|TraesCS2A02G323200|TraesCS1B02G476700|TraesCS7D02G347500|TraesCS7D02G265000|TraesCS5B02G301400|…	1961
BP	GO:0045935	positive regulation of nucleobase-containing compound metabolic process	90	59	149	0.46682	1	TraesCS6D02G087700|TraesCS4A02G409600|TraesCS2A02G163000|TraesCS2A02G446500|TraesCS2B02G232000|TraesCS3A02G379900|TraesCS2B02G399200|TraesCS1B02G419300|TraesCS2D02G378400|TraesCS7D02G353800|TraesCS6D02G298800|TraesCS4B02G239400|TraesCS7A02G054900|TraesCS6B02G263800|TraesCS5B02G235200|TraesCS5D02G129400|TraesCS7D02G127600|TraesCS6A02G235100|TraesCS5D02G244800|TraesCS2B02G212700|TraesCS3A02G242500|…	TraesCS5A02G390500|TraesCS5D02G400300|TraesCS3A02G131900|TraesCS7D02G535300|TraesCS5B02G159100|TraesCS4B02G305300|TraesCS5A02G249000|TraesCS2B02G273500|TraesCS6B02G382700|TraesCS4A02G144000|TraesCS2D02G484600|TraesCS4B02G299600|TraesCS7A02G146500|TraesCS7B02G272500|TraesCS7B02G080300|TraesCS5A02G319200|TraesCS5A02G500500|TraesCS2A02G323200|TraesCS1B02G476700|TraesCS7D02G347500|TraesCS7A02G068300|…	2008
BP	GO:0010628	positive regulation of gene expression	92	57	149	0.56514	1	TraesCS6D02G087700|TraesCS4A02G409600|TraesCS2A02G163000|TraesCS2A02G446500|TraesCS2B02G232000|TraesCS3A02G379900|TraesCS2B02G399200|TraesCS1B02G419300|TraesCS2D02G378400|TraesCS7D02G353800|TraesCS6D02G298800|TraesCS4B02G239400|TraesCS7A02G054900|TraesCS6B02G263800|TraesCS5B02G235200|TraesCS5D02G129400|TraesCS7D02G127600|TraesCS6A02G235100|TraesCS5D02G244800|TraesCS2B02G212700|TraesCS3A02G242500|…	TraesCS5A02G390500|TraesCS5D02G400300|TraesCS3A02G131900|TraesCS7D02G535300|TraesCS5B02G159100|TraesCS2B02G587800|TraesCS4B02G305300|TraesCS5A02G249000|TraesCS6B02G382700|TraesCS4A02G144000|TraesCS2D02G484600|TraesCS4B02G299600|TraesCS2B02G273500|TraesCS7B02G272500|TraesCS7B02G080300|TraesCS5A02G319200|TraesCS5A02G500500|TraesCS1B02G476700|TraesCS7D02G347500|TraesCS7B02G472600|TraesCS7D02G265000|…	2047
CC	GO:0044437	vacuolar part	103	45	148	0.516561	1	TraesCS3B02G563700|TraesCS4A02G299800|TraesCS3B02G563100|TraesCS7A02G220200|TraesCS6D02G246500|TraesCS5B02G261500|TraesCS4B02G327000|TraesCS2B02G343300|TraesCS3A02G278800|TraesCS4A02G253900|TraesCS7B02G093100|TraesCS6A02G098500|TraesCS4B02G253200|TraesCS3B02G562400|TraesCS6A02G267700|TraesCS3B02G112100|TraesCS2D02G039600|TraesCS6A02G254100|TraesCS2D02G507000|TraesCS6B02G370100|TraesCS3B02G285600|…	TraesCS1D02G194000|TraesCS2D02G483300|TraesCS2A02G444600|TraesCS7B02G243000|TraesCS7B02G016500|TraesCS2B02G524500|TraesCS2D02G173000|TraesCS3A02G155800|TraesCS5A02G403600|TraesCS6A02G260700|TraesCS2D02G325900|TraesCS4A02G407500|TraesCS6B02G370300|TraesCS7B02G196100|TraesCS3D02G254900|TraesCS3A02G123000|TraesCS7D02G428000|TraesCS5A02G203400|TraesCS7B02G337100|TraesCS3A02G183800|TraesCS5D02G041700|…	2014
CC	GO:0005774	vacuolar membrane	103	45	148	0.427625	1	TraesCS3B02G563700|TraesCS4A02G299800|TraesCS3B02G563100|TraesCS7A02G220200|TraesCS6D02G246500|TraesCS5B02G261500|TraesCS4B02G327000|TraesCS2B02G343300|TraesCS3A02G278800|TraesCS4A02G253900|TraesCS7B02G093100|TraesCS6A02G098500|TraesCS4B02G253200|TraesCS3B02G562400|TraesCS6A02G267700|TraesCS3B02G112100|TraesCS2D02G039600|TraesCS6A02G254100|TraesCS2D02G507000|TraesCS6B02G370100|TraesCS3B02G285600|…	TraesCS1D02G194000|TraesCS2D02G483300|TraesCS2A02G444600|TraesCS7B02G243000|TraesCS7B02G016500|TraesCS2B02G524500|TraesCS2D02G173000|TraesCS3A02G155800|TraesCS5A02G403600|TraesCS6A02G260700|TraesCS2D02G325900|TraesCS4A02G407500|TraesCS6B02G370300|TraesCS7B02G196100|TraesCS3D02G254900|TraesCS3A02G123000|TraesCS7D02G428000|TraesCS5A02G203400|TraesCS7B02G337100|TraesCS3A02G183800|TraesCS5D02G041700|…	1979
BP	GO:0005976	polysaccharide metabolic process	101	46	147	0.00785116	0.0677505	TraesCS7B02G327400|TraesCS3D02G478000|TraesCS6B02G342600|TraesCS7D02G201000|TraesCS2D02G018000|TraesCS2A02G139600|TraesCS6D02G291800|TraesCS7D02G351300|TraesCS3D02G260300|TraesCS2B02G215000|TraesCS6A02G408300|TraesCS6A02G312400|TraesCS7A02G427100|TraesCS7A02G189000|TraesCS3D02G477300|TraesCS7A02G063300|TraesCS3D02G269800|TraesCS3B02G293200|TraesCS2A02G527600|TraesCS6D02G392100|TraesCS6D02G199500|…	TraesCS1D02G146600|TraesCS6B02G217100|TraesCS7A02G276300|TraesCS5B02G175800|TraesCS5D02G182600|TraesCS5A02G389000|TraesCS4B02G144800|TraesCS2A02G098400|TraesCS6D02G090900|TraesCS1A02G116200|TraesCS4A02G407500|TraesCS3B02G324500|TraesCS3A02G336200|TraesCS2A02G468400|TraesCS7B02G034600|TraesCS3A02G038200|TraesCS6B02G160200|TraesCS2D02G080400|TraesCS4A02G092500|TraesCS2A02G566000|TraesCS7A02G251400|…	1640
BP	GO:0009651	response to salt stress	106	41	147	0.719128	1	TraesCS5A02G478300|TraesCS4D02G034400|TraesCSU02G100500|TraesCS7A02G195800|TraesCS5D02G491000|TraesCS3D02G382600|TraesCS3B02G404500|TraesCS1B02G419300|TraesCS5B02G247800|TraesCS5D02G242700|TraesCS4B02G239400|TraesCS5B02G086900|TraesCS5A02G003700|TraesCS6B02G276300|TraesCS6B02G263800|TraesCS6D02G314300|TraesCS4D02G228900|TraesCS2B02G247300|TraesCS6A02G327500|TraesCS5D02G129400|TraesCS6A02G235100|T…	TraesCS2D02G262100|TraesCS7A02G209100|TraesCS2A02G389900|TraesCS2A02G094700|TraesCS1D02G303400|TraesCS7A02G121700|TraesCS2D02G388800|TraesCS3D02G340100|TraesCS5A02G097800|TraesCS2A02G323200|TraesCS4B02G230100|TraesCS4A02G173900|TraesCS7D02G265000|TraesCS5A02G221600|TraesCS4A02G035400|TraesCS4B02G268100|TraesCS4B02G006800|TraesCS2D02G599700|TraesCS5B02G472600|TraesCS1D02G147400|TraesCS4A02G296200|…	2086
BP	GO:0042592	homeostatic process	101	44	145	0.462231	1	TraesCS4A02G299800|TraesCS2B02G275100|TraesCS5B02G454100|TraesCS1D02G405200|TraesCS4A02G457600|TraesCS5B02G261500|TraesCS4D02G034400|TraesCS3B02G145500|TraesCS6D02G115400|TraesCS7A02G183100|TraesCS5D02G373700|TraesCS5A02G051500|TraesCS6A02G125500|TraesCS1B02G455100|TraesCS3B02G116100|TraesCS6B02G225200|TraesCS2D02G507000|TraesCS7D02G412900|TraesCS5B02G063700|TraesCS2B02G376700|TraesCS3D02G475600|…	TraesCS2A02G013000|TraesCS2A02G444600|TraesCS6D02G118900|TraesCS7D02G416400|TraesCS2B02G587800|TraesCS2B02G359000|TraesCS2D02G285700|TraesCS4D02G122200|TraesCS1A02G388400|TraesCS4A02G050500|TraesCS1A02G406300|TraesCS7A02G263000|TraesCS2B02G370900|TraesCS1A02G168600|TraesCS3D02G449900|TraesCS3B02G238100|TraesCS4A02G371100|TraesCS5A02G421700|TraesCS3D02G332200|TraesCS3A02G183800|TraesCS7D02G263700|…	1952
BP	GO:0050793	regulation of developmental process	106	38	144	0.997803	1	TraesCS5B02G490400|TraesCS5B02G460900|TraesCS5A02G488500|TraesCS4A02G081000|TraesCS3B02G375600|TraesCS1D02G038000|TraesCS7D02G049800|TraesCS3A02G379900|TraesCS6B02G255400|TraesCS1A02G330500|TraesCS2A02G307900|TraesCS6D02G298800|TraesCS7A02G054700|TraesCS5B02G317700|TraesCS4B02G174000|TraesCS4B02G170100|TraesCS3B02G288100|TraesCS4A02G174100|TraesCS2B02G121800|TraesCS4A02G412100|TraesCS4B02G380600|…	TraesCS5A02G390500|TraesCS1A02G444200|TraesCS3D02G220500|TraesCS3D02G489700|TraesCS1D02G452200|TraesCS1A02G410500|TraesCS2B02G059500|TraesCS5B02G197400|TraesCS5D02G400300|TraesCS7A02G002100|TraesCS7D02G554000|TraesCS3D02G381300|TraesCS4A02G035400|TraesCS6B02G248400|TraesCS4A02G371100|TraesCS1A02G411200|TraesCS4B02G268100|TraesCS4A02G041400|TraesCS4B02G091500|TraesCS1B02G435900|TraesCS7D02G416400|…	2428
BP	GO:0051254	positive regulation of RNA metabolic process	88	55	143	0.341042	0.913489	TraesCS6D02G087700|TraesCS4A02G409600|TraesCS2A02G163000|TraesCS2A02G446500|TraesCS2B02G232000|TraesCS3A02G379900|TraesCS2B02G399200|TraesCS1B02G419300|TraesCS2D02G378400|TraesCS7D02G353800|TraesCS6D02G298800|TraesCS4B02G239400|TraesCS7A02G054900|TraesCS6B02G263800|TraesCS5B02G235200|TraesCS5D02G129400|TraesCS7D02G127600|TraesCS6A02G235100|TraesCS5D02G244800|TraesCS2B02G212700|TraesCS3A02G242500|…	TraesCS5A02G390500|TraesCS5D02G400300|TraesCS3A02G131900|TraesCS7D02G535300|TraesCS5B02G159100|TraesCS4B02G305300|TraesCS5A02G249000|TraesCS6B02G382700|TraesCS4A02G144000|TraesCS2D02G484600|TraesCS4B02G299600|TraesCS2B02G273500|TraesCS7B02G272500|TraesCS7B02G080300|TraesCS5A02G319200|TraesCS5A02G500500|TraesCS1B02G476700|TraesCS7D02G347500|TraesCS7D02G265000|TraesCS5B02G301400|TraesCS5B02G246700|…	1877
BP	GO:1901565	organonitrogen compound catabolic process	104	39	143	0.511641	1	TraesCS1A02G255400|TraesCS2A02G381000|TraesCS5A02G521200|TraesCS4A02G219500|TraesCS3D02G216700|TraesCS3B02G229900|TraesCS2D02G379600|TraesCS3B02G515100|TraesCS5D02G112200|TraesCS4D02G351500|TraesCS5B02G280100|TraesCS3B02G484600|TraesCS3A02G199600|TraesCS4D02G267800|TraesCS7D02G351300|TraesCS3D02G260300|TraesCS2A02G380900|TraesCS2D02G162600|TraesCS4A02G035700|TraesCS4A02G401300|TraesCS5A02G221900|…	TraesCS6D02G325100|TraesCS5A02G099900|TraesCS5A02G059300|TraesCS6B02G376200|TraesCS7A02G421600|TraesCS5D02G071100|TraesCS4A02G144000|TraesCS6B02G247000|TraesCS1A02G388400|TraesCS3D02G233300|TraesCS7B02G392400|TraesCS3B02G384900|TraesCS6A02G247500|TraesCS2D02G129900|TraesCS2A02G035700|TraesCS2B02G400000|TraesCS6B02G312000|TraesCS2B02G048700|TraesCS2D02G379000|TraesCS7A02G269600|TraesCS5A02G155500|…	1944
MF	GO:0008233	peptidase activity	88	55	143	0.999846	1	TraesCS3B02G155900|TraesCS4A02G219500|TraesCS3D02G216700|TraesCS7A02G483200|TraesCS3B02G515100|TraesCS4A02G255700|TraesCS3B02G356700|TraesCSU02G067600|TraesCS2A02G421500|TraesCS6D02G250100|TraesCS2A02G401000|TraesCS2A02G422100|TraesCS4A02G471500|TraesCS6B02G370100|TraesCS5A02G221900|TraesCS4B02G352100|TraesCS6B02G156000|TraesCS2A02G046500|TraesCS3A02G327300|TraesCS5D02G322200|TraesCS5A02G027000|T…	TraesCS5B02G377700|TraesCS5D02G314300|TraesCS3D02G304700|TraesCS6A02G317401|TraesCS5D02G314100|TraesCS5A02G228900|TraesCS5B02G307600|TraesCS2D02G001500|TraesCS5D02G401300|TraesCS5B02G063000|TraesCS5B02G368300|TraesCS3B02G597900|TraesCS5D02G238800|TraesCS6B02G370300|TraesCS6B02G312000|TraesCS7B02G392400|TraesCS4B02G060600|TraesCS7D02G279900|TraesCS3B02G378600|TraesCS2A02G316500|TraesCS5B02G227600|…	2551
BP	GO:0045229	external encapsulating structure organization	104	38	142	0.320235	0.879459	TraesCS2B02G117400|TraesCS1D02G299700|TraesCS2D02G099800|TraesCS1A02G276200|TraesCS1A02G212000|TraesCS6B02G342600|TraesCS7D02G201000|TraesCS7D02G391800|TraesCS2A02G139600|TraesCS6D02G291800|TraesCS6A02G408300|TraesCS1D02G334400|TraesCS7D02G389500|TraesCS3B02G333100|TraesCS6A02G312400|TraesCS7A02G427100|TraesCS3A02G303200|TraesCS7A02G063300|TraesCS3D02G269800|TraesCS2A02G527600|TraesCS6D02G392100|…	TraesCS1D02G146600|TraesCS2D02G163000|TraesCS2A02G545000|TraesCS7A02G276300|TraesCS4B02G144800|TraesCS7B02G228600|TraesCS4A02G229600|TraesCS6A02G136400|TraesCS1A02G116200|TraesCS3D02G215500|TraesCS3B02G324500|TraesCS3A02G336200|TraesCS2A02G468400|TraesCS2D02G080400|TraesCS7A02G327900|TraesCS2A02G566000|TraesCS2A02G433500|TraesCS6D02G224600|TraesCS3B02G243500|TraesCS1D02G215500|TraesCS3B02G190700|…	1855
BP	GO:0045893	positive regulation of transcription, DNA-templated	86	55	141	0.120035	0.481439	TraesCS6D02G087700|TraesCS4A02G409600|TraesCS2A02G163000|TraesCS2A02G446500|TraesCS2B02G232000|TraesCS3A02G379900|TraesCS2B02G399200|TraesCS1B02G419300|TraesCS2D02G378400|TraesCS7D02G353800|TraesCS6D02G298800|TraesCS4B02G239400|TraesCS7A02G054900|TraesCS6B02G263800|TraesCS5B02G235200|TraesCS5D02G129400|TraesCS7D02G127600|TraesCS6A02G235100|TraesCS5D02G244800|TraesCS2B02G212700|TraesCS3A02G242500|…	TraesCS5A02G390500|TraesCS5D02G400300|TraesCS3A02G131900|TraesCS7D02G535300|TraesCS5B02G159100|TraesCS4B02G305300|TraesCS5A02G249000|TraesCS6B02G382700|TraesCS4A02G144000|TraesCS2D02G484600|TraesCS4B02G299600|TraesCS2B02G273500|TraesCS7B02G272500|TraesCS7B02G080300|TraesCS5A02G319200|TraesCS5A02G500500|TraesCS1B02G476700|TraesCS7D02G347500|TraesCS7D02G265000|TraesCS5B02G301400|TraesCS5B02G246700|…	1738
BP	GO:1903508	positive regulation of nucleic acid-templated transcription	86	55	141	0.142167	0.530547	TraesCS6D02G087700|TraesCS4A02G409600|TraesCS2A02G163000|TraesCS2A02G446500|TraesCS2B02G232000|TraesCS3A02G379900|TraesCS2B02G399200|TraesCS1B02G419300|TraesCS2D02G378400|TraesCS7D02G353800|TraesCS6D02G298800|TraesCS4B02G239400|TraesCS7A02G054900|TraesCS6B02G263800|TraesCS5B02G235200|TraesCS5D02G129400|TraesCS7D02G127600|TraesCS6A02G235100|TraesCS5D02G244800|TraesCS2B02G212700|TraesCS3A02G242500|…	TraesCS5A02G390500|TraesCS5D02G400300|TraesCS3A02G131900|TraesCS7D02G535300|TraesCS5B02G159100|TraesCS4B02G305300|TraesCS5A02G249000|TraesCS6B02G382700|TraesCS4A02G144000|TraesCS2D02G484600|TraesCS4B02G299600|TraesCS2B02G273500|TraesCS7B02G272500|TraesCS7B02G080300|TraesCS5A02G319200|TraesCS5A02G500500|TraesCS1B02G476700|TraesCS7D02G347500|TraesCS7D02G265000|TraesCS5B02G301400|TraesCS5B02G246700|…	1753
BP	GO:1902680	positive regulation of RNA biosynthetic process	86	55	141	0.142167	0.530547	TraesCS6D02G087700|TraesCS4A02G409600|TraesCS2A02G163000|TraesCS2A02G446500|TraesCS2B02G232000|TraesCS3A02G379900|TraesCS2B02G399200|TraesCS1B02G419300|TraesCS2D02G378400|TraesCS7D02G353800|TraesCS6D02G298800|TraesCS4B02G239400|TraesCS7A02G054900|TraesCS6B02G263800|TraesCS5B02G235200|TraesCS5D02G129400|TraesCS7D02G127600|TraesCS6A02G235100|TraesCS5D02G244800|TraesCS2B02G212700|TraesCS3A02G242500|…	TraesCS5A02G390500|TraesCS5D02G400300|TraesCS3A02G131900|TraesCS7D02G535300|TraesCS5B02G159100|TraesCS4B02G305300|TraesCS5A02G249000|TraesCS6B02G382700|TraesCS4A02G144000|TraesCS2D02G484600|TraesCS4B02G299600|TraesCS2B02G273500|TraesCS7B02G272500|TraesCS7B02G080300|TraesCS5A02G319200|TraesCS5A02G500500|TraesCS1B02G476700|TraesCS7D02G347500|TraesCS7D02G265000|TraesCS5B02G301400|TraesCS5B02G246700|…	1753
BP	GO:1901135	carbohydrate derivative metabolic process	104	36	140	0.94674	1	TraesCSU02G201400|TraesCS5B02G460900|TraesCS2D02G379600|TraesCS1D02G038000|TraesCSU02G100500|TraesCS7A02G042600|TraesCS5A02G269300|TraesCS1B02G411100|TraesCS5B02G207900|TraesCS7D02G351300|TraesCS3D02G260300|TraesCS3B02G333100|TraesCS1D02G231600|TraesCS2A02G383300|TraesCS2B02G525500|TraesCS4B02G116200|TraesCS3A02G303200|TraesCSU02G037500|TraesCS3B02G293200|TraesCS6D02G237800|TraesCS7B02G086800|Tra…	TraesCS4A02G212800|TraesCS6D02G325100|TraesCS2B02G197300|TraesCS3D02G055400|TraesCS2D02G271500|TraesCS6B02G251600|TraesCS6D02G204800|TraesCS2B02G377500|TraesCS2D02G356900|TraesCS6B02G247000|TraesCS6A02G344000|TraesCS4B02G103000|TraesCS2D02G129900|TraesCS4B02G353100|TraesCS5A02G412100|TraesCS4D02G347100|TraesCS3A02G055500|TraesCS4B02G006800|TraesCS7A02G251400|TraesCS1A02G247100|TraesCS7D02G249500|…	2156
BP	GO:0044271	cellular nitrogen compound biosynthetic process	103	37	140	1	1	TraesCS2D02G518200|TraesCS7D02G197800|TraesCS1B02G245400|TraesCS2D02G379600|TraesCS5A02G525400|TraesCS5D02G501300|TraesCS2D02G168400|TraesCS7A02G042600|TraesCS1B02G388700|TraesCS1B02G419300|TraesCS1A02G072000|TraesCS1B02G436700|TraesCS4B02G239400|TraesCS6D02G211500|TraesCS5B02G086900|TraesCS7A02G282400|TraesCS3D02G107900|TraesCS3D02G177400|TraesCS1D02G231600|TraesCS7B02G423900|TraesCS2A02G383300|…	TraesCS6B02G251600|TraesCS6D02G204800|TraesCS2B02G377500|TraesCS2A02G063600|TraesCS2D02G356900|TraesCS1B02G021000|TraesCS1A02G219800|TraesCS6B02G190100|TraesCS2D02G129900|TraesCS4A02G398300|TraesCS2A02G035700|TraesCS7A02G082000|TraesCS2D02G468300|TraesCS3A02G147200|TraesCS6D02G083200|TraesCS7D02G265600|TraesCS2B02G048700|TraesCS2D02G529000|TraesCS6D02G062500|TraesCS2B02G556600|TraesCS7A02G466000|…	4350
MF	GO:0070011	peptidase activity, acting on L-amino acid peptides	86	51	137	0.999893	1	TraesCS3B02G155900|TraesCS4A02G219500|TraesCS3D02G216700|TraesCS7A02G483200|TraesCS3B02G515100|TraesCS4A02G255700|TraesCS3B02G356700|TraesCSU02G067600|TraesCS2A02G421500|TraesCS6D02G250100|TraesCS2A02G401000|TraesCS2A02G422100|TraesCS4A02G471500|TraesCS6B02G370100|TraesCS5A02G221900|TraesCS4B02G352100|TraesCS6B02G156000|TraesCS2A02G046500|TraesCS3A02G327300|TraesCS5D02G322200|TraesCS5A02G027000|T…	TraesCS5B02G377700|TraesCS3D02G304700|TraesCS5D02G314100|TraesCS5B02G368300|TraesCS5B02G307600|TraesCS2D02G001500|TraesCS5D02G401300|TraesCS6D02G264200|TraesCS5B02G063000|TraesCS3B02G597900|TraesCS5D02G238800|TraesCS6B02G370300|TraesCS6B02G312000|TraesCS7B02G392400|TraesCS4B02G060600|TraesCS7D02G279900|TraesCS3B02G378600|TraesCS2A02G316500|TraesCS5B02G227600|TraesCSU02G001100|TraesCS4A02G375400|T…	2475
BP	GO:0009415	response to water	96	40	136	0.231348	0.719707	TraesCS5B02G332500|TraesCS2D02G543900|TraesCS2A02G163000|TraesCS6B02G180700|TraesCS6A02G350300|TraesCS1B02G273700|TraesCS3B02G404500|TraesCS5D02G129400|TraesCS7D02G353800|TraesCS6B02G420600|TraesCS2B02G271700|TraesCS5D02G242700|TraesCS1D02G117900|TraesCS5A02G003700|TraesCS1D02G263200|TraesCS4D02G228900|TraesCS3D02G518000|TraesCS1A02G029800|TraesCS4B02G276200|TraesCS7D02G127600|TraesCS3B02G404600|…	TraesCS2D02G483300|TraesCS2D02G262100|TraesCS2A02G094700|TraesCS1D02G303400|TraesCS6D02G333600|TraesCS1B02G168500|TraesCS6B02G383500|TraesCS6B02G383600|TraesCS4A02G035400|TraesCS4A02G208400|TraesCS4B02G167500|TraesCS2A02G407700|TraesCS7B02G201900|TraesCS4A02G173900|TraesCS7D02G265000|TraesCS4B02G268100|TraesCS7D02G297000|TraesCS5A02G424700|TraesCS6A02G260700|TraesCS5B02G472600|TraesCS4B02G096700|…	1736
BP	GO:0071555	cell wall organization	99	37	136	0.270847	0.801334	TraesCS2B02G117400|TraesCS1D02G299700|TraesCS2D02G099800|TraesCS1A02G276200|TraesCS7B02G327400|TraesCS6B02G342600|TraesCS7D02G201000|TraesCS2A02G139600|TraesCS6D02G291800|TraesCS6A02G408300|TraesCS1D02G334400|TraesCS3B02G333100|TraesCS6A02G312400|TraesCS7A02G427100|TraesCS3A02G303200|TraesCS7A02G063300|TraesCS3D02G269800|TraesCS2A02G527600|TraesCS6D02G392100|TraesCS7D02G389500|TraesCS7B02G296000|…	TraesCS1D02G146600|TraesCS2D02G163000|TraesCS2A02G545000|TraesCS7A02G276300|TraesCS4B02G144800|TraesCS7B02G228600|TraesCS4A02G229600|TraesCS6A02G136400|TraesCS1A02G116200|TraesCS3D02G215500|TraesCS3B02G324500|TraesCS3A02G336200|TraesCS2A02G468400|TraesCS2D02G080400|TraesCS7A02G327900|TraesCS2A02G566000|TraesCS2A02G433500|TraesCS6D02G224600|TraesCS3B02G243500|TraesCS1D02G215500|TraesCS3B02G190700|…	1754
MF	GO:0046983	protein dimerization activity	95	41	136	0.999999	1	TraesCS4A02G081000|TraesCS4B02G056600|TraesCS4D02G056900|TraesCS3D02G002100|TraesCS7B02G071700|TraesCS6A02G396300|TraesCS3B02G404500|TraesCS1D02G073100|TraesCS5B02G247800|TraesCS5B02G086900|TraesCS1A02G102700|TraesCS1B02G113500|TraesCS5B02G235200|TraesCS2A02G377500|TraesCS3D02G518000|TraesCS3B02G404600|TraesCS2A02G271700|TraesCS2B02G212700|TraesCS3D02G435200|TraesCS3A02G204800|TraesCS4A02G234500|…	TraesCS7B02G128800|TraesCS5A02G197200|TraesCS1A02G367900|TraesCS2D02G306700|TraesCS3D02G434900|TraesCS7B02G080300|TraesCS6D02G008200|TraesCS2B02G273500|TraesCS1B02G021000|TraesCS5A02G319200|TraesCS3B02G155200|TraesCS6B02G190100|TraesCS3D02G351400|TraesCS5A02G503500|TraesCS4A02G163300|TraesCS3B02G552400|TraesCS1B02G386600|TraesCS7B02G336900|TraesCS5A02G391800|TraesCS2A02G409400|TraesCS1D02G195300|…	2647
MF	GO:0016829	lyase activity	112	22	134	0.00768145	0.0551952	TraesCS2A02G381000|TraesCS5A02G521200|TraesCS6D02G065100|TraesCS2B02G079100|TraesCS2A02G520800|TraesCS2D02G518200|TraesCS5D02G068400|TraesCS1A02G188000|TraesCS2D02G018000|TraesCS2D02G030100|TraesCS4B02G237600|TraesCS2B02G445500|TraesCS2A02G027800|TraesCS2A02G380900|TraesCS5A02G203700|TraesCS5A02G522600|TraesCS7D02G073600|TraesCS2D02G394200|TraesCS2B02G308400|TraesCS4A02G401300|TraesCS1D02G231600|…	TraesCS5B02G299700|TraesCS2A02G136500|TraesCS7A02G276300|TraesCS3D02G220500|TraesCS1B02G168500|TraesCS2A02G382700|TraesCS5B02G240400|TraesCS1A02G113600|TraesCS3D02G258400|TraesCS1D02G331600|TraesCS2B02G400000|TraesCS2B02G429300|TraesCS2D02G379000|TraesCS2D02G445800|TraesCS6D02G156200|TraesCS2B02G181900|TraesCS5D02G244200|TraesCS2D02G477300|TraesCS4B02G268500|TraesCS1B02G133900|TraesCS5B02G235400|…	1479
BP	GO:0006979	response to oxidative stress	109	23	132	0.0484346	0.259862	TraesCS5A02G478300|TraesCS2A02G024700|TraesCS3B02G375600|TraesCS5D02G491000|TraesCS3A02G356600|TraesCS7A02G428200|TraesCS4B02G170100|TraesCS5B02G012000|TraesCS2D02G338200|TraesCS6D02G314300|TraesCS2B02G247300|TraesCS5D02G026400|TraesCS3B02G549200|TraesCS2B02G121800|TraesCS3D02G349100|TraesCS3B02G048800|TraesCS5D02G491400|TraesCS6B02G278100|TraesCS7B02G410300|TraesCS3A02G413600|TraesCS3D02G025200|…	TraesCS1A02G425100|TraesCS1A02G159500|TraesCS2A02G094700|TraesCS1A02G410500|TraesCS4A02G208400|TraesCS2A02G323200|TraesCS4B02G211600|TraesCS7B02G326400|TraesCS7A02G116000|TraesCS1D02G434100|TraesCS2A02G571300|TraesCS6D02G156200|TraesCS4D02G109500|TraesCS4B02G382700|TraesCS2A02G323000|TraesCS1B02G440300|TraesCS5B02G246900|TraesCS3A02G185900|TraesCS1D02G418000|TraesCS5A02G097800|TraesCS1B02G331300|…	1555
MF	GO:0017111	nucleoside-triphosphatase activity	92	40	132	1	1	TraesCS5D02G190600|TraesCS3D02G257900|TraesCS3D02G258200|TraesCS6B02G180700|TraesCS7B02G071700|TraesCS5A02G185500|TraesCS5A02G051500|TraesCS5B02G247800|TraesCS4D02G267800|TraesCS4B02G253200|TraesCS5D02G159000|TraesCS5A02G003700|TraesCS4A02G035700|TraesCS4B02G174300|TraesCS7B02G292700|TraesCS5B02G449500|TraesCS5A02G449400|TraesCS5D02G455900|TraesCSU02G097600|TraesCS1D02G004700|TraesCS4A02G331100|T…	TraesCS1D02G107300|TraesCS7D02G069500|TraesCS3D02G326900|TraesCS2A02G301600|TraesCS6A02G389400|TraesCS2B02G514800|TraesCS1A02G309700|TraesCS2A02G063600|TraesCS2D02G276300|TraesCS3B02G248400|TraesCS3A02G333300|TraesCS1B02G428800|TraesCS2D02G352400|TraesCS1D02G309200|TraesCS4A02G407500|TraesCS2B02G472800|TraesCS4D02G147500|TraesCS2A02G521400|TraesCS7B02G326400|TraesCS3A02G123000|TraesCS5D02G551400|…	2859
BP	GO:0018130	heterocycle biosynthetic process	98	33	131	1	1	TraesCS2D02G518200|TraesCS1B02G245400|TraesCS2D02G379600|TraesCS5D02G354300|TraesCS7A02G354800|TraesCS5D02G501300|TraesCS2D02G168400|TraesCS2B02G187300|TraesCS1B02G419300|TraesCS4B02G239400|TraesCS5B02G086900|TraesCS5B02G239700|TraesCS7A02G282400|TraesCS3D02G107900|TraesCS1D02G231600|TraesCS4D02G258000|TraesCS2A02G383300|TraesCS2B02G525500|TraesCS4D02G264500|TraesCS3D02G263000|TraesCS4B02G116200|…	TraesCS6B02G251600|TraesCS6D02G204800|TraesCS2B02G377500|TraesCS2D02G356900|TraesCS2D02G070400|TraesCS1B02G021000|TraesCS1A02G219800|TraesCS6B02G190100|TraesCS3B02G308000|TraesCS2D02G129900|TraesCS2D02G468300|TraesCS3A02G147200|TraesCS6D02G083200|TraesCS7D02G265600|TraesCS2D02G529000|TraesCS6D02G062500|TraesCS5D02G041700|TraesCS2B02G556600|TraesCS7A02G466000|TraesCS5A02G149100|TraesCS7D02G051100|…	3041
BP	GO:0009791	post-embryonic development	90	40	130	0.395482	0.955661	TraesCS2B02G406600|TraesCS5A02G102600|TraesCS3B02G199400|TraesCS4B02G209800|TraesCS4A02G081000|TraesCS7D02G155100|TraesCS6D02G328800|TraesCS1B02G388700|TraesCS4D02G351500|TraesCS5B02G142100|TraesCS7D02G391800|TraesCS3B02G404500|TraesCS2D02G104600|TraesCS5B02G086900|TraesCS5B02G317700|TraesCS7A02G282400|TraesCS6D02G314300|TraesCS4D02G210500|TraesCS5A02G449800|TraesCS3B02G404600|TraesCS6D02G026200|…	TraesCS1A02G425100|TraesCS2A02G013000|TraesCS3D02G220500|TraesCS1D02G452200|TraesCS5D02G486600|TraesCS2D02G100300|TraesCS5B02G262400|TraesCS2A02G382400|TraesCS5A02G049100|TraesCS4D02G285100|TraesCS5A02G411500|TraesCS2A02G514200|TraesCS5B02G273500|TraesCS2A02G100800|TraesCS2D02G515800|TraesCS6D02G133100|TraesCS2A02G521400|TraesCS3A02G440300|TraesCS5B02G415100|TraesCS7A02G128600|TraesCS5B02G054200|…	1724
CC	GO:0044428	nuclear part	83	47	130	1	1	TraesCS1D02G397500|TraesCS5A02G096000|TraesCS1D02G195700|TraesCS2D02G104600|TraesCS6D02G087700|TraesCS4A02G175100|TraesCS5B02G128400|TraesCS4A02G215300|TraesCS2D02G215500|TraesCS3A02G325400|TraesCS5A02G115100|TraesCS1D02G090400|TraesCS4A02G032200|TraesCS1A02G192300|TraesCS3D02G402300|TraesCS5A02G206300|TraesCS5D02G038000|TraesCS5A02G129700|TraesCS5A02G533500|TraesCS7A02G066300|TraesCS5D02G125700|…	TraesCS5A02G390500|TraesCS1D02G270700|TraesCS3D02G220500|TraesCS4A02G050200|TraesCS3D02G123800|TraesCS3A02G278700|TraesCS1A02G311800|TraesCS5D02G400300|TraesCS6A02G260700|TraesCS2A02G478000|TraesCS2D02G352400|TraesCS5D02G037800|TraesCS6D02G103400|TraesCS3A02G180500|TraesCS6B02G190100|TraesCS6D02G199700|TraesCS6A02G251400|TraesCS6B02G382700|TraesCS7A02G128600|TraesCS6A02G285300|TraesCS3A02G035900|…	4630
MF	GO:0016746	transferase activity, transferring acyl groups	82	46	128	0.849267	1	TraesCS1D02G282300|TraesCS2D02G582000|TraesCS7A02G537300|TraesCS5D02G313900|TraesCS7D02G197800|TraesCS1A02G173800|TraesCS1D02G414600|TraesCS1A02G278800|TraesCS4A02G259300|TraesCS1D02G164900|TraesCS3B02G382900|TraesCS4D02G001300|TraesCS5D02G342700|TraesCS1D02G142700|TraesCS1A02G283100|TraesCS2D02G354300|TraesCS1B02G243700|TraesCS2A02G313500|TraesCS6D02G166600|TraesCS5B02G307300|TraesCS4A02G042700|…	TraesCS2D02G353200|TraesCS2D02G440900|TraesCS6A02G024400|TraesCS4A02G468400|TraesCS7A02G094300|TraesCS2A02G002700|TraesCS7A02G002000|TraesCS5B02G296300|TraesCS4A02G048300|TraesCS2A02G345500|TraesCS3D02G127800|TraesCS3D02G127500|TraesCS2A02G323200|TraesCS1A02G219800|TraesCS7D02G020900|TraesCS4A02G394600|TraesCS7B02G038400|TraesCS4B02G353100|TraesCS2D02G562700|TraesCS6B02G128200|TraesCS4D02G347100|…	1891
BP	GO:0009414	response to water deprivation	92	34	126	0.441231	1	TraesCS5B02G332500|TraesCS2D02G543900|TraesCS2A02G163000|TraesCS6B02G180700|TraesCS1B02G273700|TraesCS3B02G404500|TraesCS5D02G129400|TraesCS7D02G353800|TraesCS6B02G420600|TraesCS2B02G271700|TraesCS5D02G242700|TraesCS1D02G117900|TraesCS5A02G003700|TraesCS1D02G263200|TraesCS1B02G223300|TraesCS3D02G518000|TraesCS1A02G029800|TraesCS4B02G276200|TraesCS7D02G127600|TraesCS3B02G404600|TraesCS4D02G228900|…	TraesCS2D02G483300|TraesCS2D02G262100|TraesCS2A02G094700|TraesCS1D02G303400|TraesCS1B02G168500|TraesCS4A02G035400|TraesCS4A02G208400|TraesCS4B02G167500|TraesCS2A02G407700|TraesCS7B02G201900|TraesCS4A02G173900|TraesCS7D02G265000|TraesCS4B02G268100|TraesCS7D02G297000|TraesCS6A02G260700|TraesCS5B02G472600|TraesCS2D02G300100|TraesCS4B02G096700|TraesCS4D02G109500|TraesCS2D02G484600|TraesCS2A02G301500|…	1687
BP	GO:0048878	chemical homeostasis	82	41	123	0.0112515	0.0901584	TraesCS5B02G031800|TraesCS2A02G199000|TraesCS5D02G373700|TraesCS4D02G034400|TraesCS3D02G534600|TraesCS6D02G213100|TraesCS1D02G342300|TraesCS2D02G356300|TraesCS5D02G313900|TraesCS4A02G457600|TraesCS5A02G031700|TraesCS6D02G116100|TraesCS5A02G143900|TraesCS5A02G244000|TraesCS1A02G340300|TraesCS3A02G006700|TraesCS2B02G563800|TraesCS7D02G296500|TraesCS3B02G145500|TraesCS7D02G184700|TraesCS5B02G307300|…	TraesCS2A02G013000|TraesCS4A02G050500|TraesCS6D02G118900|TraesCS2B02G587800|TraesCS2B02G359000|TraesCS2D02G285700|TraesCS4D02G122200|TraesCS1A02G388400|TraesCS2A02G444600|TraesCS1B02G436500|TraesCS7A02G263000|TraesCS2B02G370900|TraesCS1A02G168600|TraesCS3D02G449900|TraesCS3B02G238100|TraesCS5A02G421700|TraesCS3D02G332200|TraesCS3A02G183800|TraesCS7D02G263700|TraesCS1A02G406300|TraesCS4B02G254300|…	1362
BP	GO:0009059	macromolecule biosynthetic process	69	54	123	1	1	TraesCS1D02G282300|TraesCS5A02G394900|TraesCS1D02G002300|TraesCS6B02G342100|TraesCS3D02G404100|TraesCS1D02G003700|TraesCS5A02G167300|TraesCS2B02G215000|TraesCS7D02G200600|TraesCS3B02G382900|TraesCS6B02G052300|TraesCS3A02G001600|TraesCS5A02G253200|TraesCS1A02G283100|TraesCS3D02G411400|TraesCS3A02G372400|TraesCS5D02G319700|TraesCS7A02G354800|TraesCS3B02G404800|TraesCS5D02G501300|TraesCS1B02G432900|…	TraesCS1D02G146600|TraesCS7A02G082000|TraesCS5B02G175800|TraesCS5D02G182600|TraesCS4B02G144800|TraesCS2A02G063600|TraesCS5A02G411500|TraesCS6D02G090900|TraesCS7A02G220300|TraesCS1A02G116200|TraesCS1B02G167200|TraesCS3B02G324500|TraesCS3A02G336200|TraesCS6B02G190100|TraesCS7B02G034600|TraesCS6B02G160200|TraesCS5B02G415100|TraesCS2D02G080400|TraesCS4A02G092500|TraesCS3A02G147200|TraesCS5A02G149100|…	3582
BP	GO:0019637	organophosphate metabolic process	85	37	122	0.997724	1	TraesCS1D02G282300|TraesCS1A02G255400|TraesCS3D02G491400|TraesCS2D02G405600|TraesCS7D02G457800|TraesCS5D02G343200|TraesCS2B02G094300|TraesCS3D02G493700|TraesCS5D02G285100|TraesCS7D02G419800|TraesCS5B02G336100|TraesCS6B02G052300|TraesCS6D02G358000|TraesCS3A02G330600|TraesCS7B02G327600|TraesCS1D02G305500|TraesCS1B02G411100|TraesCSU02G100500|TraesCS5D02G153200|TraesCS4D02G185300|TraesCS2D02G168400|T…	TraesCS6D02G325100|TraesCS2B02G197300|TraesCS6B02G251600|TraesCS6D02G204800|TraesCS3A02G278700|TraesCS2D02G356900|TraesCS7A02G263000|TraesCS4B02G230100|TraesCS4A02G259700|TraesCS2D02G129900|TraesCS4B02G353100|TraesCS3D02G312200|TraesCS5A02G412100|TraesCS4D02G347100|TraesCS4B02G006800|TraesCS3D02G332200|TraesCS6D02G083200|TraesCS7D02G263700|TraesCS3A02G147200|TraesCS6A02G344000|TraesCS3A02G355800|…	2093
CC	GO:0000139	Golgi membrane	90	32	122	0.359108	1	TraesCS5B02G460900|TraesCS2A02G401000|TraesCS4D02G307300|TraesCS1D02G038000|TraesCS4D02G034400|TraesCS2A02G139600|TraesCS6D02G211500|TraesCS2D02G397900|TraesCS1D02G334400|TraesCS5B02G233700|TraesCS1B02G293700|TraesCS1D02G231600|TraesCS4B02G057400|TraesCS1D02G004700|TraesCS3D02G269800|TraesCS2A02G527600|TraesCS1A02G066300|TraesCS5D02G462400|TraesCS7B02G296000|TraesCS5D02G461600|TraesCS3A02G001600|…	TraesCS3D02G127800|TraesCS3D02G220500|TraesCS2B02G196000|TraesCS4B02G144800|TraesCS2D02G163000|TraesCS1A02G388400|TraesCS3D02G127500|TraesCS4A02G159500|TraesCS3A02G336200|TraesCS3D02G342700|TraesCS6B02G160200|TraesCS2D02G080400|TraesCS7B02G357800|TraesCS6D02G297600|TraesCS7D02G193000|TraesCS5D02G284000|TraesCS4A02G475000|TraesCS7D02G140300|TraesCS4A02G407500|TraesCS7D02G446600|TraesCS5B02G313900|…	1603
MF	GO:0016747	transferase activity, transferring acyl groups other than amino-acyl groups	79	43	122	0.843127	1	TraesCS1D02G282300|TraesCS2D02G582000|TraesCS6B02G322500|TraesCS5D02G313900|TraesCS7D02G524200|TraesCS1A02G173800|TraesCS2A02G046500|TraesCS6B02G207000|TraesCS4A02G259300|TraesCS1D02G164900|TraesCS3B02G382900|TraesCS4D02G001300|TraesCS5D02G342700|TraesCS1D02G142700|TraesCS1A02G283100|TraesCS2D02G354300|TraesCS2A02G313500|TraesCS6D02G166600|TraesCS5B02G307300|TraesCS4A02G042700|TraesCS5B02G337000|…	TraesCS2D02G353200|TraesCS2D02G440900|TraesCS6A02G024400|TraesCS4A02G468400|TraesCS7A02G094300|TraesCS2A02G002700|TraesCS7A02G002000|TraesCS5B02G296300|TraesCS4A02G048300|TraesCS3D02G127800|TraesCS3D02G127500|TraesCS2A02G323200|TraesCS1A02G219800|TraesCS7D02G020900|TraesCS4A02G394600|TraesCS7B02G038400|TraesCS2D02G562700|TraesCS6B02G128200|TraesCS4B02G103100|TraesCS3A02G147200|TraesCS1B02G005300|…	1802
BP	GO:0043603	cellular amide metabolic process	93	26	119	0.999948	1	TraesCS7D02G465400|TraesCS7D02G197800|TraesCS5A02G276200|TraesCS7A02G483200|TraesCS3B02G540700|TraesCSU02G100500|TraesCS5A02G525400|TraesCS1B02G432900|TraesCS2B02G244100|TraesCS1A02G186400|TraesCS1A02G072000|TraesCS1B02G436700|TraesCS6D02G211500|TraesCS3B02G471600|TraesCS1A02G102700|TraesCS1B02G113500|TraesCS3D02G177400|TraesCS3D02G486200|TraesCS1D02G191100|TraesCS7A02G083700|TraesCS1D02G095000|T…	TraesCS6D02G325100|TraesCS4B02G363100|TraesCS7A02G082000|TraesCS2B02G292700|TraesCS5D02G071100|TraesCS2A02G063600|TraesCS6B02G247000|TraesCS1B02G021000|TraesCS1A02G219800|TraesCS4B02G353100|TraesCS2D02G001500|TraesCS2A02G035700|TraesCS4D02G347100|TraesCS2D02G468300|TraesCS4B02G006800|TraesCS2B02G048700|TraesCS6A02G344000|TraesCS6D02G199600|TraesCS5A02G194300|TraesCS5A02G531300|TraesCS5A02G059600|…	2225
BP	GO:0009653	anatomical structure morphogenesis	82	36	118	0.699143	1	TraesCS7D02G439800|TraesCS2B02G563800|TraesCS6B02G226900|TraesCS3D02G534600|TraesCS5B02G458300|TraesCS3D02G003900|TraesCS5B02G454100|TraesCS6D02G116100|TraesCS1A02G340300|TraesCS6D02G306700|TraesCS6A02G282500|TraesCS7A02G450400|TraesCS6B02G088900|TraesCS6A02G336300|TraesCS6D02G115400|TraesCS5A02G052900|TraesCS7D02G403500|TraesCS2B02G521100|TraesCS6A02G124300|TraesCS5D02G045200|TraesCS1B02G388700|…	TraesCS6B02G217100|TraesCS6D02G118900|TraesCS7A02G263800|TraesCS5B02G262400|TraesCS2A02G382400|TraesCS3D02G385600|TraesCS5B02G273500|TraesCS6B02G370300|TraesCS3A02G392800|TraesCS3A02G026600|TraesCS3B02G308000|TraesCS5A02G145800|TraesCS3A02G440300|TraesCS1D02G317000|TraesCS7A02G128600|TraesCS1B02G246100|TraesCS7A02G360300|TraesCS4D02G086000|TraesCS3B02G298600|TraesCS4D02G008200|TraesCS7D02G264700|…	1674
BP	GO:0033036	macromolecule localization	76	42	118	1	1	TraesCS4D02G247900|TraesCSU02G109200|TraesCS2B02G483400|TraesCS6D02G060200|TraesCS5A02G424300|TraesCS5A02G269800|TraesCS5B02G336900|TraesCS6D02G246400|TraesCS3B02G508600|TraesCS2B02G464700|TraesCS1D02G387000|TraesCS6D02G247000|TraesCS3A02G325400|TraesCS5A02G050400|TraesCS1A02G192300|TraesCS7B02G312500|TraesCS3B02G274100|TraesCS2D02G154500|TraesCS2B02G622500|TraesCS2A02G425800|TraesCS1D02G195700|T…	TraesCS2A02G120900|TraesCS2B02G587800|TraesCS4A02G341100|TraesCS7B02G038300|TraesCS3D02G385600|TraesCS6A02G136400|TraesCS3A02G077400|TraesCS4A02G407500|TraesCS3B02G424700|TraesCS4A02G265600|TraesCS3A02G392800|TraesCS4A02G259700|TraesCS5A02G364400|TraesCS1A02G088800|TraesCS7B02G357800|TraesCS7D02G476600|TraesCS2D02G293200|TraesCS4A02G475000|TraesCS5A02G455800|TraesCS7B02G393500|TraesCS3D02G470600|…	3017
MF	GO:0043531	ADP binding	70	48	118	0.999999	1	TraesCS2A02G023400|TraesCS2B02G043600|TraesCS2A02G026100|TraesCS2B02G007500|TraesCS3B02G321300|TraesCS4A02G474700|TraesCS1D02G398300|TraesCS2D02G573600|TraesCS2D02G380500|TraesCS2B02G018600|TraesCS4A02G471400|TraesCS1B02G032700|TraesCS2B02G058600|TraesCS1B02G269800|TraesCS2A02G029700|TraesCS2B02G043700|TraesCS3D02G032900|TraesCS7B02G071700|TraesCS7D02G227900|TraesCS3B02G035800|TraesCS2B02G042800|…	TraesCS5B02G541400|TraesCS3D02G041100|TraesCS2A02G523100|TraesCS5B02G540500|TraesCS5D02G405500|TraesCS7B02G461500|TraesCSU02G112400|TraesCS7D02G548100|TraesCS2D02G203100|TraesCS3D02G041000|TraesCS5D02G021700|TraesCS5B02G301500|TraesCS6D02G270100|TraesCS7D02G013000|TraesCS7B02G096400|TraesCS2D02G525000|TraesCS1A02G026300|TraesCS7A02G006500|TraesCS2D02G601200|TraesCS2D02G044900|TraesCS5B02G178900|T…	2379
BP	GO:0051239	regulation of multicellular organismal process	88	29	117	0.999477	1	TraesCS5B02G490400|TraesCS5B02G460900|TraesCS5A02G488500|TraesCS4A02G081000|TraesCS3B02G375600|TraesCS1D02G038000|TraesCS7D02G049800|TraesCS6B02G255400|TraesCS1A02G330500|TraesCS2A02G307900|TraesCS3A02G225200|TraesCS7A02G054700|TraesCS5B02G317700|TraesCS4B02G174000|TraesCS4B02G170100|TraesCS3B02G288100|TraesCS4A02G174100|TraesCS2B02G121800|TraesCS4B02G380600|TraesCS4A02G498400|TraesCS2B02G468000|…	TraesCS5A02G390500|TraesCS1B02G440300|TraesCS3D02G220500|TraesCS3D02G489700|TraesCS1D02G452200|TraesCS2B02G587800|TraesCS1A02G410500|TraesCS2B02G059500|TraesCS5B02G197400|TraesCS5D02G400300|TraesCS7A02G002100|TraesCS7D02G554000|TraesCS3D02G381300|TraesCS3A02G389600|TraesCS6B02G248400|TraesCS1A02G411200|TraesCS7A02G128600|TraesCS4A02G041400|TraesCS4B02G091500|TraesCS1B02G435900|TraesCS5B02G313800|…	2090
BP	GO:0016070	RNA metabolic process	69	48	117	1	1	TraesCS2D02G597200|TraesCS1A02G145100|TraesCS6A02G339600|TraesCS5A02G167300|TraesCS3A02G044100|TraesCS5B02G028700|TraesCS2D02G215500|TraesCS1A02G352000|TraesCS6A02G278300|TraesCS5D02G313912|TraesCS5D02G038000|TraesCS3A02G372400|TraesCS7A02G354800|TraesCS3B02G404800|TraesCS4A02G494400|TraesCS5D02G257800|TraesCS6B02G302200|TraesCS6D02G255000|TraesCS7A02G116100|TraesCS7B02G072600|TraesCS2B02G469100|…	TraesCS2D02G053800|TraesCS7B02G202900|TraesCS2A02G265700|TraesCS2D02G507800|TraesCSU02G065100|TraesCS2B02G535400|TraesCS5B02G360900|TraesCS4D02G055000|TraesCS2A02G507400|TraesCS7A02G002000|TraesCS7B02G207900|TraesCS2D02G163300|TraesCS2B02G556600|TraesCS2A02G527100|TraesCS2A02G507500|TraesCS2A02G431200|TraesCS6B02G190100|TraesCS2B02G182900|TraesCS6D02G206900|TraesCS6A02G266800|TraesCS7A02G569500|T…	4914
BP	GO:0006520	cellular amino acid metabolic process	85	31	116	0.173281	0.613275	TraesCS2A02G381000|TraesCS1A02G145100|TraesCS1A02G072200|TraesCS1D02G039300|TraesCS2D02G204700|TraesCS5A02G022200|TraesCS2A02G196400|TraesCS5A02G441300|TraesCS5A02G468400|TraesCS6B02G274800|TraesCS2A02G196700|TraesCS1B02G048300|TraesCS2B02G398200|TraesCS4A02G078300|TraesCS3D02G266400|TraesCS1B02G122800|TraesCS3B02G395900|TraesCS6B02G258600|TraesCS5A02G521200|TraesCS1D02G280700|TraesCS2D02G289900|…	TraesCS6D02G325100|TraesCS5B02G299700|TraesCS5A02G059300|TraesCS2A02G389900|TraesCS6B02G376200|TraesCS4A02G059800|TraesCS4D02G236800|TraesCS4A02G106500|TraesCS2D02G388800|TraesCS1D02G331600|TraesCS2A02G382700|TraesCS5B02G055900|TraesCS2A02G035700|TraesCS2B02G400000|TraesCS2B02G429300|TraesCS2D02G468300|TraesCS2B02G048700|TraesCS6A02G218300|TraesCS2D02G379000|TraesCS7D02G169500|TraesCS6A02G344000|…	1445
CC	GO:0043232	intracellular non-membrane-bounded organelle	67	49	116	1	1	TraesCS6B02G236200|TraesCS2A02G104900|TraesCS5A02G129700|TraesCS3D02G534600|TraesCS5B02G336900|TraesCS2D02G104600|TraesCS3B02G508600|TraesCS7D02G206200|TraesCS5B02G128400|TraesCS2D02G105600|TraesCS3B02G549000|TraesCS7D02G417000|TraesCS1D02G142700|TraesCS4A02G032200|TraesCS4A02G175100|TraesCS3D02G298200|TraesCS5D02G038000|TraesCS2D02G597200|TraesCS7A02G066300|TraesCS2B02G457200|TraesCS4A02G090200|…	TraesCS3A02G305000|TraesCS5A02G390500|TraesCS1D02G107300|TraesCS2A02G367700|TraesCS5A02G216400|TraesCS2B02G587800|TraesCS3D02G123800|TraesCS2D02G176400|TraesCS1A02G311800|TraesCS5D02G400300|TraesCS2D02G141900|TraesCS7D02G125400|TraesCS2A02G478000|TraesCS5A02G054300|TraesCS2D02G558900|TraesCS6D02G103400|TraesCS3B02G331500|TraesCS3B02G106200|TraesCS6D02G109700|TraesCS3B02G137000|TraesCS5B02G065700|…	3628
CC	GO:0043228	non-membrane-bounded organelle	67	49	116	1	1	TraesCS6B02G236200|TraesCS2A02G104900|TraesCS2D02G597200|TraesCS3D02G534600|TraesCS5B02G336900|TraesCS2D02G104600|TraesCS3B02G508600|TraesCS7D02G206200|TraesCS5B02G128400|TraesCS2D02G105600|TraesCS3B02G549000|TraesCS7D02G417000|TraesCS1D02G142700|TraesCS4A02G032200|TraesCS4A02G175100|TraesCS3D02G298200|TraesCS5D02G038000|TraesCS5A02G129700|TraesCS7A02G066300|TraesCS2B02G457200|TraesCS4A02G090200|…	TraesCS3A02G305000|TraesCS5A02G390500|TraesCS1D02G107300|TraesCS2A02G367700|TraesCS5A02G216400|TraesCS2B02G587800|TraesCS3D02G123800|TraesCS2D02G176400|TraesCS1A02G311800|TraesCS5D02G400300|TraesCS2D02G141900|TraesCS7D02G125400|TraesCS2A02G478000|TraesCS5A02G054300|TraesCS2D02G558900|TraesCS6D02G103400|TraesCS3B02G331500|TraesCS3B02G106200|TraesCS6D02G109700|TraesCS3B02G137000|TraesCS5B02G065700|…	3629
MF	GO:0019787	ubiquitin-like protein transferase activity	83	33	116	0.591986	0.957271	TraesCS3B02G409400|TraesCS4A02G244200|TraesCS3B02G328200|TraesCS3A02G154900|TraesCS1B02G036900|TraesCS2B02G446100|TraesCS5A02G368900|TraesCS4B02G344200|TraesCS7B02G118900|TraesCS7A02G381200|TraesCS3B02G120600|TraesCS6A02G259200|TraesCS6D02G332200|TraesCSU02G036400|TraesCS6D02G237900|TraesCS4B02G228700|TraesCS4A02G290600|TraesCS7D02G049800|TraesCS6D02G113000|TraesCS2A02G446500|TraesCS5D02G223800|T…	TraesCS7D02G520100|TraesCS1D02G231700|TraesCS5B02G197400|TraesCS2D02G393400|TraesCS7D02G554000|TraesCS1A02G388400|TraesCS3A02G027900|TraesCS6B02G375700|TraesCS1B02G476700|TraesCS6A02G247500|TraesCS5A02G145800|TraesCS1D02G274600|TraesCS6D02G172000|TraesCS7B02G047200|TraesCS5A02G421700|TraesCS1A02G274800|TraesCS2D02G599700|TraesCS3D02G511300|TraesCS5A02G155500|TraesCS2D02G361900|TraesCS7A02G194900|…	1605
MF	GO:0004842	ubiquitin-protein transferase activity	82	33	115	0.517863	0.900466	TraesCS3B02G409400|TraesCS4A02G244200|TraesCS3B02G328200|TraesCS3A02G154900|TraesCS1B02G036900|TraesCS2B02G446100|TraesCS5A02G368900|TraesCS4B02G344200|TraesCS7B02G118900|TraesCS3A02G101400|TraesCS3B02G120600|TraesCS6A02G259200|TraesCS6D02G332200|TraesCSU02G036400|TraesCS6D02G237900|TraesCS7A02G352100|TraesCS4B02G228700|TraesCS4A02G290600|TraesCS7D02G049800|TraesCS6D02G113000|TraesCS2A02G446500|T…	TraesCS7D02G520100|TraesCS1D02G231700|TraesCS6B02G375700|TraesCS5B02G197400|TraesCS7D02G554000|TraesCS1A02G388400|TraesCS3A02G027900|TraesCS3B02G023000|TraesCS1B02G476700|TraesCS6A02G247500|TraesCS5A02G145800|TraesCS1D02G274600|TraesCS6D02G172000|TraesCS7B02G047200|TraesCS5A02G421700|TraesCS1A02G274800|TraesCS2D02G599700|TraesCS3D02G511300|TraesCS5A02G155500|TraesCS2D02G361900|TraesCS7A02G194900|…	1565
CC	GO:0005739	mitochondrion	68	45	113	1	1	TraesCS2B02G459100|TraesCS3A02G215000|TraesCS3D02G446800|TraesCS5A02G460000|TraesCS1A02G145100|TraesCS2B02G094300|TraesCS5A02G167300|TraesCS2D02G356300|TraesCS2A02G182400|TraesCS7D02G303500|TraesCS2B02G459000|TraesCS5A02G143900|TraesCS1D02G142700|TraesCS5B02G387300|TraesCS3D02G390100|TraesCS2D02G227000|TraesCS2A02G438200|TraesCS6A02G336300|TraesCS5D02G313912|TraesCS4A02G494400|TraesCS1B02G432900|…	TraesCS6A02G106000|TraesCS2A02G265700|TraesCS3D02G340100|TraesCS2A02G389900|TraesCS4A02G114200|TraesCS2B02G587800|TraesCS7B02G429800|TraesCS1D02G414700|TraesCS2A02G424400|TraesCS2D02G388800|TraesCS1D02G374500|TraesCS5A02G211700|TraesCS1A02G406300|TraesCS4A02G236400|TraesCS1B02G308900|TraesCS3B02G251900|TraesCS6D02G206900|TraesCS3D02G258400|TraesCS7A02G008700|TraesCS2A02G035700|TraesCS6B02G279000|…	3768
MF	GO:0015077	monovalent inorganic cation transmembrane transporter activity	71	41	112	0.0542374	0.227854	TraesCS6D02G247000|TraesCS5B02G031800|TraesCS2B02G282400|TraesCS5A02G102600|TraesCS3A02G418700|TraesCS4B02G338600|TraesCS7B02G262200|TraesCS6B02G324800|TraesCS2B02G464700|TraesCS6D02G084300|TraesCS6D02G062200|TraesCS5A02G031700|TraesCS6D02G060200|TraesCS6A02G098500|TraesCS6A02G294200|TraesCS6A02G160500|TraesCS1B02G038700|TraesCS7B02G058500|TraesCS1B02G267900|TraesCS7A02G183100|TraesCS3B02G415700|…	TraesCS3D02G450800|TraesCS2B02G615500|TraesCS2A02G444600|TraesCS5A02G226800|TraesCS2D02G307400|TraesCS4B02G262900|TraesCS5D02G419200|TraesCS4B02G031000|TraesCS3D02G385600|TraesCS2B02G338700|TraesCS7A02G121700|TraesCS1D02G048200|TraesCS3B02G498200|TraesCS7B02G116700|TraesCS3B02G424700|TraesCS2B02G370900|TraesCS3A02G392800|TraesCS4D02G263000|TraesCS7D02G203200|TraesCS1B02G435900|TraesCS2A02G478600|…	1309
BP	GO:0006508	proteolysis	74	37	111	1	1	TraesCS4A02G315200|TraesCS6D02G264000|TraesCS7B02G321900|TraesCS7A02G483200|TraesCS4A02G244200|TraesCS2B02G446100|TraesCS2A02G421500|TraesCS7A02G405600|TraesCS4A02G219500|TraesCS7D02G475300|TraesCS6A02G076200|TraesCS3D02G216700|TraesCS7D02G222300|TraesCS7D02G475500|TraesCS3B02G229900|TraesCS3D02G240400|TraesCS4A02G290600|TraesCS2B02G594500|TraesCS1D02G441600|TraesCS3B02G515100|TraesCS5B02G105100|…	TraesCS5A02G099900|TraesCS2A02G506300|TraesCS7A02G421600|TraesCS4A02G144000|TraesCS3A02G027900|TraesCS6B02G110300|TraesCS6B02G375700|TraesCS7B02G392400|TraesCS3B02G384900|TraesCS6A02G247500|TraesCS7D02G279900|TraesCS3B02G378600|TraesCS2D02G001500|TraesCS6B02G312000|TraesCS4A02G375400|TraesCS2D02G599700|TraesCS3A02G465400|TraesCS6B02G261700|TraesCS7A02G269600|TraesCS5A02G155500|TraesCS4D02G148000|…	2844
BP	GO:2000026	regulation of multicellular organismal development	83	27	110	0.985444	1	TraesCS5B02G490400|TraesCS3D02G350100|TraesCS1A02G301100|TraesCS6A02G226200|TraesCS5B02G490500|TraesCS5B02G460900|TraesCS2B02G288300|TraesCS5A02G488500|TraesCS2B02G517400|TraesCS1D02G038000|TraesCS2D02G104500|TraesCS6D02G208900|TraesCS4B02G193700|TraesCS4A02G175100|TraesCS3D02G390100|TraesCS6A02G278300|TraesCS7D02G049800|TraesCS4B02G223000|TraesCS6A02G336300|TraesCS2B02G622500|TraesCS4A02G494400|…	TraesCS5A02G390500|TraesCS1B02G440300|TraesCS3D02G220500|TraesCS3D02G489700|TraesCS1D02G452200|TraesCS1A02G410500|TraesCS2B02G059500|TraesCS5B02G197400|TraesCS5D02G400300|TraesCS7A02G002100|TraesCS7D02G554000|TraesCS3D02G381300|TraesCS3A02G389600|TraesCS6B02G248400|TraesCS1A02G411200|TraesCS7A02G128600|TraesCS4A02G041400|TraesCS4B02G091500|TraesCS1B02G435900|TraesCS5B02G313800|TraesCS7A02G373800|…	1807
BP	GO:0008219	cell death	81	29	110	0.817241	1	TraesCS3A02G272500|TraesCS3A02G325600|TraesCS3A02G215000|TraesCS4B02G367500|TraesCS4A02G029800|TraesCS2D02G110000|TraesCSU02G099800|TraesCS3B02G549000|TraesCS2D02G380500|TraesCS5A02G192100|TraesCS1B02G032700|TraesCS3D02G032900|TraesCS6B02G464200|TraesCS4B02G235000|TraesCS5D02G343400|TraesCS5D02G354300|TraesCS2D02G227000|TraesCS6D02G328800|TraesCS2D02G068500|TraesCS4D02G274400|TraesCS6B02G328600|T…	TraesCS5B02G301500|TraesCS5B02G541400|TraesCS5A02G184300|TraesCS5D02G405500|TraesCS5A02G391500|TraesCS5D02G401300|TraesCS4B02G299600|TraesCS5D02G021700|TraesCS6D02G028800|TraesCS3B02G378600|TraesCS1A02G026300|TraesCS2D02G601200|TraesCS2D02G044900|TraesCS4A02G447600|TraesCS4A02G448700|TraesCS6B02G035700|TraesCS2B02G180600|TraesCS5B02G540500|TraesCS5D02G550800|TraesCS2D02G203100|TraesCS5B02G556300|…	1617
MF	GO:0008270	zinc ion binding	70	40	110	0.999998	1	TraesCS4B02G305600|TraesCS2B02G406600|TraesCS4A02G409600|TraesCS2D02G386300|TraesCS3B02G156900|TraesCS7A02G242600|TraesCS2D02G064900|TraesCS1B02G389200|TraesCS7B02G282100|TraesCS7A02G518800|TraesCS6D02G353300|TraesCS2B02G078600|TraesCS2B02G594500|TraesCS1D02G441600|TraesCS2A02G388500|TraesCS5A02G201200|TraesCS3A02G104900|TraesCS3A02G413600|TraesCS4D02G303800|TraesCSU02G067600|TraesCS5D02G210600|T…	TraesCS7B02G113400|TraesCS7A02G206200|TraesCS1A02G444200|TraesCS1D02G452200|TraesCS6A02G008000|TraesCS7D02G209000|TraesCS7B02G207900|TraesCS3A02G278700|TraesCS2A02G063600|TraesCS1A02G311800|TraesCS7A02G220300|TraesCS2A02G478000|TraesCS3A02G027900|TraesCS2A02G323200|TraesCS6B02G375700|TraesCS6B02G248400|TraesCS2A02G119600|TraesCS6A02G266800|TraesCS4D02G046200|TraesCS5A02G421700|TraesCS3D02G264100|…	2205
BP	GO:0048584	positive regulation of response to stimulus	75	33	108	0.0180407	0.130698	TraesCS1A02G301100|TraesCS3B02G588200|TraesCS6B02G212700|TraesCS1D02G399400|TraesCS5A02G368900|TraesCSU02G099800|TraesCS1A02G391100|TraesCS1A02G089800|TraesCS5B02G336100|TraesCS2D02G104500|TraesCSU02G003000|TraesCS4B02G193700|TraesCS1D02G142700|TraesCS5D02G343400|TraesCS5D02G354300|TraesCS1D02G140300|TraesCS3A02G432900|TraesCS3B02G172400|TraesCS3A02G256200|TraesCS6D02G328800|TraesCS5D02G342600|Tr…	TraesCS1A02G425100|TraesCS7D02G535300|TraesCS5A02G197200|TraesCS2B02G555200|TraesCS5D02G173700|TraesCS1A02G410500|TraesCS5A02G500500|TraesCS7B02G277700|TraesCS5A02G169300|TraesCS2D02G599700|TraesCS1D02G434100|TraesCS7A02G376200|TraesCS7A02G205100|TraesCS5A02G500700|TraesCS7D02G441400|TraesCS7D02G372600|TraesCS1B02G440300|TraesCS4B02G328900|TraesCS7B02G472600|TraesCS2B02G247200|TraesCS7D02G171300|…	1200
BP	GO:0016042	lipid catabolic process	72	36	108	0.030918	0.195292	TraesCS1A02G255400|TraesCS3D02G146200|TraesCS3D02G293800|TraesCS3D02G298200|TraesCS5A02G424300|TraesCS5A02G397600|TraesCS1B02G313400|TraesCS7B02G206500|TraesCS1D02G200600|TraesCS5D02G472200|TraesCS1A02G365100|TraesCS5B02G336100|TraesCS7B02G156900|TraesCS7A02G113200|TraesCS1D02G142700|TraesCS3B02G328700|TraesCS7D02G111800|TraesCS1D02G266200|TraesCS5A02G460500|TraesCS7B02G010700|TraesCS2D02G405600|…	TraesCS5B02G296300|TraesCS4A02G399300|TraesCS3D02G431500|TraesCS4A02G114200|TraesCS2D02G117100|TraesCS4A02G300800|TraesCS7A02G100600|TraesCS5A02G374000|TraesCS6B02G273200|TraesCS6B02G247000|TraesCS2B02G167500|TraesCS3A02G025300|TraesCS4A02G357200|TraesCS2A02G136100|TraesCS7D02G094900|TraesCS7A02G263000|TraesCS1D02G321300|TraesCS3B02G308000|TraesCS3D02G097100|TraesCS2B02G137900|TraesCS5A02G503500|…	1227
CC	GO:0048046	apoplast	82	26	108	0.800529	1	TraesCS3B02G282400|TraesCS4B02G033300|TraesCS5A02G453200|TraesCS5B02G462200|TraesCS1D02G360000|TraesCS3B02G205700|TraesCS3A02G012600|TraesCS3A02G012400|TraesCS1A02G351300|TraesCS6A02G266100|TraesCS4B02G074100|TraesCS6A02G316600|TraesCS7A02G386800|TraesCS7D02G419900|TraesCS3D02G411400|TraesCS6A02G316900|TraesCS2B02G490400|TraesCS4B02G291800|TraesCS6D02G228800|TraesCS7B02G327400|TraesCS4A02G298200|…	TraesCS4A02G399300|TraesCS5D02G552000|TraesCS3D02G431500|TraesCS3D02G489700|TraesCS7A02G100600|TraesCS2A02G098400|TraesCS7D02G094900|TraesCS6B02G370300|TraesCS5B02G556500|TraesCS1B02G246100|TraesCS2D02G293200|TraesCS1B02G017000|TraesCS7A02G178300|TraesCS2B02G454500|TraesCS6D02G066800|TraesCS6D02G281600|TraesCS4B02G379600|TraesCS6D02G319700|TraesCS2A02G433500|TraesCS7B02G084000|TraesCS5D02G153500|…	1580
MF	GO:0016887	ATPase activity	81	27	108	0.996931	1	TraesCS4A02G097900|TraesCS3A02G215000|TraesCS3D02G234300|TraesCS5A02G016200|TraesCS4A02G331100|TraesCS3B02G290700|TraesCS3D02G254600|TraesCS3D02G257900|TraesCS4A02G175100|TraesCS1D02G439400|TraesCSU02G097600|TraesCS1B02G324000|TraesCS4A02G130300|TraesCS1D02G335500|TraesCS3D02G258200|TraesCS2D02G227000|TraesCS1B02G267700|TraesCS6B02G180700|TraesCS3A02G253700|TraesCS5A02G003500|TraesCS5A02G206300|T…	TraesCS7D02G069500|TraesCS6A02G389400|TraesCS2B02G514800|TraesCS2A02G063600|TraesCS2D02G276300|TraesCS3B02G248400|TraesCS2D02G352400|TraesCS2B02G472800|TraesCS4D02G147500|TraesCS2A02G521400|TraesCS7B02G326400|TraesCS3A02G123000|TraesCS5D02G551400|TraesCS7B02G016500|TraesCS3A02G217900|TraesCS2D02G523100|TraesCS5B02G159100|TraesCS7A02G420000|TraesCS5A02G157200|TraesCS2D02G594500|TraesCS2B02G150600|…	1864
BP	GO:0008104	protein localization	68	39	107	1	1	TraesCS4D02G247900|TraesCSU02G109200|TraesCS6D02G060200|TraesCS5A02G424300|TraesCS5A02G269800|TraesCS5B02G336900|TraesCS2B02G446100|TraesCS3B02G508600|TraesCS2B02G464700|TraesCS1D02G387000|TraesCS6D02G247000|TraesCS3A02G325400|TraesCS5A02G050400|TraesCS1A02G192300|TraesCS7B02G312500|TraesCS4D02G003400|TraesCS2B02G622500|TraesCS2A02G425800|TraesCS1D02G195700|TraesCS3B02G288900|TraesCSU02G063800|Tr…	TraesCS2A02G120900|TraesCS2B02G587800|TraesCS4A02G341100|TraesCS7B02G038300|TraesCS3D02G385600|TraesCS3A02G077400|TraesCS4A02G407500|TraesCS3B02G424700|TraesCS4A02G265600|TraesCS3A02G392800|TraesCS4A02G259700|TraesCS1A02G088800|TraesCS7B02G357800|TraesCS7D02G476600|TraesCS4A02G475000|TraesCS5A02G455800|TraesCS7B02G393500|TraesCS3D02G470600|TraesCS5D02G421800|TraesCS2D02G122900|TraesCS3A02G191100|…	2907
BP	GO:0070887	cellular response to chemical stimulus	85	18	103	0.993362	1	TraesCS5B02G490400|TraesCS7B02G036600|TraesCS5B02G265400|TraesCS3D02G350100|TraesCS3D02G534600|TraesCS5B02G490500|TraesCS5A02G139500|TraesCS4A02G175100|TraesCSU02G099800|TraesCS5D02G354300|TraesCS3B02G549000|TraesCS2D02G361400|TraesCS7D02G154800|TraesCSU02G003000|TraesCS5D02G343400|TraesCS3D02G390100|TraesCS7A02G153400|TraesCS3B02G145500|TraesCS3B02G049100|TraesCS5D02G153200|TraesCS5D02G273600|Tr…	TraesCS2D02G483300|TraesCS2B02G246200|TraesCS7B02G057900|TraesCS5B02G472600|TraesCS7D02G416400|TraesCS5A02G184300|TraesCS3A02G254000|TraesCS3B02G158300|TraesCS3D02G254900|TraesCS3A02G191100|TraesCS2D02G484600|TraesCS2A02G566000|TraesCS6B02G380900|TraesCS7B02G057700|TraesCS1D02G303400|TraesCS3B02G106200|TraesCS2B02G509700|TraesCS2D02G070400	1747
BP	GO:0042737	drug catabolic process	82	19	101	0.191202	0.655396	TraesCS2A02G381000|TraesCS1D02G039300|TraesCS2D02G204700|TraesCS2A02G196400|TraesCS6B02G258600|TraesCS2A02G196700|TraesCS6B02G302400|TraesCS3D02G305300|TraesCS1D02G368900|TraesCS6A02G216100|TraesCS1B02G122800|TraesCS3D02G411400|TraesCS5D02G408200|TraesCS2A02G394900|TraesCS3D02G518200|TraesCS2B02G224300|TraesCS2A02G437700|TraesCS2A02G033600|TraesCS2D02G018000|TraesCS7B02G370700|TraesCS1D02G103500|…	TraesCS5B02G246900|TraesCS6D02G325100|TraesCS3A02G185900|TraesCS3A02G129400|TraesCS6B02G217100|TraesCS6A02G344000|TraesCS2A02G571300|TraesCS2A02G468400|TraesCS5B02G053400|TraesCS2D02G129900|TraesCS6B02G376200|TraesCS2B02G292700|TraesCS5D02G071100|TraesCS5A02G097800|TraesCS1B02G331300|TraesCS5A02G048400|TraesCS7D02G365800|TraesCS5A02G059600|TraesCS3B02G351600	1258
BP	GO:0012501	programmed cell death	72	28	100	0.859026	1	TraesCS3A02G272500|TraesCS3A02G325600|TraesCS3A02G215000|TraesCS4B02G367500|TraesCSU02G099800|TraesCS3B02G549000|TraesCS2D02G380500|TraesCS5A02G192100|TraesCS1B02G032700|TraesCS3A02G517100|TraesCS6B02G464200|TraesCS4B02G235000|TraesCS3D02G032900|TraesCS5D02G354300|TraesCS2D02G227000|TraesCS6D02G328800|TraesCS2D02G068500|TraesCS6B02G328600|TraesCS7D02G227900|TraesCS4A02G090200|TraesCS7A02G116100|T…	TraesCS5B02G541400|TraesCS5A02G184300|TraesCS4A02G448700|TraesCS5A02G391500|TraesCS5D02G401300|TraesCS5D02G021700|TraesCS5B02G301500|TraesCS3B02G378600|TraesCS1A02G026300|TraesCS2D02G601200|TraesCS2D02G044900|TraesCS4A02G447600|TraesCS6D02G028800|TraesCS5D02G405500|TraesCS6B02G035700|TraesCS2B02G180600|TraesCS5B02G540500|TraesCS5D02G550800|TraesCS2D02G203100|TraesCS5B02G556300|TraesCS2D02G545300|…	1499
BP	GO:0042886	amide transport	62	38	100	1	1	TraesCS4D02G247900|TraesCSU02G109200|TraesCS6D02G060200|TraesCS5A02G424300|TraesCS3D02G534600|TraesCS2B02G446100|TraesCS1A02G192300|TraesCS1D02G387000|TraesCS6D02G247000|TraesCS3A02G325400|TraesCS5A02G050400|TraesCS3B02G602400|TraesCS2B02G464700|TraesCS7B02G312500|TraesCS4D02G003400|TraesCS2A02G425800|TraesCS1D02G195700|TraesCS3B02G288900|TraesCSU02G063800|TraesCS5D02G277900|TraesCS3B02G354200|Tr…	TraesCS6A02G307300|TraesCS2B02G587800|TraesCS7B02G038300|TraesCS3D02G385600|TraesCS3A02G077400|TraesCS4A02G407500|TraesCS3B02G424700|TraesCS4A02G265600|TraesCS7B02G201900|TraesCS3A02G392800|TraesCS4A02G259700|TraesCS2D02G306000|TraesCS1A02G088800|TraesCS7B02G357800|TraesCS7D02G297000|TraesCS7D02G476600|TraesCS4A02G475000|TraesCS1D02G147400|TraesCS5A02G455800|TraesCS7B02G393500|TraesCS3D02G470600|…	2640
MF	GO:0042802	identical protein binding	75	24	99	0.995426	1	TraesCS3A02G215000|TraesCS2B02G483400|TraesCS6A02G153100|TraesCS3D02G518000|TraesCS2D02G025100|TraesCS7A02G321600|TraesCS6D02G116100|TraesCS6D02G332200|TraesCS5A02G433200|TraesCS2D02G227000|TraesCS4A02G290600|TraesCS4A02G205100|TraesCS6D02G115400|TraesCS3D02G002100|TraesCS6A02G124300|TraesCS5D02G507300|TraesCS3A02G009100|TraesCS7B02G490800|TraesCS1D02G072600|TraesCS3B02G404500|TraesCS3D02G218100|…	TraesCS7B02G128800|TraesCS6D02G118900|TraesCS5A02G197200|TraesCS1D02G303400|TraesCS2D02G306700|TraesCS5D02G521100|TraesCS6A02G136400|TraesCS2D02G325900|TraesCS3B02G552400|TraesCS1D02G195300|TraesCS7A02G225600|TraesCS5B02G472600|TraesCS2D02G300100|TraesCS2A02G510300|TraesCS4A02G486800|TraesCS2A02G301500|TraesCS6D02G156200|TraesCS7B02G128900|TraesCS1B02G428600|TraesCS1A02G151600|TraesCS5A02G359400|…	1706
BP	GO:0015833	peptide transport	62	36	98	1	1	TraesCS4D02G247900|TraesCSU02G109200|TraesCS6D02G060200|TraesCS5A02G424300|TraesCS5A02G269800|TraesCS2B02G446100|TraesCS2B02G464700|TraesCS1D02G387000|TraesCS6D02G247000|TraesCS3A02G325400|TraesCS5A02G050400|TraesCS3B02G602400|TraesCS1A02G192300|TraesCS7B02G312500|TraesCS4D02G003400|TraesCS2A02G425800|TraesCS1D02G195700|TraesCS3B02G288900|TraesCSU02G063800|TraesCS5D02G277900|TraesCS3B02G354200|Tr…	TraesCS2B02G587800|TraesCS7B02G038300|TraesCS3D02G385600|TraesCS3A02G077400|TraesCS4A02G407500|TraesCS3B02G424700|TraesCS4A02G265600|TraesCS7B02G201900|TraesCS3A02G392800|TraesCS4A02G259700|TraesCS1A02G088800|TraesCS7B02G357800|TraesCS7D02G297000|TraesCS7D02G476600|TraesCS4A02G475000|TraesCS1D02G147400|TraesCS5A02G455800|TraesCS7B02G393500|TraesCS3D02G470600|TraesCS5D02G421800|TraesCS3A02G191100|…	2589
BP	GO:0009892	negative regulation of metabolic process	65	32	97	1	1	TraesCS2D02G597200|TraesCS4A02G290600|TraesCS1A02G323400|TraesCS7B02G434700|TraesCS3D02G227400|TraesCS2D02G105600|TraesCS3B02G142300|TraesCS2D02G215500|TraesCS2D02G104500|TraesCS7A02G518800|TraesCS7A02G508800|TraesCS1A02G352000|TraesCS2A02G419800|TraesCS7D02G497400|TraesCS5A02G206300|TraesCS2D02G405600|TraesCS2A02G489500|TraesCS7D02G497300|TraesCS3D02G301100|TraesCS2A02G583000|TraesCS4D02G172200|…	TraesCS5A02G390500|TraesCS2A02G116100|TraesCSU02G065100|TraesCS1D02G195300|TraesCS7B02G202900|TraesCS1A02G410500|TraesCS2A02G063600|TraesCS5D02G400300|TraesCS2D02G352400|TraesCS3D02G435700|TraesCS4A02G259700|TraesCS3A02G384400|TraesCS6D02G206900|TraesCS7A02G128600|TraesCS7A02G067500|TraesCS5D02G555100|TraesCS2D02G119100|TraesCS6D02G062500|TraesCS2B02G135600|TraesCS1A02G114400|TraesCS7A02G205100|T…	2135
BP	GO:0006631	fatty acid metabolic process	64	32	96	0.00782318	0.0676669	TraesCS7D02G176000|TraesCS6D02G302300|TraesCS5A02G424300|TraesCS7D02G175900|TraesCS2A02G315100|TraesCS4B02G037800|TraesCS6B02G207000|TraesCS3B02G549000|TraesCS7A02G246200|TraesCS4B02G194900|TraesCS1D02G142700|TraesCS5D02G183700|TraesCS2A02G313500|TraesCS6D02G166600|TraesCS7D02G175800|TraesCS2D02G405600|TraesCS5A02G186200|TraesCS6B02G353200|TraesCS4A02G090200|TraesCS1D02G245700|TraesCS4B02G237600|…	TraesCS6D02G154600|TraesCS2B02G127700|TraesCS2A02G545000|TraesCS6A02G024400|TraesCS5B02G415100|TraesCS5D02G159700|TraesCS4A02G276000|TraesCS7B02G455300|TraesCS5A02G411500|TraesCS3D02G233300|TraesCS7D02G524400|TraesCS3D02G097100|TraesCS7A02G537100|TraesCS4A02G357200|TraesCS4A02G114200|TraesCS5D02G424200|TraesCS6D02G224600|TraesCS4D02G008200|TraesCS5A02G501400|TraesCS4B02G185300|TraesCS3B02G249600|…	1018
BP	GO:0016051	carbohydrate biosynthetic process	65	31	96	0.0406911	0.231396	TraesCS6B02G342100|TraesCS3D02G404100|TraesCS5D02G200800|TraesCS1D02G090000|TraesCS5B02G193100|TraesCS2A02G067200|TraesCS7D02G200600|TraesCS5D02G210000|TraesCS3B02G382900|TraesCS2A02G066900|TraesCS2B02G079100|TraesCS5A02G253200|TraesCS3D02G411400|TraesCS2B02G079200|TraesCS5D02G319700|TraesCS2B02G215000|TraesCS2B02G078900|TraesCS5B02G202200|TraesCS4D02G189500|TraesCS2A02G139600|TraesCS3B02G186100|…	TraesCS1D02G146600|TraesCS4D02G239700|TraesCS5B02G175800|TraesCS5D02G182600|TraesCS4B02G144800|TraesCS6D02G090900|TraesCS1A02G116200|TraesCS3B02G324500|TraesCS3A02G336200|TraesCS7B02G034600|TraesCS6B02G160200|TraesCS2D02G080400|TraesCS4A02G092500|TraesCS7A02G251400|TraesCS6D02G297600|TraesCS7D02G193000|TraesCS5D02G284000|TraesCS1A02G247100|TraesCS4A02G407500|TraesCS7D02G249500|TraesCS5B02G313900|…	1092
BP	GO:0045184	establishment of protein localization	59	36	95	1	1	TraesCS4D02G247900|TraesCSU02G109200|TraesCS6D02G060200|TraesCS5A02G424300|TraesCS3D02G534600|TraesCS2B02G446100|TraesCS1A02G192300|TraesCS1D02G387000|TraesCS6D02G247000|TraesCS3A02G325400|TraesCS5A02G050400|TraesCS2B02G464700|TraesCS7B02G312500|TraesCS4D02G003400|TraesCS2A02G425800|TraesCS1D02G195700|TraesCS3B02G288900|TraesCSU02G063800|TraesCS5D02G277900|TraesCS3B02G354200|TraesCS1A02G218400|Tr…	TraesCS2B02G587800|TraesCS4A02G341100|TraesCS7B02G038300|TraesCS3D02G385600|TraesCS3A02G077400|TraesCS4A02G407500|TraesCS3B02G424700|TraesCS4A02G265600|TraesCS3A02G392800|TraesCS4A02G259700|TraesCS1A02G088800|TraesCS7B02G357800|TraesCS7D02G476600|TraesCS4A02G475000|TraesCS5A02G455800|TraesCS7B02G393500|TraesCS3D02G470600|TraesCS5D02G421800|TraesCS3A02G191100|TraesCS5A02G364400|TraesCS2D02G594500|…	2606
BP	GO:0044265	cellular macromolecule catabolic process	58	37	95	1	1	TraesCS4A02G244200|TraesCS7B02G321900|TraesCS2D02G597200|TraesCS6A02G339600|TraesCS2B02G446100|TraesCS3A02G044100|TraesCS6D02G332200|TraesCS3B02G229900|TraesCS1A02G352000|TraesCS4A02G290600|TraesCS2B02G594500|TraesCS1D02G441600|TraesCS5B02G105100|TraesCS5D02G112200|TraesCS5D02G223800|TraesCS2A02G446500|TraesCS1B02G268600|TraesCS4D02G351500|TraesCS6D02G250100|TraesCS5B02G280100|TraesCS7A02G377500|…	TraesCSU02G065100|TraesCS5A02G099900|TraesCS2A02G506300|TraesCS7A02G421600|TraesCS2A02G507400|TraesCS4A02G144000|TraesCS2D02G163300|TraesCS1A02G388400|TraesCS2A02G527100|TraesCS3A02G027900|TraesCS6B02G110300|TraesCS6B02G375700|TraesCS1B02G476700|TraesCS6A02G247500|TraesCS2B02G182900|TraesCS6D02G206900|TraesCS2D02G599700|TraesCS2B02G535400|TraesCS7A02G269600|TraesCS5A02G155500|TraesCS3D02G036900|T…	2111
BP	GO:0030154	cell differentiation	58	36	94	0.571479	1	TraesCS2A02G445500|TraesCS6A02G224100|TraesCS6B02G257300|TraesCS6D02G210500|TraesCS6A02G386800|TraesCS3B02G142300|TraesCS6A02G224000|TraesCS6D02G314600|TraesCS3B02G311900|TraesCS7D02G488800|TraesCS3D02G411400|TraesCS7A02G272100|TraesCS6D02G240400|TraesCS4B02G380600|TraesCS1D02G106800|TraesCS2D02G207200|TraesCS1A02G379700|TraesCS7D02G094300|TraesCS1A02G296300|TraesCS2B02G399200|TraesCS2B02G010500|…	TraesCS5B02G229800|TraesCS2B02G542400|TraesCS1D02G021700|TraesCS2A02G063600|TraesCS4D02G086000|TraesCS2A02G514200|TraesCS2D02G515800|TraesCS3A02G104800|TraesCS3A02G384400|TraesCS3D02G097100|TraesCS4A02G398300|TraesCS7A02G128600|TraesCS5A02G064700|TraesCS6D02G011600|TraesCS4A02G111600|TraesCS4A02G265200|TraesCS5A02G473800|TraesCS3D02G434900|TraesCS7A02G205100|TraesCS6D02G219300|TraesCS1B02G346300|…	1296
BP	GO:0044264	cellular polysaccharide metabolic process	59	34	93	0.0256258	0.172172	TraesCS7B02G327400|TraesCS7D02G419900|TraesCS3A02G483000|TraesCS3D02G404100|TraesCS3D02G478300|TraesCS3B02G304000|TraesCS2B02G318100|TraesCS6A02G266100|TraesCS3B02G382900|TraesCS7A02G030500|TraesCS3A02G001600|TraesCS5A02G253200|TraesCS6B02G293500|TraesCS3D02G411400|TraesCS2B02G370600|TraesCS5D02G319700|TraesCS7A02G197900|TraesCS6B02G342600|TraesCS7D02G201000|TraesCS4D02G189500|TraesCS5D02G208900|…	TraesCS1D02G146600|TraesCS5B02G175800|TraesCS5D02G182600|TraesCS5A02G389000|TraesCS6D02G090900|TraesCS1A02G116200|TraesCS4A02G407500|TraesCS3B02G324500|TraesCS7B02G034600|TraesCS6B02G160200|TraesCS2D02G080400|TraesCS4A02G092500|TraesCS7A02G251400|TraesCS2A02G433500|TraesCS7D02G193000|TraesCS5D02G284000|TraesCS1A02G247100|TraesCS4B02G167500|TraesCS7D02G249500|TraesCS2B02G454500|TraesCS5B02G313900|…	1032
BP	GO:0051246	regulation of protein metabolic process	78	15	93	0.999995	1	TraesCS4A02G244200|TraesCS7B02G321900|TraesCS4A02G320200|TraesCS2D02G597200|TraesCS3B02G380300|TraesCS4D02G239400|TraesCS7A02G066300|TraesCS3B02G288300|TraesCS4D02G194700|TraesCS1A02G391100|TraesCS3A02G201600|TraesCS3D02G305300|TraesCS6B02G113800|TraesCS4B02G193700|TraesCS1A02G352000|TraesCS1B02G384900|TraesCS1D02G372600|TraesCS6D02G328800|TraesCS1D02G218800|TraesCS2D02G405600|TraesCS2A02G446500|…	TraesCS1D02G195300|TraesCS5A02G155500|TraesCS1B02G428600|TraesCS1A02G114400|TraesCS1B02G476700|TraesCS4A02G293700|TraesCS3A02G526800|TraesCS7B02G359000|TraesCS7A02G421600|TraesCS5B02G196400|TraesCS1A02G191700|TraesCS2D02G445300|TraesCS1A02G382900|TraesCS6D02G139200|TraesCS3B02G183400	1893
BP	GO:0034645	cellular macromolecule biosynthetic process	47	46	93	1	1	TraesCS3D02G404100|TraesCS1D02G003700|TraesCS5A02G167300|TraesCS2B02G215000|TraesCS3B02G382900|TraesCS3A02G001600|TraesCS5A02G253200|TraesCS1D02G002300|TraesCS3D02G411400|TraesCS3A02G372400|TraesCS5D02G319700|TraesCS7A02G354800|TraesCS3B02G404800|TraesCS1B02G432900|TraesCS4D02G189500|TraesCS3D02G365200|TraesCS2A02G512400|TraesCS2A02G094000|TraesCS3B02G274100|TraesCS3A02G094600|TraesCS7D02G029700|…	TraesCS1D02G146600|TraesCS7A02G082000|TraesCS5B02G175800|TraesCS5D02G182600|TraesCS2A02G063600|TraesCS6D02G090900|TraesCS7A02G220300|TraesCS1A02G116200|TraesCS1B02G167200|TraesCS3B02G324500|TraesCS7B02G034600|TraesCS6B02G160200|TraesCS2D02G080400|TraesCS4A02G092500|TraesCS5A02G149100|TraesCS7A02G251400|TraesCS7D02G265600|TraesCS2D02G529000|TraesCS5D02G555100|TraesCS7D02G193000|TraesCS4D02G086000|…	3004
BP	GO:0010605	negative regulation of macromolecule metabolic process	64	29	93	1	1	TraesCS2D02G597200|TraesCS1A02G323400|TraesCS7B02G434700|TraesCS3D02G227400|TraesCS2D02G105600|TraesCS3B02G142300|TraesCS2D02G215500|TraesCS2D02G104500|TraesCS7A02G518800|TraesCS7A02G508800|TraesCS1A02G352000|TraesCS2A02G419800|TraesCS7D02G497400|TraesCS5A02G206300|TraesCS2D02G405600|TraesCS2A02G489500|TraesCS7D02G497300|TraesCS3D02G301100|TraesCS2A02G583000|TraesCS4D02G172200|TraesCS2B02G603600|…	TraesCS5A02G390500|TraesCS2A02G116100|TraesCSU02G065100|TraesCS1D02G195300|TraesCS7B02G202900|TraesCS1A02G410500|TraesCS2A02G063600|TraesCS5D02G400300|TraesCS2D02G352400|TraesCS3D02G435700|TraesCS3A02G384400|TraesCS6D02G206900|TraesCS7A02G128600|TraesCS7A02G067500|TraesCS5D02G555100|TraesCS2D02G119100|TraesCS6D02G062500|TraesCS2B02G135600|TraesCS1A02G114400|TraesCS7A02G205100|TraesCS4A02G277300|T…	2012
BP	GO:0065009	regulation of molecular function	65	27	92	0.519061	1	TraesCS3A02G255600|TraesCS2B02G483400|TraesCS3D02G301100|TraesCS3D02G534600|TraesCS4D02G239400|TraesCS1B02G419300|TraesCS3B02G288300|TraesCS4D02G194700|TraesCS2D02G035100|TraesCS1A02G391100|TraesCS1D02G372700|TraesCS6B02G113800|TraesCS4B02G193700|TraesCS1B02G384900|TraesCS1D02G372600|TraesCS6D02G328800|TraesCS1D02G218800|TraesCS3A02G256200|TraesCS7A02G066300|TraesCS5A02G206300|TraesCS1B02G385100|…	TraesCS2B02G587800|TraesCS5B02G196400|TraesCS6A02G136400|TraesCS2D02G352400|TraesCS2A02G323200|TraesCS3B02G183400|TraesCS3D02G435700|TraesCS1A02G191700|TraesCS7A02G128600|TraesCS7D02G476600|TraesCS5A02G169300|TraesCS1D02G195300|TraesCS4D02G177300|TraesCS7B02G393500|TraesCS1A02G338700|TraesCS2A02G323000|TraesCS4A02G486800|TraesCS3B02G106200|TraesCS3A02G216200|TraesCS4A02G271500|TraesCS4A02G293700|…	1252
BP	GO:0055114	oxidation-reduction process	75	17	92	0.886017	1	TraesCS2B02G459100|TraesCS2D02G436200|TraesCS5A02G424300|TraesCS2D02G436100|TraesCS2B02G275100|TraesCS1A02G323400|TraesCS1D02G200600|TraesCS3B02G549000|TraesCS2D02G294300|TraesCS6D02G222900|TraesCS1D02G142700|TraesCS4A02G090200|TraesCS2B02G459000|TraesCS2A02G438200|TraesCS2D02G220800|TraesCS7D02G095500|TraesCS5D02G153200|TraesCS4A02G044000|TraesCS5D02G045200|TraesCS2A02G438300|TraesCS7D02G360700|…	TraesCS6D02G057800|TraesCS7A02G468100|TraesCS4B02G265500|TraesCS2A02G013000|TraesCS5B02G212100|TraesCS4A02G044400|TraesCS4A02G114200|TraesCS5B02G175800|TraesCS5D02G182600|TraesCS7D02G143200|TraesCS5A02G056600|TraesCS2D02G238500|TraesCS5A02G527600|TraesCS3A02G387800|TraesCS1A02G282200|TraesCS4A02G357200|TraesCS7A02G241400	1402
BP	GO:0015031	protein transport	59	33	92	1	1	TraesCS4D02G247900|TraesCSU02G109200|TraesCS6D02G060200|TraesCS5A02G424300|TraesCS5A02G269800|TraesCS2B02G446100|TraesCS2B02G464700|TraesCS1D02G387000|TraesCS6D02G247000|TraesCS3A02G325400|TraesCS5A02G050400|TraesCS3B02G602400|TraesCS1A02G192300|TraesCS7B02G312500|TraesCS4D02G003400|TraesCS2A02G425800|TraesCS1D02G195700|TraesCS3B02G288900|TraesCSU02G063800|TraesCS5D02G277900|TraesCS3B02G354200|Tr…	TraesCS2B02G587800|TraesCS7B02G038300|TraesCS3D02G385600|TraesCS3A02G077400|TraesCS4A02G407500|TraesCS3B02G424700|TraesCS4A02G265600|TraesCS3A02G392800|TraesCS4A02G259700|TraesCS1A02G088800|TraesCS7B02G357800|TraesCS7D02G476600|TraesCS4A02G475000|TraesCS5A02G455800|TraesCS7B02G393500|TraesCS3D02G470600|TraesCS5D02G421800|TraesCS3A02G191100|TraesCS5A02G364400|TraesCS2D02G594500|TraesCS7A02G413200|…	2553
BP	GO:1901361	organic cyclic compound catabolic process	66	25	91	0.108007	0.453356	TraesCS2A02G381000|TraesCS1D02G039300|TraesCS2D02G597200|TraesCS2A02G196400|TraesCS6A02G339600|TraesCS2A02G212900|TraesCS2A02G196700|TraesCS2A02G583000|TraesCS2B02G398200|TraesCS1D02G368900|TraesCS1D02G142700|TraesCS1A02G352000|TraesCS2D02G379600|TraesCS1A02G094900|TraesCS3B02G126400|TraesCS2A02G394900|TraesCS2D02G204700|TraesCS2B02G224300|TraesCS1A02G122800|TraesCS2B02G398400|TraesCS1B02G381000|…	TraesCS5B02G053400|TraesCSU02G065100|TraesCS5D02G071100|TraesCS2A02G507400|TraesCS5A02G048400|TraesCS2D02G163300|TraesCS2A02G527100|TraesCS2A02G507500|TraesCS3B02G351600|TraesCS3D02G392300|TraesCS2B02G182900|TraesCS2D02G129900|TraesCS6D02G206900|TraesCS5D02G384100|TraesCS2B02G535400|TraesCS3D02G036900|TraesCS4B02G124800|TraesCS2D02G507800|TraesCS2B02G535500|TraesCS2A02G157400|TraesCS5A02G059600|T…	1086
BP	GO:0099402	plant organ development	50	41	91	0.348542	0.913489	TraesCS2B02G121900|TraesCS2D02G104600|TraesCS2D02G452900|TraesCS4B02G344200|TraesCS1D02G189600|TraesCS3D02G390100|TraesCS2A02G104900|TraesCS5D02G285100|TraesCS2A02G453300|TraesCS5B02G028700|TraesCS7D02G049800|TraesCS7D02G452500|TraesCS5D02G038000|TraesCS5B02G484400|TraesCS5A02G449800|TraesCS1B02G388700|TraesCSU02G230200|TraesCS7D02G478500|TraesCS7A02G054700|TraesCS7D02G345700|TraesCS3B02G439600|T…	TraesCS2D02G353200|TraesCS3D02G220500|TraesCS5B02G054200|TraesCS5A02G473800|TraesCS2B02G542400|TraesCS2A02G382400|TraesCS2A02G514200|TraesCS5B02G273500|TraesCS2D02G515800|TraesCS2B02G326800|TraesCS3B02G023000|TraesCS2A02G521400|TraesCS3A02G440300|TraesCS5A02G049100|TraesCS6B02G012800|TraesCS3B02G552400|TraesCS2D02G523100|TraesCS4B02G124000|TraesCS6D02G297600|TraesCS4D02G122000|TraesCS7D02G169500|…	1185
BP	GO:0034050	host programmed cell death induced by symbiont	65	26	91	0.45001	1	TraesCS3A02G272500|TraesCS3A02G325600|TraesCS3A02G215000|TraesCS4B02G367500|TraesCSU02G099800|TraesCS3B02G549000|TraesCS2D02G380500|TraesCS5A02G192100|TraesCS1B02G032700|TraesCS3A02G517100|TraesCS3D02G032900|TraesCS5D02G354300|TraesCS2D02G227000|TraesCS6D02G328800|TraesCS3B02G584700|TraesCS6B02G328600|TraesCS7D02G227900|TraesCS4A02G090200|TraesCS3B02G035800|TraesCS5B02G349200|TraesCS6B02G379500|T…	TraesCS5B02G541400|TraesCS5A02G184300|TraesCS4A02G448700|TraesCS5D02G021700|TraesCS5B02G301500|TraesCS3B02G378600|TraesCS1A02G026300|TraesCS2D02G601200|TraesCS2D02G044900|TraesCS4A02G447600|TraesCS6D02G028800|TraesCS5D02G405500|TraesCS6B02G035700|TraesCS2B02G180600|TraesCS5B02G540500|TraesCS5D02G550800|TraesCS2D02G203100|TraesCS5B02G556300|TraesCS2D02G545300|TraesCS5D02G098500|TraesCS6B02G428000|…	1217
BP	GO:0009626	plant-type hypersensitive response	65	26	91	0.45001	1	TraesCS3A02G272500|TraesCS3A02G325600|TraesCS3A02G215000|TraesCS4B02G367500|TraesCSU02G099800|TraesCS3B02G549000|TraesCS2D02G380500|TraesCS5A02G192100|TraesCS1B02G032700|TraesCS3A02G517100|TraesCS3D02G032900|TraesCS5D02G354300|TraesCS2D02G227000|TraesCS6D02G328800|TraesCS3B02G584700|TraesCS6B02G328600|TraesCS7D02G227900|TraesCS4A02G090200|TraesCS3B02G035800|TraesCS5B02G349200|TraesCS6B02G379500|T…	TraesCS5B02G541400|TraesCS5A02G184300|TraesCS4A02G448700|TraesCS5D02G021700|TraesCS5B02G301500|TraesCS3B02G378600|TraesCS1A02G026300|TraesCS2D02G601200|TraesCS2D02G044900|TraesCS4A02G447600|TraesCS6D02G028800|TraesCS5D02G405500|TraesCS6B02G035700|TraesCS2B02G180600|TraesCS5B02G540500|TraesCS5D02G550800|TraesCS2D02G203100|TraesCS5B02G556300|TraesCS2D02G545300|TraesCS5D02G098500|TraesCS6B02G428000|…	1217
MF	GO:0003723	RNA binding	53	38	91	1	1	TraesCS4A02G320200|TraesCS2D02G597200|TraesCS6A02G339600|TraesCS2B02G498100|TraesCS1D02G259000|TraesCS1B02G371100|TraesCS2D02G215500|TraesCS1A02G152800|TraesCS1A02G352000|TraesCS7B02G434700|TraesCS6A02G278300|TraesCS5D02G159000|TraesCS5D02G257800|TraesCS4B02G271500|TraesCS7A02G116100|TraesCS2B02G469100|TraesCS2A02G583000|TraesCS2B02G603600|TraesCS1A02G098900|TraesCS1D02G338500|TraesCS5D02G565000|…	TraesCS7B02G202900|TraesCS6B02G279000|TraesCS4A02G114200|TraesCS5B02G360900|TraesCS2A02G301600|TraesCS2A02G063600|TraesCS2D02G163300|TraesCS7D02G482800|TraesCS2A02G157400|TraesCS6D02G103400|TraesCS4D02G055000|TraesCS6D02G199700|TraesCS6D02G206900|TraesCS7A02G082000|TraesCS7A02G569500|TraesCS7A02G128600|TraesCS2B02G182900|TraesCS2A02G154800|TraesCS7A02G067500|TraesCS5D02G115000|TraesCS5A02G423300|…	4275
BP	GO:0032268	regulation of cellular protein metabolic process	76	14	90	0.999989	1	TraesCS4A02G244200|TraesCS4A02G320200|TraesCS2D02G597200|TraesCS3B02G380300|TraesCS4D02G239400|TraesCS1B02G419300|TraesCS3B02G288300|TraesCS4D02G194700|TraesCS1A02G391100|TraesCS3A02G201600|TraesCS3D02G305300|TraesCS6B02G113800|TraesCS4B02G193700|TraesCS1A02G352000|TraesCS1B02G384900|TraesCS1D02G372600|TraesCS6D02G328800|TraesCS1D02G218800|TraesCS3A02G256200|TraesCS3D02G276600|TraesCS2A02G446500|…	TraesCS1D02G195300|TraesCS5A02G155500|TraesCS1B02G428600|TraesCS1A02G114400|TraesCS1B02G476700|TraesCS4A02G293700|TraesCS3A02G526800|TraesCS7B02G359000|TraesCS5B02G196400|TraesCS1A02G191700|TraesCS2D02G445300|TraesCS1A02G382900|TraesCS6D02G139200|TraesCS3B02G183400	1818
BP	GO:0006996	organelle organization	46	43	89	1	1	TraesCS5A02G424300|TraesCS5B02G336900|TraesCS6D02G354100|TraesCS3B02G508600|TraesCS5A02G338100|TraesCS1A02G089800|TraesCS7B02G162100|TraesCS1D02G142700|TraesCS3B02G313000|TraesCS5A02G339200|TraesCS5A02G206300|TraesCS5A02G111500|TraesCS2D02G405600|TraesCS7A02G066300|TraesCS3A02G278800|TraesCS4D02G351500|TraesCS3D02G379800|TraesCS5A02G051500|TraesCS3B02G254800|TraesCS1D02G245700|TraesCS3A02G225200|…	TraesCS2A02G315000|TraesCS5A02G390500|TraesCS1D02G107300|TraesCS2D02G353200|TraesCS3D02G340100|TraesCS3B02G423800|TraesCS4A02G341100|TraesCS2A02G013000|TraesCS5D02G400300|TraesCS1D02G325300|TraesCS2D02G352400|TraesCS4A02G265600|TraesCS5A02G110600|TraesCS7D02G265000|TraesCS3B02G459800|TraesCS3D02G264700|TraesCS5B02G065700|TraesCS6B02G399000|TraesCS1A02G088800|TraesCS2B02G249400|TraesCS7A02G067500|…	2893
MF	GO:0019899	enzyme binding	53	36	89	1	1	TraesCS4A02G244200|TraesCS6B02G236200|TraesCS2D02G486800|TraesCS5B02G336900|TraesCS4B02G209800|TraesCS3B02G508600|TraesCS5A02G339200|TraesCS2A02G547500|TraesCS6B02G113800|TraesCS1D02G239700|TraesCS4A02G175100|TraesCS7D02G049800|TraesCS1D02G218800|TraesCS2D02G591000|TraesCS2A02G446500|TraesCSU02G121400|TraesCS4A02G094700|TraesCS6B02G195700|TraesCS2A02G503700|TraesCS1D02G217700|TraesCS4B02G031100|T…	TraesCS5A02G216400|TraesCS2B02G587800|TraesCS5B02G115200|TraesCS3A02G014700|TraesCS4A02G144000|TraesCS2D02G141900|TraesCS6B02G039900|TraesCS5A02G119300|TraesCS3B02G183400|TraesCS3D02G435700|TraesCS1B02G476700|TraesCS3D02G064700|TraesCS3B02G137000|TraesCS4D02G218200|TraesCS7D02G381700|TraesCS1A02G020300|TraesCS7D02G476600|TraesCS2D02G308700|TraesCS5A02G155500|TraesCS2A02G022200|TraesCS5B02G313800|…	2000
[truncated: 5,233 more rows]

## Sheet: 593 terms
Category	GO.ID	Term	Up_Count	Down_Count	DE_Count	p-value	FDR	Up_Gene	Down_Gene	Background_Count
[truncated: 593 more rows]
