# Supplementary material for: Transcriptome Analysis of Two Near-Isogenic Lines with Different NUE under Normal Nitrogen Conditions in Wheat
Source: Biology (Basel). 2021 Aug 17;10(8):787. doi: 10.3390/biology10080787 (PMC8389668; doi:10.3390/biology10080787)
Supplement: Supplementary file 1 [file biology-10-00787-s001.zip › Table S5.xlsx]

## Sheet: 汇总
TF family	Gene	Log2FoldChange	pval	padj	Up/Down	Uniprot:Description	NR:Description	NT:Description	Pfam:pfam_Description	GO:biological_process	GO:cellular_component	GO:molecular_function	kegg	KEGG:Description
ERF	TraesCS6B02G350100	5.97262	6.37016e-08	6.8859e-07	up	Ethylene-responsive transcription factor ERF112	predicted protein [Hordeum vulgare subsp. vulgare]	Triticum aestivum cDNA, clone: WT009_P08, cultivar: Chinese Spring	AP2 domain. This 60 amino acid residue domain can bind to DNA and is found in transcription factor proteins.	GO:0009873|ethylene-activated signaling pathway;GO:0006351|transcription, DNA-templated;	GO:0005634|nucleus;	GO:0003677|DNA binding;GO:0003700|transcription factor activity, sequence-specific DNA binding;	.	.
ERF	TraesCS6A02G319500	5.20668	4.78218e-37	2.12473e-35	up	Ethylene-responsive transcription factor ERF112	predicted protein [Hordeum vulgare subsp. vulgare]	Triticum aestivum cDNA, clone: WT009_P08, cultivar: Chinese Spring	AP2 domain. This 60 amino acid residue domain can bind to DNA and is found in transcription factor proteins.	GO:0009873|ethylene-activated signaling pathway;GO:0006351|transcription, DNA-templated;	GO:0005634|nucleus;	GO:0003677|DNA binding;GO:0003700|transcription factor activity, sequence-specific DNA binding;	.	.
ERF	TraesCS6D02G298700	4.70063	2.02628e-13	3.40786e-12	up	Ethylene-responsive transcription factor ERF112	predicted protein [Hordeum vulgare subsp. vulgare]	Triticum aestivum cDNA, clone: WT009_P08, cultivar: Chinese Spring	AP2 domain. This 60 amino acid residue domain can bind to DNA and is found in transcription factor proteins.	GO:0009873|ethylene-activated signaling pathway;GO:0006351|transcription, DNA-templated;	GO:0005634|nucleus;	GO:0003677|DNA binding;GO:0003700|transcription factor activity, sequence-specific DNA binding;	.	.
ERF	TraesCS6B02G350000	4.55108	0.00989182	0.0410528	up	Ethylene-responsive transcription factor ERF112	predicted protein [Hordeum vulgare subsp. vulgare]	Triticum aestivum cDNA, clone: WT009_P08, cultivar: Chinese Spring	AP2 domain. This 60 amino acid residue domain can bind to DNA and is found in transcription factor proteins.	GO:0009873|ethylene-activated signaling pathway;GO:0006351|transcription, DNA-templated;	GO:0005634|nucleus;	GO:0003677|DNA binding;GO:0003700|transcription factor activity, sequence-specific DNA binding;	.	.
ERF	TraesCS6B02G281000	3.22673	3.54953e-15	6.74553e-14	up	Ethylene-responsive transcription factor 1	predicted protein [Hordeum vulgare subsp. vulgare]	Hordeum vulgare subsp. vulgare mRNA for predicted protein, complete cds, clone: NIASHv2072F09	AP2 domain. This 60 amino acid residue domain can bind to DNA and is found in transcription factor proteins.	GO:0006952|defense response;GO:0009873|ethylene-activated signaling pathway;GO:0009835|fruit ripening;GO:0006351|transcription, DNA-templated;	GO:0005634|nucleus;	GO:0003677|DNA binding;GO:0003700|transcription factor activity, sequence-specific DNA binding;	.	.
ERF	TraesCS5D02G318900	3.20548	3.91759e-64	3.52463e-62	up	Dehydration-responsive element-binding protein 1A	CBFIIIa-D6 [Triticum aestivum]	Triticum aestivum CBFIIIa-D6 mRNA, complete cds	AP2 domain. This 60 amino acid residue domain can bind to DNA and is found in transcription factor proteins.	GO:0006351|transcription, DNA-templated;	GO:0005634|nucleus;	GO:0003677|DNA binding;GO:0003700|transcription factor activity, sequence-specific DNA binding;	.	.
ERF	TraesCS7B02G028700	3.11462	6.32859e-84	8.04453e-82	up	Ethylene-responsive transcription factor RAP2-9	drought responsive element binding transcription factor [Triticum aestivum]	Triticum aestivum cultivar RAC875 drought responsive element binding transcription factor mRNA, complete cds	AP2 domain. This 60 amino acid residue domain can bind to DNA and is found in transcription factor proteins.	GO:0009873|ethylene-activated signaling pathway;GO:0006351|transcription, DNA-templated;	GO:0005634|nucleus;	GO:0003677|DNA binding;GO:0003700|transcription factor activity, sequence-specific DNA binding;	K09286	EREBP; EREBP-like factor
ERF	TraesCS3B02G412500	3.11295	8.71533e-18	1.89826e-16	up	Ethylene-responsive transcription factor ERF110	F-box domain containing protein, expressed [Triticum aestivum]	Triticum aestivum chromosome 3B-specific BAC library, contig ctg0464b	AP2 domain. This 60 amino acid residue domain can bind to DNA and is found in transcription factor proteins.	GO:0009873|ethylene-activated signaling pathway;GO:0045893|positive regulation of transcription, DNA-templated;GO:0048510|regulation of timing of transition from vegetative to reproductive phase;GO:0006351|transcription, DNA-templated;	GO:0005634|nucleus;	GO:0003677|DNA binding;GO:0003700|transcription factor activity, sequence-specific DNA binding;	.	.
ERF	TraesCS7A02G128800	2.75507	5.73941e-117	1.25142e-114	up	Ethylene-responsive transcription factor RAP2-10	predicted protein [Hordeum vulgare subsp. vulgare]	Triticum aestivum cDNA, clone: SET3_A02, cultivar: Chinese Spring	AP2 domain. This 60 amino acid residue domain can bind to DNA and is found in transcription factor proteins.	GO:0009873|ethylene-activated signaling pathway;GO:0006351|transcription, DNA-templated;	GO:0005634|nucleus;	GO:0003677|DNA binding;GO:0003700|transcription factor activity, sequence-specific DNA binding;	K09286	EREBP; EREBP-like factor
ERF	TraesCS3D02G372900	2.61474	2.77965e-12	4.34455e-11	up	Ethylene-responsive transcription factor ERF110	F-box domain containing protein, expressed [Triticum aestivum]	Triticum aestivum chromosome 3B-specific BAC library, contig ctg0464b	AP2 domain. This 60 amino acid residue domain can bind to DNA and is found in transcription factor proteins.	GO:0009873|ethylene-activated signaling pathway;GO:0045893|positive regulation of transcription, DNA-templated;GO:0048510|regulation of timing of transition from vegetative to reproductive phase;GO:0006351|transcription, DNA-templated;	GO:0005634|nucleus;	GO:0003677|DNA binding;GO:0003700|transcription factor activity, sequence-specific DNA binding;	.	.
ERF	TraesCS6D02G225500	2.55335	1.24684e-20	3.12699e-19	up	Ethylene-responsive transcription factor 1	predicted protein [Hordeum vulgare subsp. vulgare]	Hordeum vulgare subsp. vulgare mRNA for predicted protein, complete cds, clone: NIASHv2072F09	AP2 domain. This 60 amino acid residue domain can bind to DNA and is found in transcription factor proteins.	GO:0006952|defense response;GO:0009873|ethylene-activated signaling pathway;GO:0009835|fruit ripening;GO:0006351|transcription, DNA-templated;	GO:0005634|nucleus;	GO:0003677|DNA binding;GO:0003700|transcription factor activity, sequence-specific DNA binding;	.	.
ERF	TraesCS3A02G379900	2.40364	0.000141106	0.000952244	up	Ethylene-responsive transcription factor ERF110	F-box domain containing protein, expressed [Triticum aestivum]	Triticum aestivum cDNA, clone: WT008_I21, cultivar: Chinese Spring	AP2 domain. This 60 amino acid residue domain can bind to DNA and is found in transcription factor proteins.	GO:0009873|ethylene-activated signaling pathway;GO:0045893|positive regulation of transcription, DNA-templated;GO:0048510|regulation of timing of transition from vegetative to reproductive phase;GO:0006351|transcription, DNA-templated;	GO:0005634|nucleus;	GO:0003677|DNA binding;GO:0003700|transcription factor activity, sequence-specific DNA binding;	.	.
ERF	TraesCS7D02G127600	2.28817	6.35808e-147	2.008e-144	up	Ethylene-responsive transcription factor RAP2-1	predicted protein [Hordeum vulgare subsp. vulgare]	Triticum aestivum cDNA, clone: WT002_O23, cultivar: Chinese Spring	AP2 domain. This 60 amino acid residue domain can bind to DNA and is found in transcription factor proteins.	GO:0009873|ethylene-activated signaling pathway;GO:0045893|positive regulation of transcription, DNA-templated;GO:0009409|response to cold;GO:0009414|response to water deprivation;GO:0006351|transcription, DNA-templated;	GO:0005634|nucleus;	GO:0003677|DNA binding;GO:0003700|transcription factor activity, sequence-specific DNA binding;	K09286	EREBP; EREBP-like factor
ERF	TraesCS6A02G243300	2.25343	1.04681e-23	2.99846e-22	up	Ethylene-responsive transcription factor 1	predicted protein [Hordeum vulgare subsp. vulgare]	Hordeum vulgare subsp. vulgare mRNA for predicted protein, complete cds, clone: NIASHv2072F09	AP2 domain. This 60 amino acid residue domain can bind to DNA and is found in transcription factor proteins.	GO:0006952|defense response;GO:0009873|ethylene-activated signaling pathway;GO:0009835|fruit ripening;GO:0006351|transcription, DNA-templated;	GO:0005634|nucleus;	GO:0003677|DNA binding;GO:0003700|transcription factor activity, sequence-specific DNA binding;	.	.
ERF	TraesCS1A02G218100	2.207	1.14537e-11	1.71915e-10	up	Ethylene-responsive transcription factor 2	predicted protein [Hordeum vulgare subsp. vulgare]	Hordeum vulgare subsp. vulgare mRNA for predicted protein, complete cds, clone: NIASHv2039J19	AP2 domain. This 60 amino acid residue domain can bind to DNA and is found in transcription factor proteins.	GO:0006952|defense response;GO:0009873|ethylene-activated signaling pathway;GO:0006351|transcription, DNA-templated;	GO:0005634|nucleus;	GO:0003677|DNA binding;GO:0003700|transcription factor activity, sequence-specific DNA binding;	K09286	EREBP; EREBP-like factor
ERF	TraesCS7A02G057700	1.87186	4.36645e-35	1.84757e-33	up	Dehydration-responsive element-binding protein 1C	AP2 domain CBF protein [Triticum aestivum]	Triticum aestivum CBFII-5.1 mRNA, complete cds	AP2 domain. This 60 amino acid residue domain can bind to DNA and is found in transcription factor proteins.	GO:0006351|transcription, DNA-templated;	GO:0005634|nucleus;	GO:0003677|DNA binding;GO:0003700|transcription factor activity, sequence-specific DNA binding;	.	.
ERF	TraesCS1B02G389700	1.87181	2.74582e-09	3.40692e-08	up	Ethylene-responsive transcription factor ERF109	ethylene responsive transcription factor 6 [Triticum turgidum subsp. durum]	Triticum durum ethylene responsive transcription factor 6 (ERF6) gene, complete cds	AP2 domain. This 60 amino acid residue domain can bind to DNA and is found in transcription factor proteins.	GO:0051301|cell division;GO:0050832|defense response to fungus;GO:0009873|ethylene-activated signaling pathway;GO:0010087|phloem or xylem histogenesis;GO:0010200|response to chitin;GO:0006351|transcription, DNA-templated;	GO:0005634|nucleus;	GO:0003677|DNA binding;GO:0003700|transcription factor activity, sequence-specific DNA binding;	.	.
ERF	TraesCS7B02G162100	1.80655	0.00224476	0.0114123	up	Ethylene-responsive transcription factor RAP2-6	hypothetical protein SORBIDRAFT_07g025843, partial [Sorghum bicolor]	PREDICTED: Setaria italica uncharacterized LOC101774376 (LOC101774376), mRNA	AP2 domain. This 60 amino acid residue domain can bind to DNA and is found in transcription factor proteins.	GO:0034605|cellular response to heat;GO:0009658|chloroplast organization;GO:0006952|defense response;GO:0009873|ethylene-activated signaling pathway;GO:0045893|positive regulation of transcription, DNA-templated;GO:0009737|response to abscisic acid;GO:0009409|response to cold;GO:0009753|response to jasmonic acid;GO:0006970|response to osmotic stress;GO:0009751|response to salicylic acid;GO:000965…	GO:0005634|nucleus;	GO:0003677|DNA binding;GO:0003700|transcription factor activity, sequence-specific DNA binding;	K09286	EREBP; EREBP-like factor
ERF	TraesCS5A02G311900	1.70989	7.95522e-07	7.59913e-06	up	Dehydration-responsive element-binding protein 1H	AP2 domain CBF protein [Triticum aestivum]	Triticum aestivum AP2 domain CBF protein (CBFIIIc) mRNA, CBFIIIc-10.1 allele, complete cds	AP2 domain. This 60 amino acid residue domain can bind to DNA and is found in transcription factor proteins.	GO:0006351|transcription, DNA-templated;	GO:0005634|nucleus;	GO:0003677|DNA binding;GO:0003700|transcription factor activity, sequence-specific DNA binding;	.	.
ERF	TraesCS5A02G312000	1.669	7.09508e-50	4.43128e-48	up	Dehydration-responsive element-binding protein 1A	TaCBF6 [Triticum aestivum]	Triticum aestivum CBFIIIa-6.2 mRNA, complete cds	AP2 domain. This 60 amino acid residue domain can bind to DNA and is found in transcription factor proteins.	GO:0006351|transcription, DNA-templated;	GO:0005634|nucleus;	GO:0003677|DNA binding;GO:0003700|transcription factor activity, sequence-specific DNA binding;	.	.
ERF	TraesCS7D02G052400	1.65001	0.00179466	0.00934931	up	Dehydration-responsive element-binding protein 1C	CBFII-5.2 [Triticum aestivum]	Triticum aestivum cultivar Chinese Spring TaCBF5 (CBF5) mRNA, complete cds	AP2 domain. This 60 amino acid residue domain can bind to DNA and is found in transcription factor proteins.	GO:0006351|transcription, DNA-templated;	GO:0005634|nucleus;	GO:0003677|DNA binding;GO:0003700|transcription factor activity, sequence-specific DNA binding;	.	.
ERF	TraesCS2B02G448100	1.55959	4.87358e-66	4.55182e-64	up	Ethylene-responsive transcription factor 4	predicted protein [Hordeum vulgare subsp. vulgare]	Hordeum vulgare subsp. vulgare mRNA for predicted protein, complete cds, clone: NIASHv1009L21	AP2 domain. This 60 amino acid residue domain can bind to DNA and is found in transcription factor proteins.	GO:0006952|defense response;GO:0009873|ethylene-activated signaling pathway;GO:0006351|transcription, DNA-templated;	GO:0005634|nucleus;	GO:0003677|DNA binding;GO:0003700|transcription factor activity, sequence-specific DNA binding;	K09286	EREBP; EREBP-like factor
ERF	TraesCS4A02G433200	1.54539	4.7826e-23	1.3265e-21	up	Dehydration-responsive element-binding protein 1C	CBFII-5.3 [Triticum aestivum]	Triticum aestivum CBFII-5.3 mRNA, complete cds	AP2 domain. This 60 amino acid residue domain can bind to DNA and is found in transcription factor proteins.	GO:0006351|transcription, DNA-templated;	GO:0005634|nucleus;	GO:0003677|DNA binding;GO:0003700|transcription factor activity, sequence-specific DNA binding;	.	.
ERF	TraesCS1A02G370700	1.50046	1.52042e-15	2.94142e-14	up	Ethylene-responsive transcription factor ERF109	predicted protein [Hordeum vulgare subsp. vulgare]	Hordeum vulgare subsp. vulgare mRNA for predicted protein, complete cds, clone: NIASHv1138G03	AP2 domain. This 60 amino acid residue domain can bind to DNA and is found in transcription factor proteins.	GO:0051301|cell division;GO:0050832|defense response to fungus;GO:0009873|ethylene-activated signaling pathway;GO:0010087|phloem or xylem histogenesis;GO:0010200|response to chitin;GO:0006351|transcription, DNA-templated;	GO:0005634|nucleus;	GO:0003677|DNA binding;GO:0003700|transcription factor activity, sequence-specific DNA binding;	.	.
ERF	TraesCS2D02G543900	1.40246	9.03728e-10	1.17137e-08	up	Ethylene-responsive transcription factor 7	salinity inducible transcription factor ERF4 [Triticum aestivum]	Triticum aestivum salinity inducible transcription factor ERF4 mRNA, complete cds	AP2 domain. This 60 amino acid residue domain can bind to DNA and is found in transcription factor proteins.	GO:0006952|defense response;GO:0009873|ethylene-activated signaling pathway;GO:0045892|negative regulation of transcription, DNA-templated;GO:0006355|regulation of transcription, DNA-templated;GO:0009737|response to abscisic acid;GO:0009414|response to water deprivation;GO:0006351|transcription, DNA-templated;	GO:0005634|nucleus;	GO:0003700|transcription factor activity, sequence-specific DNA binding;GO:0043565|sequence-specific DNA binding;GO:0044212|transcription regulatory region DNA binding;	K09286	EREBP; EREBP-like factor
ERF	TraesCS5B02G313000	1.37774	1.76037e-24	5.21801e-23	up	Dehydration-responsive element-binding protein 1A	CBFIIIa-6.1 [Triticum aestivum]	Triticum aestivum CBFIIIa-6.1 mRNA, complete cds	AP2 domain. This 60 amino acid residue domain can bind to DNA and is found in transcription factor proteins.	GO:0006351|transcription, DNA-templated;	GO:0005634|nucleus;	GO:0003677|DNA binding;GO:0003700|transcription factor activity, sequence-specific DNA binding;	.	.
ERF	TraesCS6A02G301900	1.3685	1.40477e-88	1.89578e-86	up	Ethylene-responsive transcription factor RAP2-4	DRF-like transcription factor DRFL2c [Triticum aestivum]	Triticum aestivum DRF-like transcription factor DRFL2c (DRFL2) mRNA, complete cds	AP2 domain. This 60 amino acid residue domain can bind to DNA and is found in transcription factor proteins.	GO:0071472|cellular response to salt stress;GO:0009736|cytokinin-activated signaling pathway;GO:0009873|ethylene-activated signaling pathway;GO:0045595|regulation of cell differentiation;GO:0009409|response to cold;GO:0009416|response to light stimulus;GO:0006970|response to osmotic stress;GO:0009651|response to salt stress;GO:0009414|response to water deprivation;GO:0009611|response to wounding;…	GO:0005634|nucleus;	GO:0003677|DNA binding;GO:0003700|transcription factor activity, sequence-specific DNA binding;GO:0043565|sequence-specific DNA binding;	K09286	EREBP; EREBP-like factor
ERF	TraesCS2A02G427700	1.3672	3.68599e-60	2.99519e-58	up	Ethylene-responsive transcription factor 7	predicted protein [Hordeum vulgare subsp. vulgare]	Hordeum vulgare subsp. vulgare mRNA for predicted protein, complete cds, clone: NIASHv1009L21	AP2 domain. This 60 amino acid residue domain can bind to DNA and is found in transcription factor proteins.	GO:0006952|defense response;GO:0009873|ethylene-activated signaling pathway;GO:0045892|negative regulation of transcription, DNA-templated;GO:0006355|regulation of transcription, DNA-templated;GO:0009737|response to abscisic acid;GO:0009414|response to water deprivation;GO:0006351|transcription, DNA-templated;	GO:0005634|nucleus;	GO:0003700|transcription factor activity, sequence-specific DNA binding;GO:0043565|sequence-specific DNA binding;GO:0044212|transcription regulatory region DNA binding;	K09286	EREBP; EREBP-like factor
ERF	TraesCS1D02G376600	1.30957	1.56669e-09	1.98367e-08	up	Ethylene-responsive transcription factor ERF109	ethylene responsive transcription factor 6 [Triticum turgidum subsp. durum]	Triticum durum ethylene responsive transcription factor 6 (ERF6) gene, complete cds	AP2 domain. This 60 amino acid residue domain can bind to DNA and is found in transcription factor proteins.	GO:0051301|cell division;GO:0050832|defense response to fungus;GO:0009873|ethylene-activated signaling pathway;GO:0010087|phloem or xylem histogenesis;GO:0010200|response to chitin;GO:0006351|transcription, DNA-templated;	GO:0005634|nucleus;	GO:0003677|DNA binding;GO:0003700|transcription factor activity, sequence-specific DNA binding;	.	.
ERF	TraesCS7A02G180900	1.22262	2.09068e-44	1.11872e-42	up	Ethylene-responsive transcription factor RAP2-4	predicted protein [Hordeum vulgare subsp. vulgare]	Hordeum vulgare subsp. vulgare mRNA for predicted protein, complete cds, clone: NIASHv2030H17	AP2 domain. This 60 amino acid residue domain can bind to DNA and is found in transcription factor proteins.	GO:0071472|cellular response to salt stress;GO:0009736|cytokinin-activated signaling pathway;GO:0009873|ethylene-activated signaling pathway;GO:0045595|regulation of cell differentiation;GO:0009409|response to cold;GO:0009416|response to light stimulus;GO:0006970|response to osmotic stress;GO:0009651|response to salt stress;GO:0009414|response to water deprivation;GO:0009611|response to wounding;…	GO:0005634|nucleus;	GO:0003677|DNA binding;GO:0003700|transcription factor activity, sequence-specific DNA binding;GO:0043565|sequence-specific DNA binding;	K09286	EREBP; EREBP-like factor
ERF	TraesCS1B02G389900	1.11849	6.30099e-05	0.000453063	up	Ethylene-responsive transcription factor ERF109	predicted protein [Hordeum vulgare subsp. vulgare]	Hordeum vulgare subsp. vulgare mRNA for predicted protein, complete cds, clone: NIASHv1138G03	AP2 domain. This 60 amino acid residue domain can bind to DNA and is found in transcription factor proteins.	GO:0051301|cell division;GO:0050832|defense response to fungus;GO:0009873|ethylene-activated signaling pathway;GO:0010087|phloem or xylem histogenesis;GO:0010200|response to chitin;GO:0006351|transcription, DNA-templated;	GO:0005634|nucleus;	GO:0003677|DNA binding;GO:0003700|transcription factor activity, sequence-specific DNA binding;	.	.
ERF	TraesCS5D02G318800	1.08844	2.18113e-10	2.98827e-09	up	Dehydration-responsive element-binding protein 1A	AP2 domain CBF protein [Triticum aestivum]	Triticum aestivum AP2 domain CBF protein (CBFIIIc) mRNA, CBFIIIc-10.2 allele, complete cds	AP2 domain. This 60 amino acid residue domain can bind to DNA and is found in transcription factor proteins.	GO:0006351|transcription, DNA-templated;	GO:0005634|nucleus;	GO:0003677|DNA binding;GO:0003700|transcription factor activity, sequence-specific DNA binding;	.	.
ERF	TraesCS1B02G326600	1.08299	3.09551e-31	1.17436e-29	up	Ethylene-responsive transcription factor 8	ethylene-responsive factor-like transcription factor ERFL2a [Triticum aestivum]	Triticum aestivum ethylene-responsive factor-like transcription factor ERFL2a (ERFL2a) mRNA, complete cds	AP2 domain. This 60 amino acid residue domain can bind to DNA and is found in transcription factor proteins.	GO:0009873|ethylene-activated signaling pathway;GO:0006351|transcription, DNA-templated;	GO:0005634|nucleus;	GO:0003677|DNA binding;GO:0003700|transcription factor activity, sequence-specific DNA binding;	.	.
ERF	TraesCS3A02G328000	1.06351	1.43508e-52	9.57798e-51	up	Ethylene-responsive transcription factor 9	ethylene-responsive factor-like transcription factor ERFL1c [Triticum aestivum]	Triticum aestivum ethylene-responsive factor-like transcription factor ERFL1c (ERFL1c) mRNA, complete cds	AP2 domain. This 60 amino acid residue domain can bind to DNA and is found in transcription factor proteins.	GO:0006952|defense response;GO:0009873|ethylene-activated signaling pathway;GO:0019760|glucosinolate metabolic process;GO:0006351|transcription, DNA-templated;	GO:0016020|membrane;GO:0005634|nucleus;	GO:0003700|transcription factor activity, sequence-specific DNA binding;GO:0043565|sequence-specific DNA binding;	K09286	EREBP; EREBP-like factor
ERF	TraesCS3B02G357500	1.0302	1.47795e-43	7.70657e-42	up	Ethylene-responsive transcription factor 4	unnamed protein product [Triticum aestivum]	Triticum aestivum chromosome 3B, genomic scaffold, cultivar Chinese Spring	AP2 domain. This 60 amino acid residue domain can bind to DNA and is found in transcription factor proteins.	GO:0006952|defense response;GO:0009873|ethylene-activated signaling pathway;GO:0006351|transcription, DNA-templated;	GO:0005634|nucleus;	GO:0003677|DNA binding;GO:0003700|transcription factor activity, sequence-specific DNA binding;	K09286	EREBP; EREBP-like factor
ERF	TraesCS3B02G042400	1.01955	3.51549e-08	3.9105e-07	up	.	hypothetical protein TRIUR3_21110 [Triticum urartu]	Triticum aestivum chromosome 3B, genomic scaffold, cultivar Chinese Spring	Cytoplasmic activation/proliferation-associated protein-1 C term. This family of proteins is found in eukaryotes. Proteins in this family are typically between 343 and 708 amino acids in length. This family is the C terminal region of caprin-1. Caprin-1 is a protein involved in regulating cellular proliferation. In mutated phenotypes, the G1 phase of the cell cycle is greatly lengthened, impairin…	.	.	.	.	.
ERF	TraesCS5A02G180800	-1.02172	5.22697e-06	4.46219e-05	down	Ethylene-responsive transcription factor ERF073	Ethylene-responsive transcription factor ERF118 [Aegilops tauschii]	.	AP2 domain. This 60 amino acid residue domain can bind to DNA and is found in transcription factor proteins.	GO:0009873|ethylene-activated signaling pathway;GO:0006351|transcription, DNA-templated;	GO:0005634|nucleus;	GO:0003677|DNA binding;GO:0003700|transcription factor activity, sequence-specific DNA binding;	.	.
ERF	TraesCS6B02G268100	-1.10091	0.00110471	0.00608947	down	Dehydration-responsive element-binding protein 1G	AP2 domain CBF protein [Triticum aestivum]	Triticum aestivum AP2 domain CBF protein (CBFI) mRNA, CBFI-1.2 allele, complete cds	AP2 domain. This 60 amino acid residue domain can bind to DNA and is found in transcription factor proteins.	GO:0006351|transcription, DNA-templated;	GO:0005634|nucleus;	GO:0003677|DNA binding;GO:0003700|transcription factor activity, sequence-specific DNA binding;	.	.
ERF	TraesCS7D02G265000	-1.36958	0.00239865	0.0120918	down	Ethylene-responsive transcription factor RAP2-6	hypothetical protein SORBIDRAFT_07g025843, partial [Sorghum bicolor]	PREDICTED: Setaria italica uncharacterized LOC101774376 (LOC101774376), mRNA	AP2 domain. This 60 amino acid residue domain can bind to DNA and is found in transcription factor proteins.	GO:0034605|cellular response to heat;GO:0009658|chloroplast organization;GO:0006952|defense response;GO:0009873|ethylene-activated signaling pathway;GO:0045893|positive regulation of transcription, DNA-templated;GO:0009737|response to abscisic acid;GO:0009409|response to cold;GO:0009753|response to jasmonic acid;GO:0006970|response to osmotic stress;GO:0009751|response to salicylic acid;GO:000965…	GO:0005634|nucleus;	GO:0003677|DNA binding;GO:0003700|transcription factor activity, sequence-specific DNA binding;	K09286	EREBP; EREBP-like factor
ERF	TraesCS5D02G318300	-1.87409	4.65127e-05	0.000341988	down	Dehydration-responsive element-binding protein 1B	CBFIVc-14.3 [Triticum aestivum]	Triticum aestivum clone 1179D19 genomic sequence	AP2 domain. This 60 amino acid residue domain can bind to DNA and is found in transcription factor proteins.	GO:0006351|transcription, DNA-templated;	GO:0005634|nucleus;	GO:0003677|DNA binding;GO:0003700|transcription factor activity, sequence-specific DNA binding;	.	.
ERF	TraesCS4B02G299600	-2.2111	0.000130893	0.000889099	down	Ethylene-responsive transcription factor RAP2-3	ethylene-responsive element binding protein 2 [Triticum aestivum]	Triticum aestivum ethylene-responsive element binding protein 2 (EREB2) mRNA, complete cds	AP2 domain. This 60 amino acid residue domain can bind to DNA and is found in transcription factor proteins.	GO:0008219|cell death;GO:0009873|ethylene-activated signaling pathway;GO:0010286|heat acclimation;GO:0045893|positive regulation of transcription, DNA-templated;GO:0009735|response to cytokinin;GO:0009723|response to ethylene;GO:0009753|response to jasmonic acid;GO:0051707|response to other organism;GO:0006351|transcription, DNA-templated;	GO:0005737|cytoplasm;GO:0005634|nucleus;GO:0005886|plasma membrane;	GO:0003677|DNA binding;GO:0003700|transcription factor activity, sequence-specific DNA binding;GO:0043565|sequence-specific DNA binding;	K09286	EREBP; EREBP-like factor
ERF	TraesCS4A02G035400	-3.02865	1.77689e-08	2.03644e-07	down	Ethylene-responsive transcription factor RAP2-4	dehydration responsive element binding protein [Triticum aestivum]	Triticum aestivum dehydration responsive element binding protein (DREB2) mRNA, complete cds	AP2 domain. This 60 amino acid residue domain can bind to DNA and is found in transcription factor proteins.	GO:0071472|cellular response to salt stress;GO:0009736|cytokinin-activated signaling pathway;GO:0009873|ethylene-activated signaling pathway;GO:0045595|regulation of cell differentiation;GO:0009409|response to cold;GO:0009416|response to light stimulus;GO:0006970|response to osmotic stress;GO:0009651|response to salt stress;GO:0009414|response to water deprivation;GO:0009611|response to wounding;…	GO:0005634|nucleus;	GO:0003677|DNA binding;GO:0003700|transcription factor activity, sequence-specific DNA binding;GO:0043565|sequence-specific DNA binding;	K09286	EREBP; EREBP-like factor
ERF	TraesCS5B02G312100	-3.61304	3.90132e-23	1.08699e-21	down	Dehydration-responsive element-binding protein 1H	CBFIIId-A15 [Triticum aestivum]	Triticum aestivum CBFIIId-A15 mRNA, complete cds	AP2 domain. This 60 amino acid residue domain can bind to DNA and is found in transcription factor proteins.	GO:0006351|transcription, DNA-templated;	GO:0005634|nucleus;	GO:0003677|DNA binding;GO:0003700|transcription factor activity, sequence-specific DNA binding;	.	.
ERF	TraesCS4B02G268100	-3.71161	2.74884e-10	3.72855e-09	down	Ethylene-responsive transcription factor RAP2-4	putative DRE binding factor [Triticum aestivum]	Triticum aestivum cDNA, clone: SET2_D09, cultivar: Chinese Spring	AP2 domain. This 60 amino acid residue domain can bind to DNA and is found in transcription factor proteins.	GO:0071472|cellular response to salt stress;GO:0009736|cytokinin-activated signaling pathway;GO:0009873|ethylene-activated signaling pathway;GO:0045595|regulation of cell differentiation;GO:0009409|response to cold;GO:0009416|response to light stimulus;GO:0006970|response to osmotic stress;GO:0009651|response to salt stress;GO:0009414|response to water deprivation;GO:0009611|response to wounding;…	GO:0005634|nucleus;	GO:0003677|DNA binding;GO:0003700|transcription factor activity, sequence-specific DNA binding;GO:0043565|sequence-specific DNA binding;	K09286	EREBP; EREBP-like factor
ERF	TraesCS7D02G469200	-3.76557	6.36101e-06	5.37044e-05	down	Ethylene-responsive transcription factor RAP2-13	Ethylene-responsive transcription factor RAP2-13 [Triticum urartu]	Phyllostachys edulis cDNA clone: bphylf046d05, full insert sequence	AP2 domain. This 60 amino acid residue domain can bind to DNA and is found in transcription factor proteins.	GO:0009873|ethylene-activated signaling pathway;GO:0009409|response to cold;GO:0006970|response to osmotic stress;GO:0009414|response to water deprivation;GO:0006351|transcription, DNA-templated;	GO:0005634|nucleus;	GO:0003700|transcription factor activity, sequence-specific DNA binding;GO:0043565|sequence-specific DNA binding;	.	.
ERF	TraesCS5D02G318400	-4.04348	9.8754e-16	1.92939e-14	down	Dehydration-responsive element-binding protein 1H	C-repeat binding factor [Triticum aestivum]	Triticum aestivum CBF-D15 gene for C-repeat binding factor, cultivar Eltan	AP2 domain. This 60 amino acid residue domain can bind to DNA and is found in transcription factor proteins.	GO:0006351|transcription, DNA-templated;	GO:0005634|nucleus;	GO:0003677|DNA binding;GO:0003700|transcription factor activity, sequence-specific DNA binding;	.	.
ERF	TraesCS4D02G267500	-4.41701	6.86309e-06	5.7602e-05	down	Ethylene-responsive transcription factor RAP2-4	DRE binding factor [Triticum aestivum]	Triticum aestivum DRE binding factor (DBF) mRNA, complete cds	AP2 domain. This 60 amino acid residue domain can bind to DNA and is found in transcription factor proteins.	GO:0071472|cellular response to salt stress;GO:0009736|cytokinin-activated signaling pathway;GO:0009873|ethylene-activated signaling pathway;GO:0045595|regulation of cell differentiation;GO:0009409|response to cold;GO:0009416|response to light stimulus;GO:0006970|response to osmotic stress;GO:0009651|response to salt stress;GO:0009414|response to water deprivation;GO:0009611|response to wounding;…	GO:0005634|nucleus;	GO:0003677|DNA binding;GO:0003700|transcription factor activity, sequence-specific DNA binding;GO:0043565|sequence-specific DNA binding;	K09286	EREBP; EREBP-like factor
ERF	TraesCS5B02G312300	-4.44766	0.0107133	0.0438316	down	Dehydration-responsive element-binding protein 1H	CRT/DRE binding factor 16 [Triticum monococcum]	Triticum aestivum AP2 domain CBF protein (CBFIIId) mRNA, CBFIIId-16.3 allele, complete cds	AP2 domain. This 60 amino acid residue domain can bind to DNA and is found in transcription factor proteins.	GO:0006351|transcription, DNA-templated;	GO:0005634|nucleus;	GO:0003677|DNA binding;GO:0003700|transcription factor activity, sequence-specific DNA binding;	.	.
ERF	TraesCS5A02G311300	-4.64653	0.00741814	0.0321112	down	Dehydration-responsive element-binding protein 1B	CBFIVc-14.1 [Triticum aestivum]	Triticum aestivum CBF-A14 gene for C-repeat binding factor, cultivar Bussard	AP2 domain. This 60 amino acid residue domain can bind to DNA and is found in transcription factor proteins.	GO:0006351|transcription, DNA-templated;	GO:0005634|nucleus;	GO:0003677|DNA binding;GO:0003700|transcription factor activity, sequence-specific DNA binding;	.	.
ERF	TraesCS5A02G311500	-4.83729	0.000770407	0.00442066	down	Dehydration-responsive element-binding protein 1H	AP2 domain CBF protein [Triticum aestivum]	Triticum aestivum CBF-A15 gene for C-repeat binding factor, cultivar ORFW	AP2 domain. This 60 amino acid residue domain can bind to DNA and is found in transcription factor proteins.	GO:0006351|transcription, DNA-templated;	GO:0005634|nucleus;	GO:0003677|DNA binding;GO:0003700|transcription factor activity, sequence-specific DNA binding;	.	.
WRKY	TraesCS3A02G343600	7.08222	4.0239e-08	4.44216e-07	up	Probable WRKY transcription factor 70	unnamed protein product [Triticum aestivum]	Triticum aestivum chromosome 3B, genomic scaffold, cultivar Chinese Spring	WRKY DNA -binding domain.	GO:0042742|defense response to bacterium;GO:0050832|defense response to fungus;GO:0009864|induced systemic resistance, jasmonic acid mediated signaling pathway;GO:1900056|negative regulation of leaf senescence;GO:0045892|negative regulation of transcription, DNA-templated;GO:0031347|regulation of defense response;GO:0010200|response to chitin;GO:0009753|response to jasmonic acid;GO:0009751|respon…	GO:0005634|nucleus;	GO:0003700|transcription factor activity, sequence-specific DNA binding;GO:0043565|sequence-specific DNA binding;	.	.
WRKY	TraesCS3B02G375600	6.32243	3.87151e-06	3.37273e-05	up	Probable WRKY transcription factor 54	unnamed protein product [Triticum aestivum]	Triticum aestivum chromosome 3B, genomic scaffold, cultivar Chinese Spring	WRKY DNA -binding domain.	GO:1900056|negative regulation of leaf senescence;GO:0031347|regulation of defense response;GO:0009751|response to salicylic acid;GO:0006351|transcription, DNA-templated;	GO:0005634|nucleus;	GO:0003700|transcription factor activity, sequence-specific DNA binding;GO:0043565|sequence-specific DNA binding;	.	.
WRKY	TraesCS3D02G337400	6.13131	1.02789e-05	8.38923e-05	up	Probable WRKY transcription factor 41	unnamed protein product [Triticum aestivum]	Triticum aestivum chromosome 3B, genomic scaffold, cultivar Chinese Spring	WRKY DNA -binding domain.	GO:0006351|transcription, DNA-templated;	GO:0005634|nucleus;	GO:0003700|transcription factor activity, sequence-specific DNA binding;GO:0043565|sequence-specific DNA binding;	.	.
WRKY	TraesCS3B02G130000	5.72028	3.54533e-33	1.41603e-31	up	Probable WRKY transcription factor 72	Putative WRKY transcription factor 72 [Aegilops tauschii]	Triticum aestivum cDNA, clone: WT004_N05, cultivar: Chinese Spring	WRKY DNA -binding domain.	GO:0006952|defense response;GO:0006351|transcription, DNA-templated;	GO:0005634|nucleus;	GO:0003700|transcription factor activity, sequence-specific DNA binding;GO:0043565|sequence-specific DNA binding;	.	.
WRKY	TraesCS5D02G232800	4.19119	3.12941e-54	2.1988e-52	up	WRKY transcription factor WRKY76	Putative WRKY transcription factor 40 [Aegilops tauschii]	Triticum aestivum cDNA, clone: WT010_K01, cultivar: Chinese Spring	WRKY DNA -binding domain.	GO:0009617|response to bacterium;GO:0010200|response to chitin;GO:0009620|response to fungus;GO:0006351|transcription, DNA-templated;	GO:0005634|nucleus;	GO:0003700|transcription factor activity, sequence-specific DNA binding;GO:0043565|sequence-specific DNA binding;	.	.
WRKY	TraesCS5B02G224100	4.04423	4.17998e-56	3.05977e-54	up	WRKY transcription factor WRKY76	predicted protein [Hordeum vulgare subsp. vulgare]	Hordeum vulgare subsp. vulgare mRNA for predicted protein, complete cds, clone: NIASHv1101D16	WRKY DNA -binding domain.	GO:0009617|response to bacterium;GO:0010200|response to chitin;GO:0009620|response to fungus;GO:0006351|transcription, DNA-templated;	GO:0005634|nucleus;	GO:0003700|transcription factor activity, sequence-specific DNA binding;GO:0043565|sequence-specific DNA binding;	.	.
WRKY	TraesCS7D02G497800	3.74612	1.50808e-20	3.76217e-19	up	WRKY transcription factor WRKY28	WRKY48 transcriptional factor [Triticum aestivum]	Hordeum vulgare subsp. vulgare WRKY transcription factor 23 (WRKY23) mRNA, partial cds	WRKY DNA -binding domain.	GO:0006952|defense response;GO:0045892|negative regulation of transcription, DNA-templated;GO:0010200|response to chitin;GO:0009620|response to fungus;GO:0006351|transcription, DNA-templated;	GO:0005634|nucleus;	GO:0003700|transcription factor activity, sequence-specific DNA binding;GO:0043565|sequence-specific DNA binding;	.	.
WRKY	TraesCS3A02G111200	3.63102	4.47519e-14	7.8972e-13	up	Probable WRKY transcription factor 50	WRKY transcription factor [Triticum aestivum]	Triticum aestivum WRKY transcription factor (WRKY10) mRNA, complete cds	WRKY DNA -binding domain.	GO:0050832|defense response to fungus;GO:0009867|jasmonic acid mediated signaling pathway;GO:0006351|transcription, DNA-templated;	GO:0005634|nucleus;	GO:0003700|transcription factor activity, sequence-specific DNA binding;GO:0043565|sequence-specific DNA binding;	.	.
WRKY	TraesCS5A02G225600	3.32774	3.91301e-46	2.18348e-44	up	WRKY transcription factor WRKY76	predicted protein [Hordeum vulgare subsp. vulgare]	Hordeum vulgare subsp. vulgare mRNA for predicted protein, complete cds, clone: NIASHv1101D16	WRKY DNA -binding domain.	GO:0009617|response to bacterium;GO:0010200|response to chitin;GO:0009620|response to fungus;GO:0006351|transcription, DNA-templated;	GO:0005634|nucleus;	GO:0003700|transcription factor activity, sequence-specific DNA binding;GO:0043565|sequence-specific DNA binding;	.	.
WRKY	TraesCS5D02G232900	3.01652	2.28344e-74	2.46745e-72	up	WRKY transcription factor WRKY76	predicted protein [Hordeum vulgare subsp. vulgare]	Hordeum vulgare subsp. vulgare mRNA for predicted protein, complete cds, clone: NIASHv1101D16	WRKY DNA -binding domain.	GO:0009617|response to bacterium;GO:0010200|response to chitin;GO:0009620|response to fungus;GO:0006351|transcription, DNA-templated;	GO:0005634|nucleus;	GO:0003700|transcription factor activity, sequence-specific DNA binding;GO:0043565|sequence-specific DNA binding;	.	.
WRKY	TraesCS2B02G517400	2.90171	8.32722e-46	4.60886e-44	up	Probable WRKY transcription factor 70	WRKY45-like transcription factor [Triticum aestivum]	Triticum aestivum cultivar Nongda 3338 WRKY45 transcription factor (WRKY45) mRNA, complete cds	WRKY DNA -binding domain.	GO:0042742|defense response to bacterium;GO:0050832|defense response to fungus;GO:0009864|induced systemic resistance, jasmonic acid mediated signaling pathway;GO:1900056|negative regulation of leaf senescence;GO:0045892|negative regulation of transcription, DNA-templated;GO:0031347|regulation of defense response;GO:0010200|response to chitin;GO:0009753|response to jasmonic acid;GO:0009751|respon…	GO:0005634|nucleus;	GO:0003700|transcription factor activity, sequence-specific DNA binding;GO:0043565|sequence-specific DNA binding;	.	.
WRKY	TraesCS2A02G489500	2.66709	7.27098e-57	5.47953e-55	up	Probable WRKY transcription factor 70	WRKY45-like transcription factor [Triticum aestivum]	Triticum aestivum cultivar Nongda 3338 WRKY45 transcription factor (WRKY45) mRNA, complete cds	WRKY DNA -binding domain.	GO:0042742|defense response to bacterium;GO:0050832|defense response to fungus;GO:0009864|induced systemic resistance, jasmonic acid mediated signaling pathway;GO:1900056|negative regulation of leaf senescence;GO:0045892|negative regulation of transcription, DNA-templated;GO:0031347|regulation of defense response;GO:0010200|response to chitin;GO:0009753|response to jasmonic acid;GO:0009751|respon…	GO:0005634|nucleus;	GO:0003700|transcription factor activity, sequence-specific DNA binding;GO:0043565|sequence-specific DNA binding;	.	.
WRKY	TraesCS2B02G121900	2.40985	1.66859e-08	1.91806e-07	up	Probable WRKY transcription factor 46	WRKY49 transcriptional factor [Triticum aestivum]	Triticum aestivum WRKY49 transcriptional factor mRNA, complete cds	WRKY DNA -binding domain.	GO:0048527|lateral root development;GO:0006355|regulation of transcription, DNA-templated;GO:0010200|response to chitin;GO:0006351|transcription, DNA-templated;	GO:0005730|nucleolus;	GO:0003700|transcription factor activity, sequence-specific DNA binding;GO:0000987|core promoter proximal region sequence-specific DNA binding;GO:0043565|sequence-specific DNA binding;GO:0044212|transcription regulatory region DNA binding;	.	.
WRKY	TraesCS3B02G129900	2.29392	9.80341e-08	1.03649e-06	up	Probable WRKY transcription factor 50	unnamed protein product [Triticum aestivum]	Triticum aestivum chromosome 3B, genomic scaffold, cultivar Chinese Spring	WRKY DNA -binding domain.	GO:0050832|defense response to fungus;GO:0009867|jasmonic acid mediated signaling pathway;GO:0006351|transcription, DNA-templated;	GO:0005634|nucleus;	GO:0003700|transcription factor activity, sequence-specific DNA binding;GO:0043565|sequence-specific DNA binding;	.	.
WRKY	TraesCS7A02G508800	2.12062	1.46485e-53	1.01184e-51	up	WRKY transcription factor WRKY28	WRKY79 transcription factor [Triticum aestivum]	Triticum aestivum WRKY79 transcription factor (WRKY79) mRNA, complete cds	WRKY DNA -binding domain.	GO:0006952|defense response;GO:0045892|negative regulation of transcription, DNA-templated;GO:0010200|response to chitin;GO:0009620|response to fungus;GO:0006351|transcription, DNA-templated;	GO:0005634|nucleus;	GO:0003700|transcription factor activity, sequence-specific DNA binding;GO:0043565|sequence-specific DNA binding;	.	.
WRKY	TraesCS7B02G418500	1.95769	1.20084e-19	2.86505e-18	up	WRKY transcription factor WRKY28	WRKY79 transcription factor [Triticum aestivum]	Triticum aestivum WRKY79 transcription factor (WRKY79) mRNA, complete cds	WRKY DNA -binding domain.	GO:0006952|defense response;GO:0045892|negative regulation of transcription, DNA-templated;GO:0010200|response to chitin;GO:0009620|response to fungus;GO:0006351|transcription, DNA-templated;	GO:0005634|nucleus;	GO:0003700|transcription factor activity, sequence-specific DNA binding;GO:0043565|sequence-specific DNA binding;	.	.
WRKY	TraesCS2B02G010500	1.82504	1.16745e-11	1.75058e-10	up	Probable WRKY transcription factor 75	predicted protein, partial [Hordeum vulgare subsp. vulgare]	Triticum aestivum WRKY transcription factor (WRKY72-a) mRNA, complete cds	WRKY DNA -binding domain.	GO:0010055|atrichoblast differentiation;GO:0048527|lateral root development;GO:0000122|negative regulation of transcription from RNA polymerase II promoter;GO:0043620|regulation of DNA-templated transcription in response to stress;GO:0032107|regulation of response to nutrient levels;GO:0006351|transcription, DNA-templated;	GO:0005634|nucleus;	GO:0003700|transcription factor activity, sequence-specific DNA binding;GO:0000978|RNA polymerase II core promoter proximal region sequence-specific DNA binding;GO:0044212|transcription regulatory region DNA binding;	.	.
WRKY	TraesCS7D02G497400	1.73455	3.39957e-62	2.9172e-60	up	WRKY transcription factor WRKY28	WRKY79 transcription factor [Triticum aestivum]	Triticum aestivum WRKY79 transcription factor (WRKY79) mRNA, complete cds	WRKY DNA -binding domain.	GO:0006952|defense response;GO:0045892|negative regulation of transcription, DNA-templated;GO:0010200|response to chitin;GO:0009620|response to fungus;GO:0006351|transcription, DNA-templated;	GO:0005634|nucleus;	GO:0003700|transcription factor activity, sequence-specific DNA binding;GO:0043565|sequence-specific DNA binding;	.	.
WRKY	TraesCS2A02G011000	1.7056	3.96227e-08	4.3757e-07	up	Probable WRKY transcription factor 75	WRKY transcription factor [Triticum aestivum]	Triticum aestivum WRKY transcription factor (WRKY72-a) mRNA, complete cds	WRKY DNA -binding domain.	GO:0010055|atrichoblast differentiation;GO:0048527|lateral root development;GO:0000122|negative regulation of transcription from RNA polymerase II promoter;GO:0043620|regulation of DNA-templated transcription in response to stress;GO:0032107|regulation of response to nutrient levels;GO:0006351|transcription, DNA-templated;	GO:0005634|nucleus;	GO:0003700|transcription factor activity, sequence-specific DNA binding;GO:0000978|RNA polymerase II core promoter proximal region sequence-specific DNA binding;GO:0044212|transcription regulatory region DNA binding;	.	.
WRKY	TraesCS3A02G242500	1.49656	4.49685e-77	5.09274e-75	up	Probable WRKY transcription factor 71	unnamed protein product [Triticum aestivum]	Hordeum vulgare subsp. vulgare mRNA for predicted protein, complete cds, clone: NIASHv2047E06	WRKY DNA -binding domain.	GO:0045893|positive regulation of transcription, DNA-templated;GO:0006351|transcription, DNA-templated;GO:0010228|vegetative to reproductive phase transition of meristem;	GO:0005634|nucleus;	GO:0003700|transcription factor activity, sequence-specific DNA binding;GO:1990837|sequence-specific double-stranded DNA binding;	.	.
WRKY	TraesCS1B02G088900	1.48166	4.49141e-133	1.23401e-130	up	WRKY transcription factor WRKY24	WRKY14 transcription factor [Triticum aestivum]	Triticum aestivum WRKY14 transcription factor mRNA, complete cds	WRKY DNA -binding domain.	GO:0009738|abscisic acid-activated signaling pathway;GO:0009740|gibberellic acid mediated signaling pathway;GO:0009788|negative regulation of abscisic acid-activated signaling pathway;GO:0009938|negative regulation of gibberellic acid mediated signaling pathway;GO:0045893|positive regulation of transcription, DNA-templated;GO:0009737|response to abscisic acid;GO:0009753|response to jasmonic acid;…	GO:0005634|nucleus;	GO:0003700|transcription factor activity, sequence-specific DNA binding;GO:0043565|sequence-specific DNA binding;	.	.
WRKY	TraesCS6B02G175100	1.39433	2.0408e-118	4.58014e-116	up	WRKY transcription factor WRKY71	WRKY transcription factor 33 [Triticum aestivum]	Triticum aestivum cDNA, clone: WT002_H05, cultivar: Chinese Spring	WRKY DNA -binding domain.	GO:0006952|defense response;GO:0009740|gibberellic acid mediated signaling pathway;GO:0009685|gibberellin metabolic process;GO:0009938|negative regulation of gibberellic acid mediated signaling pathway;GO:0031347|regulation of defense response;GO:0009737|response to abscisic acid;GO:0009617|response to bacterium;GO:0010200|response to chitin;GO:0009723|response to ethylene;GO:0009739|response to …	GO:0005634|nucleus;	GO:0003700|transcription factor activity, sequence-specific DNA binding;GO:1990841|promoter-specific chromatin binding;GO:0043565|sequence-specific DNA binding;	.	.
WRKY	TraesCS2D02G011700	1.26939	0.00111685	0.00614589	up	Probable WRKY transcription factor 75	WRKY transcription factor [Triticum aestivum]	Triticum aestivum WRKY transcription factor (WRKY72-a) mRNA, complete cds	WRKY DNA -binding domain.	GO:0010055|atrichoblast differentiation;GO:0048527|lateral root development;GO:0000122|negative regulation of transcription from RNA polymerase II promoter;GO:0043620|regulation of DNA-templated transcription in response to stress;GO:0032107|regulation of response to nutrient levels;GO:0006351|transcription, DNA-templated;	GO:0005634|nucleus;	GO:0003700|transcription factor activity, sequence-specific DNA binding;GO:0000978|RNA polymerase II core promoter proximal region sequence-specific DNA binding;GO:0044212|transcription regulatory region DNA binding;	.	.
WRKY	TraesCS3B02G270500	1.23672	3.70632e-42	1.86439e-40	up	Probable WRKY transcription factor 71	unnamed protein product [Triticum aestivum]	Hordeum vulgare subsp. vulgare mRNA for predicted protein, complete cds, clone: NIASHv2047E06	WRKY DNA -binding domain.	GO:0045893|positive regulation of transcription, DNA-templated;GO:0006351|transcription, DNA-templated;GO:0010228|vegetative to reproductive phase transition of meristem;	GO:0005634|nucleus;	GO:0003700|transcription factor activity, sequence-specific DNA binding;GO:1990837|sequence-specific double-stranded DNA binding;	.	.
WRKY	TraesCS6A02G146900	1.22655	6.25492e-114	1.29471e-111	up	WRKY transcription factor WRKY71	WRKY80 transcription factor [Triticum aestivum]	Triticum aestivum WRKY80 transcription factor (WRKY80) mRNA, complete cds	WRKY DNA -binding domain.	GO:0006952|defense response;GO:0009740|gibberellic acid mediated signaling pathway;GO:0009685|gibberellin metabolic process;GO:0009938|negative regulation of gibberellic acid mediated signaling pathway;GO:0031347|regulation of defense response;GO:0009737|response to abscisic acid;GO:0009617|response to bacterium;GO:0010200|response to chitin;GO:0009723|response to ethylene;GO:0009739|response to …	GO:0005634|nucleus;	GO:0003700|transcription factor activity, sequence-specific DNA binding;GO:1990841|promoter-specific chromatin binding;GO:0043565|sequence-specific DNA binding;	.	.
WRKY	TraesCS1A02G410500	-1.32204	1.85896e-05	0.000145685	down	Probable WRKY transcription factor 70	WRKY15 transcription factor, partial [Triticum aestivum]	Triticum aestivum WRKY15 transcription factor mRNA, partial cds	WRKY DNA -binding domain.	GO:0042742|defense response to bacterium;GO:0050832|defense response to fungus;GO:0009864|induced systemic resistance, jasmonic acid mediated signaling pathway;GO:1900056|negative regulation of leaf senescence;GO:0045892|negative regulation of transcription, DNA-templated;GO:0031347|regulation of defense response;GO:0010200|response to chitin;GO:0009753|response to jasmonic acid;GO:0009751|respon…	GO:0005634|nucleus;	GO:0003700|transcription factor activity, sequence-specific DNA binding;GO:0043565|sequence-specific DNA binding;	.	.
WRKY	TraesCS1D02G418000	-1.86022	3.15971e-14	5.63153e-13	down	Probable WRKY transcription factor 53	WRKY15 transcription factor, partial [Triticum aestivum]	Triticum aestivum WRKY15 transcription factor mRNA, partial cds	WRKY DNA -binding domain.	GO:0009816|defense response to bacterium, incompatible interaction;GO:0010150|leaf senescence;GO:0045893|positive regulation of transcription, DNA-templated;GO:0031347|regulation of defense response;GO:0010200|response to chitin;GO:0042542|response to hydrogen peroxide;GO:0010193|response to ozone;GO:0009751|response to salicylic acid;GO:0006351|transcription, DNA-templated;	GO:0009507|chloroplast;GO:0005634|nucleus;	GO:0003677|DNA binding;GO:0003700|transcription factor activity, sequence-specific DNA binding;GO:0043565|sequence-specific DNA binding;	.	.
WRKY	TraesCS6D02G247200	-2.53334	0.000146072	0.000982624	down	Probable WRKY transcription factor 35	Putative WRKY transcription factor 35 [Aegilops tauschii]	Triticum aestivum cDNA, clone: WT009_N02, cultivar: Chinese Spring	WRKY DNA -binding domain.	GO:0009793|embryo development ending in seed dormancy;GO:0009555|pollen development;GO:0006351|transcription, DNA-templated;	GO:0005634|nucleus;	GO:0003700|transcription factor activity, sequence-specific DNA binding;GO:0043565|sequence-specific DNA binding;	.	.
WRKY	TraesCS1B02G440300	-3.95893	7.97532e-08	8.52477e-07	down	Probable WRKY transcription factor 70	WRKY15 transcription factor, partial [Triticum aestivum]	Triticum aestivum WRKY15 transcription factor mRNA, partial cds	WRKY DNA -binding domain.	GO:0042742|defense response to bacterium;GO:0050832|defense response to fungus;GO:0009864|induced systemic resistance, jasmonic acid mediated signaling pathway;GO:1900056|negative regulation of leaf senescence;GO:0045892|negative regulation of transcription, DNA-templated;GO:0031347|regulation of defense response;GO:0010200|response to chitin;GO:0009753|response to jasmonic acid;GO:0009751|respon…	GO:0005634|nucleus;	GO:0003700|transcription factor activity, sequence-specific DNA binding;GO:0043565|sequence-specific DNA binding;	.	.
WRKY	TraesCS6B02G294900	-5.29667	0.000486451	0.00292515	down	Probable WRKY transcription factor 35	Putative WRKY transcription factor 35 [Aegilops tauschii]	Triticum aestivum cDNA, clone: WT009_N02, cultivar: Chinese Spring	WRKY DNA -binding domain.	GO:0009793|embryo development ending in seed dormancy;GO:0009555|pollen development;GO:0006351|transcription, DNA-templated;	GO:0005634|nucleus;	GO:0003700|transcription factor activity, sequence-specific DNA binding;GO:0043565|sequence-specific DNA binding;	.	.
WRKY	TraesCS6A02G267500	-5.74453	1.3866e-05	0.000110908	down	Probable WRKY transcription factor 35	Putative WRKY transcription factor 35 [Aegilops tauschii]	Triticum aestivum cDNA, clone: WT009_N02, cultivar: Chinese Spring	WRKY DNA -binding domain.	GO:0009793|embryo development ending in seed dormancy;GO:0009555|pollen development;GO:0006351|transcription, DNA-templated;	GO:0005634|nucleus;	GO:0003700|transcription factor activity, sequence-specific DNA binding;GO:0043565|sequence-specific DNA binding;	.	.
GRAS	TraesCSU02G008300	5.8252	1.13808e-52	7.64572e-51	up	Putative receptor-like protein kinase At4g00960	hypothetical protein SETIT_027728mg, partial [Setaria italica]	.	Protein kinase domain.	GO:0006468|protein phosphorylation;	GO:0005886|plasma membrane;	GO:0005524|ATP binding;GO:0004674|protein serine/threonine kinase activity;	.	.
GRAS	TraesCS2B02G035400	5.63159	0.000216345	0.00140939	up	G-type lectin S-receptor-like serine/threonine-protein kinase At1g11303	hypothetical protein SETIT_027728mg, partial [Setaria italica]	.	Protein kinase domain.	GO:0006468|protein phosphorylation;GO:0048544|recognition of pollen;	GO:0016021|integral component of membrane;GO:0005886|plasma membrane;	GO:0005524|ATP binding;GO:0005516|calmodulin binding;GO:0030246|carbohydrate binding;GO:0004674|protein serine/threonine kinase activity;	.	.
GRAS	TraesCS5D02G003500	3.91008	2.56358e-08	2.89633e-07	up	Cysteine-rich receptor-like protein kinase 26	unnamed protein product, partial [Aegilops tauschii]	Triticum aestivum	Protein kinase domain.	GO:0042742|defense response to bacterium;GO:0006468|protein phosphorylation;	GO:0016021|integral component of membrane;GO:0005886|plasma membrane;	GO:0005524|ATP binding;GO:0004674|protein serine/threonine kinase activity;	.	.
GRAS	TraesCS7B02G427800	3.70561	0.00559446	0.0252705	up	G-type lectin S-receptor-like serine/threonine-protein kinase At1g61390	Cysteine-rich receptor-like protein kinase 41 [Aegilops tauschii]	Hordeum vulgare subsp. vulgare mRNA for predicted protein, complete cds, clone: NIASHv2093N24	Protein kinase domain.	GO:0006468|protein phosphorylation;GO:0048544|recognition of pollen;	GO:0016021|integral component of membrane;GO:0005886|plasma membrane;	GO:0005524|ATP binding;GO:0005516|calmodulin binding;GO:0030246|carbohydrate binding;GO:0004674|protein serine/threonine kinase activity;	.	.
GRAS	TraesCS2A02G024700	3.26728	1.16004e-09	1.4891e-08	up	Cysteine-rich receptor-like protein kinase 6	Cysteine-rich receptor-like protein kinase 6 [Aegilops tauschii]	Hordeum vulgare subsp. vulgare mRNA for predicted protein, complete cds, clone: NIASHv1011A21	Protein kinase domain.	GO:0042742|defense response to bacterium;GO:0000302|response to reactive oxygen species;	GO:0016021|integral component of membrane;GO:0005886|plasma membrane;	GO:0005524|ATP binding;GO:0004672|protein kinase activity;GO:0004674|protein serine/threonine kinase activity;	.	.
GRAS	TraesCS3D02G439500	3.15355	0.00784339	0.0336878	up	Putative receptor-like protein kinase At4g00960	Putative cysteine-rich receptor-like protein kinase 30 [Aegilops tauschii]	Triticum aestivum chromosome 3B, genomic scaffold, cultivar Chinese Spring	Protein kinase domain.	GO:0006468|protein phosphorylation;	GO:0005886|plasma membrane;	GO:0005524|ATP binding;GO:0004674|protein serine/threonine kinase activity;	.	.
GRAS	TraesCS2A02G024900	2.72969	6.42259e-108	1.19607e-105	up	Probable receptor-like protein kinase At5g18500	Putative cysteine-rich receptor-like protein kinase 23 [Aegilops tauschii]	Triticum aestivum cDNA, clone: WT011_B15, cultivar: Chinese Spring	Protein kinase domain.	GO:0007166|cell surface receptor signaling pathway;GO:0006468|protein phosphorylation;	GO:0016021|integral component of membrane;GO:0005886|plasma membrane;	GO:0005524|ATP binding;GO:0004675|transmembrane receptor protein serine/threonine kinase activity;	.	.
GRAS	TraesCS7B02G071100	2.70863	2.13068e-08	2.42423e-07	up	Putative cysteine-rich receptor-like protein kinase 32	PREDICTED: cysteine-rich receptor-like protein kinase 25 [Brachypodium distachyon]	Hordeum vulgare subsp. vulgare mRNA for predicted protein, complete cds, clone: NIASHv1011A21	Protein kinase domain.	GO:0042742|defense response to bacterium;GO:0006468|protein phosphorylation;	GO:0016021|integral component of membrane;GO:0005886|plasma membrane;	GO:0005524|ATP binding;GO:0004674|protein serine/threonine kinase activity;	.	.
GRAS	TraesCS4A02G223800	2.34954	6.62446e-10	8.70041e-09	up	Cysteine-rich receptor-like protein kinase 36	Cysteine-rich receptor-like protein kinase 40 [Triticum urartu]	Hordeum vulgare subsp. vulgare cDNA clone: FLbaf142o15, mRNA sequence	Protein kinase domain.	GO:0009737|response to abscisic acid;	GO:0016021|integral component of membrane;GO:0005886|plasma membrane;	GO:0005524|ATP binding;GO:0004674|protein serine/threonine kinase activity;	.	.
GRAS	TraesCS2B02G035300	2.05818	3.82506e-20	9.35933e-19	up	Putative cysteine-rich receptor-like protein kinase 12	Cysteine-rich receptor-like protein kinase 41 [Triticum urartu]	Triticum aestivum cDNA, clone: WT011_B15, cultivar: Chinese Spring	Protein kinase domain.	GO:0042742|defense response to bacterium;GO:0006468|protein phosphorylation;	GO:0016021|integral component of membrane;GO:0005886|plasma membrane;	GO:0005524|ATP binding;GO:0004674|protein serine/threonine kinase activity;	.	.
GRAS	TraesCS4B02G092700	1.96111	3.76192e-86	4.88325e-84	up	Cysteine-rich receptor-like protein kinase 40	PREDICTED: cysteine-rich receptor-like protein kinase 25 [Brachypodium distachyon]	Hordeum vulgare subsp. vulgare cDNA clone: FLbaf142o15, mRNA sequence	Protein kinase domain.	GO:0006468|protein phosphorylation;	GO:0016021|integral component of membrane;GO:0005886|plasma membrane;	GO:0005524|ATP binding;GO:0004674|protein serine/threonine kinase activity;	.	.
GRAS	TraesCS2D02G025500	1.95469	1.28553e-05	0.000103431	up	Cysteine-rich receptor-like protein kinase 6	Cysteine-rich receptor-like protein kinase 6 [Aegilops tauschii]	Hordeum vulgare subsp. vulgare mRNA for predicted protein, complete cds, clone: NIASHv1011A21	Protein kinase domain.	GO:0042742|defense response to bacterium;GO:0000302|response to reactive oxygen species;	GO:0016021|integral component of membrane;GO:0005886|plasma membrane;	GO:0005524|ATP binding;GO:0004672|protein kinase activity;GO:0004674|protein serine/threonine kinase activity;	.	.
GRAS	TraesCS3A02G056300	1.82033	5.30084e-07	5.18648e-06	up	Cysteine-rich receptor-like protein kinase 6	Putative cysteine-rich receptor-like protein kinase 20 [Triticum urartu]	PREDICTED: Brachypodium distachyon cysteine-rich receptor-like protein kinase 25 (LOC100832903), transcript variant X2, mRNA	Protein kinase domain.	GO:0042742|defense response to bacterium;	GO:0016021|integral component of membrane;GO:0005886|plasma membrane;	GO:0005524|ATP binding;GO:0004672|protein kinase activity;GO:0004674|protein serine/threonine kinase activity;	.	.
GRAS	TraesCS4A02G223600	1.80143	3.43736e-06	3.01638e-05	up	Putative receptor-like protein kinase At4g00960	PREDICTED: cysteine-rich receptor-like protein kinase 25 [Brachypodium distachyon]	Hordeum vulgare subsp. vulgare cDNA clone: FLbaf142o15, mRNA sequence	Protein kinase domain.	GO:0006468|protein phosphorylation;	GO:0005886|plasma membrane;	GO:0005524|ATP binding;GO:0004674|protein serine/threonine kinase activity;	.	.
GRAS	TraesCSU02G008100	1.57837	3.11375e-51	2.01241e-49	up	Cysteine-rich receptor-like protein kinase 41	Cysteine-rich receptor-like protein kinase 41 [Triticum urartu]	Triticum aestivum cDNA, clone: WT011_B15, cultivar: Chinese Spring	Protein kinase domain.	GO:0006468|protein phosphorylation;	GO:0016021|integral component of membrane;GO:0005886|plasma membrane;	GO:0005524|ATP binding;GO:0004674|protein serine/threonine kinase activity;	.	.
GRAS	TraesCS4D02G089100	1.5286	2.43201e-09	3.02798e-08	up	G-type lectin S-receptor-like serine/threonine-protein kinase At1g11330	PREDICTED: cysteine-rich receptor-like protein kinase 25 [Brachypodium distachyon]	Hordeum vulgare subsp. vulgare cDNA clone: FLbaf142o15, mRNA sequence	Protein kinase domain.	GO:0006468|protein phosphorylation;GO:0048544|recognition of pollen;	GO:0016021|integral component of membrane;GO:0005886|plasma membrane;	GO:0005524|ATP binding;GO:0005516|calmodulin binding;GO:0030246|carbohydrate binding;GO:0004674|protein serine/threonine kinase activity;	.	.
GRAS	TraesCS4B02G092200	1.52654	7.35778e-102	1.24876e-99	up	Cysteine-rich receptor-like protein kinase 36	PREDICTED: cysteine-rich receptor-like protein kinase 25 [Brachypodium distachyon]	Hordeum vulgare subsp. vulgare cDNA clone: FLbaf142o15, mRNA sequence	Protein kinase domain.	GO:0009737|response to abscisic acid;	GO:0016021|integral component of membrane;GO:0005886|plasma membrane;	GO:0005524|ATP binding;GO:0004674|protein serine/threonine kinase activity;	.	.
GRAS	TraesCS4B02G092400	1.48221	2.08496e-53	1.43371e-51	up	Putative cysteine-rich receptor-like protein kinase 20	Cysteine-rich receptor-like protein kinase 40 [Triticum urartu]	Hordeum vulgare subsp. vulgare cDNA clone: FLbaf142o15, mRNA sequence	Protein kinase domain.	GO:0006468|protein phosphorylation;	GO:0016021|integral component of membrane;GO:0005886|plasma membrane;	GO:0005524|ATP binding;GO:0004674|protein serine/threonine kinase activity;	.	.
GRAS	TraesCS2B02G034200	1.42619	0.0011314	0.0062159	up	Cysteine-rich receptor-like protein kinase 41	Putative cysteine-rich receptor-like protein kinase 23 [Triticum urartu]	Hordeum vulgare subsp. vulgare mRNA for predicted protein, complete cds, clone: NIASHv1053N04	Protein kinase domain.	GO:0006468|protein phosphorylation;	GO:0016021|integral component of membrane;GO:0005886|plasma membrane;	GO:0005524|ATP binding;GO:0004674|protein serine/threonine kinase activity;	.	.
GRAS	TraesCS2B02G034600	1.38224	0.00112051	0.00616439	up	Cysteine-rich receptor-like protein kinase 29	Putative cysteine-rich receptor-like protein kinase 23 [Triticum urartu]	Triticum aestivum cDNA, clone: WT011_B15, cultivar: Chinese Spring	Protein kinase domain.	GO:0006468|protein phosphorylation;GO:0009737|response to abscisic acid;	GO:0016021|integral component of membrane;GO:0005886|plasma membrane;GO:0005773|vacuole;	GO:0005524|ATP binding;GO:0004674|protein serine/threonine kinase activity;	.	.
GRAS	TraesCS2D02G057700	1.37932	2.69643e-06	2.40162e-05	up	Putative receptor-like protein kinase At4g00960	Cysteine-rich receptor-like protein kinase 26 [Aegilops tauschii]	PREDICTED: Oryza sativa Japonica Group proline-rich receptor-like protein kinase PERK2 (LOC4350062), transcript variant X2, mRNA	Protein kinase domain.	GO:0006468|protein phosphorylation;	GO:0005886|plasma membrane;	GO:0005524|ATP binding;GO:0004674|protein serine/threonine kinase activity;	.	.
GRAS	TraesCS4B02G092500	1.35343	1.64484e-35	7.04246e-34	up	Putative receptor-like protein kinase At4g00960	PREDICTED: cysteine-rich receptor-like protein kinase 25 [Brachypodium distachyon]	Hordeum vulgare subsp. vulgare cDNA clone: FLbaf142o15, mRNA sequence	Protein kinase domain.	GO:0006468|protein phosphorylation;	GO:0005886|plasma membrane;	GO:0005524|ATP binding;GO:0004674|protein serine/threonine kinase activity;	.	.
GRAS	TraesCS2D02G025400	1.22515	3.84798e-94	5.68101e-92	up	Putative receptor-like protein kinase At4g00960	Putative cysteine-rich receptor-like protein kinase 23 [Aegilops tauschii]	Triticum aestivum cDNA, clone: WT011_B15, cultivar: Chinese Spring	Protein kinase domain.	GO:0006468|protein phosphorylation;	GO:0005886|plasma membrane;	GO:0005524|ATP binding;GO:0004674|protein serine/threonine kinase activity;	.	.
GRAS	TraesCS4A02G223200	1.09582	3.5593e-63	3.12428e-61	up	Cysteine-rich receptor-like protein kinase 8	serine/threonine protein kinase [Hordeum vulgare subsp. vulgare]	Hordeum vulgare subsp. vulgare mRNA for predicted protein, complete cds, clone: NIASHv1011A21	Protein kinase domain.	GO:0042742|defense response to bacterium;GO:0006468|protein phosphorylation;	GO:0016021|integral component of membrane;GO:0005886|plasma membrane;	GO:0005524|ATP binding;GO:0004674|protein serine/threonine kinase activity;	.	.
GRAS	TraesCS4A02G419100	1.03481	0.00859947	0.0364422	up	Disease resistance protein RPM1	Disease resistance protein RPM1 [Triticum urartu]	Oryza sativa Indica Group cultivar RP Bio-226 chromosome 11 sequence	NB-ARC domain.	GO:0009626|plant-type hypersensitive response;GO:0007165|signal transduction;	GO:0012505|endomembrane system;GO:0019897|extrinsic component of plasma membrane;GO:0005886|plasma membrane;	GO:0043531|ADP binding;GO:0005524|ATP binding;GO:0000166|nucleotide binding;	K13457	RPM1, RPS3; disease resistance protein RPM1
GRAS	TraesCS4A02G271000	-1.10575	2.16737e-25	6.71009e-24	down	DELLA protein RHT-1	DELLA protein Rht-A1 [Triticum aestivum]	Triticum aestivum cultivar Chinese Spring clone BAC 351D1 chromosome 4A DELLA protein (Rht-A) gene, complete cds, complete sequence	GRAS domain family. Proteins in the GRAS (GAI, RGA, SCR) family are known as major players in gibberellin (GA) signaling, which regulates various aspects of plant growth and development. Mutation of the SCARECROW (SCR) gene results in a radial pattern defect, loss of a ground tissue layer, in the root. The PAT1 protein is involved in phytochrome A signal transduction. A sequence, structure and ev…	GO:0009740|gibberellic acid mediated signaling pathway;GO:0006355|regulation of transcription, DNA-templated;GO:0006351|transcription, DNA-templated;	GO:0005634|nucleus;	GO:0000989|transcription factor activity, transcription factor binding;	.	.
NAC	TraesCS4A02G499900	4.0226	7.96054e-16	1.56025e-14	up	Protein NTM1-like 9	hypothetical protein F775_05162 [Aegilops tauschii]	PREDICTED: Brachypodium distachyon protein NTM1-like 9 (LOC100845355), mRNA	No apical meristem (NAM) protein. This is a family of no apical meristem (NAM) proteins these are plant development proteins. Mutations in NAM result in the failure to develop a shoot apical meristem in petunia embryos. NAM is indicated as having a role in determining positions of meristems and primordial. One member of this family NAP (NAC-like, activated by AP3/PI) is encoded by the target gene…	GO:0071470|cellular response to osmotic stress;GO:0045892|negative regulation of transcription, DNA-templated;GO:1900426|positive regulation of defense response to bacterium;GO:0031347|regulation of defense response;GO:0006355|regulation of transcription, DNA-templated;GO:0006351|transcription, DNA-templated;	GO:0005789|endoplasmic reticulum membrane;GO:0016021|integral component of membrane;GO:0005634|nucleus;GO:0005886|plasma membrane;	GO:0005516|calmodulin binding;GO:0003700|transcription factor activity, sequence-specific DNA binding;GO:0044212|transcription regulatory region DNA binding;	.	.
NAC	TraesCS3A02G339600	2.59854	2.63006e-231	2.33538e-228	up	NAC domain-containing protein 68	NAC transcription factor 4 [Triticum aestivum]	Triticum aestivum cDNA, clone: SET2_G01, cultivar: Chinese Spring	No apical meristem (NAM) protein. This is a family of no apical meristem (NAM) proteins these are plant development proteins. Mutations in NAM result in the failure to develop a shoot apical meristem in petunia embryos. NAM is indicated as having a role in determining positions of meristems and primordial. One member of this family NAP (NAC-like, activated by AP3/PI) is encoded by the target gene…	GO:0006355|regulation of transcription, DNA-templated;GO:0006351|transcription, DNA-templated;	GO:0005634|nucleus;	GO:0003677|DNA binding;	.	.
NAC	TraesCS3D02G333100	2.33367	9.59277e-89	1.30319e-86	up	NAC domain-containing protein 68	unnamed protein product [Triticum aestivum]	Triticum aestivum cDNA, clone: SET2_G01, cultivar: Chinese Spring	No apical meristem (NAM) protein. This is a family of no apical meristem (NAM) proteins these are plant development proteins. Mutations in NAM result in the failure to develop a shoot apical meristem in petunia embryos. NAM is indicated as having a role in determining positions of meristems and primordial. One member of this family NAP (NAC-like, activated by AP3/PI) is encoded by the target gene…	GO:0006355|regulation of transcription, DNA-templated;GO:0006351|transcription, DNA-templated;	GO:0005634|nucleus;	GO:0003677|DNA binding;	.	.
NAC	TraesCS3B02G371200	2.03606	1.00954e-118	2.29088e-116	up	NAC domain-containing protein 68	unnamed protein product [Triticum aestivum]	Triticum aestivum transcription factor TaNAC4 mRNA, complete cds	No apical meristem (NAM) protein. This is a family of no apical meristem (NAM) proteins these are plant development proteins. Mutations in NAM result in the failure to develop a shoot apical meristem in petunia embryos. NAM is indicated as having a role in determining positions of meristems and primordial. One member of this family NAP (NAC-like, activated by AP3/PI) is encoded by the target gene…	GO:0006355|regulation of transcription, DNA-templated;GO:0006351|transcription, DNA-templated;	GO:0005634|nucleus;	GO:0003677|DNA binding;	.	.
NAC	TraesCS6B02G075200	1.61999	1.25682e-32	4.96801e-31	up	NAC domain-containing protein 67	NAC transcription factor [Triticum aestivum]	Triticum aestivum NAC transcription factor 67 (NAC67) mRNA, complete cds	No apical meristem (NAM) protein. This is a family of no apical meristem (NAM) proteins these are plant development proteins. Mutations in NAM result in the failure to develop a shoot apical meristem in petunia embryos. NAM is indicated as having a role in determining positions of meristems and primordial. One member of this family NAP (NAC-like, activated by AP3/PI) is encoded by the target gene…	GO:0006355|regulation of transcription, DNA-templated;GO:0006351|transcription, DNA-templated;	GO:0005634|nucleus;	GO:0003677|DNA binding;	.	.
NAC	TraesCS4B02G174000	1.53911	1.24896e-47	7.34384e-46	up	NAC domain-containing protein 46	Protein CUP-SHAPED COTYLEDON 2 [Aegilops tauschii]	Triticum aestivum cDNA, clone: WT003_B05, cultivar: Chinese Spring	No apical meristem (NAM) protein. This is a family of no apical meristem (NAM) proteins these are plant development proteins. Mutations in NAM result in the failure to develop a shoot apical meristem in petunia embryos. NAM is indicated as having a role in determining positions of meristems and primordial. One member of this family NAP (NAC-like, activated by AP3/PI) is encoded by the target gene…	GO:1903648|positive regulation of chlorophyll catabolic process;GO:1900057|positive regulation of leaf senescence;GO:0006351|transcription, DNA-templated;	GO:0005634|nucleus;	GO:0003677|DNA binding;GO:0003700|transcription factor activity, sequence-specific DNA binding;	.	.
NAC	TraesCS6D02G059300	1.51565	2.69591e-30	9.90858e-29	up	NAC domain-containing protein 67	GRAB1 protein [Triticum sp.]	Triticum sp. mRNA for GRAB1 protein	No apical meristem (NAM) protein. This is a family of no apical meristem (NAM) proteins these are plant development proteins. Mutations in NAM result in the failure to develop a shoot apical meristem in petunia embryos. NAM is indicated as having a role in determining positions of meristems and primordial. One member of this family NAP (NAC-like, activated by AP3/PI) is encoded by the target gene…	GO:0006355|regulation of transcription, DNA-templated;GO:0006351|transcription, DNA-templated;	GO:0005634|nucleus;	GO:0003677|DNA binding;	.	.
NAC	TraesCS6A02G057400	1.43467	3.66465e-12	5.68286e-11	up	NAC domain-containing protein 67	NAC transcription factor [Triticum aestivum]	Triticum aestivum NAC transcription factor mRNA, complete cds	No apical meristem (NAM) protein. This is a family of no apical meristem (NAM) proteins these are plant development proteins. Mutations in NAM result in the failure to develop a shoot apical meristem in petunia embryos. NAM is indicated as having a role in determining positions of meristems and primordial. One member of this family NAP (NAC-like, activated by AP3/PI) is encoded by the target gene…	GO:0006355|regulation of transcription, DNA-templated;GO:0006351|transcription, DNA-templated;	GO:0005634|nucleus;	GO:0003677|DNA binding;	.	.
NAC	TraesCS2D02G100900	1.41719	2.22513e-39	1.03753e-37	up	NAC domain-containing protein 100	NAC transcription factor [Hordeum vulgare subsp. vulgare]	Hordeum vulgare subsp. vulgare mRNA for predicted protein, complete cds, clone: NIASHv2027E04	No apical meristem (NAM) protein. This is a family of no apical meristem (NAM) proteins these are plant development proteins. Mutations in NAM result in the failure to develop a shoot apical meristem in petunia embryos. NAM is indicated as having a role in determining positions of meristems and primordial. One member of this family NAP (NAC-like, activated by AP3/PI) is encoded by the target gene…	GO:0006351|transcription, DNA-templated;	GO:0005634|nucleus;	GO:0003677|DNA binding;GO:0003700|transcription factor activity, sequence-specific DNA binding;	.	.
NAC	TraesCS2B02G118500	1.17013	2.62157e-37	1.169e-35	up	NAC domain-containing protein 92	NAC transcription factor [Hordeum vulgare subsp. vulgare]	Hordeum vulgare subsp. vulgare mRNA for NAC transcription factor (nac008 gene)	No apical meristem (NAM) protein. This is a family of no apical meristem (NAM) proteins these are plant development proteins. Mutations in NAM result in the failure to develop a shoot apical meristem in petunia embryos. NAM is indicated as having a role in determining positions of meristems and primordial. One member of this family NAP (NAC-like, activated by AP3/PI) is encoded by the target gene…	GO:0048527|lateral root development;GO:0010150|leaf senescence;GO:1904250|positive regulation of age-related resistance;GO:0051091|positive regulation of sequence-specific DNA binding transcription factor activity;GO:1900057|positive regulation of leaf senescence;GO:0043068|positive regulation of programmed cell death;GO:0010468|regulation of gene expression;GO:0010029|regulation of seed germinat…	GO:0005634|nucleus;	GO:0003700|transcription factor activity, sequence-specific DNA binding;GO:0042803|protein homodimerization activity;GO:0043565|sequence-specific DNA binding;	.	.
NAC	TraesCS7A02G208200	1.11194	1.00791e-05	8.24369e-05	up	SUPPRESSOR OF GAMMA RESPONSE 1	NAC domain-containing protein 8 [Aegilops tauschii]	PREDICTED: Brachypodium distachyon NAC domain-containing protein 8 (LOC100834693), mRNA	No apical meristem (NAM) protein. This is a family of no apical meristem (NAM) proteins these are plant development proteins. Mutations in NAM result in the failure to develop a shoot apical meristem in petunia embryos. NAM is indicated as having a role in determining positions of meristems and primordial. One member of this family NAP (NAC-like, activated by AP3/PI) is encoded by the target gene…	GO:0000077|DNA damage checkpoint;GO:0040020|regulation of meiotic nuclear division;GO:0010332|response to gamma radiation;GO:0006351|transcription, DNA-templated;	GO:0005634|nucleus;	GO:0003700|transcription factor activity, sequence-specific DNA binding;GO:0043565|sequence-specific DNA binding;	.	.
NAC	TraesCS2D02G079200	1.06483	6.22189e-15	1.16293e-13	up	Probable serine/threonine-protein kinase PBL7	Serine/threonine-protein kinase PBS1 [Triticum urartu]	Hordeum vulgare subsp. vulgare mRNA for predicted protein, complete cds, clone: NIASHv3029H14	Protein tyrosine kinase.	GO:0009742|brassinosteroid mediated signaling pathway;GO:0007166|cell surface receptor signaling pathway;GO:1900459|positive regulation of brassinosteroid mediated signaling pathway;GO:0006468|protein phosphorylation;	GO:0005886|plasma membrane;	GO:0005524|ATP binding;GO:0004675|transmembrane receptor protein serine/threonine kinase activity;	.	.
NAC	TraesCS5D02G298600	-1.52281	2.02083e-05	0.000157464	down	NAC domain-containing protein 41	predicted protein [Hordeum vulgare subsp. vulgare]	Hordeum vulgare subsp. vulgare mRNA for predicted protein, complete cds, clone: NIASHv2082C12	No apical meristem (NAM) protein. This is a family of no apical meristem (NAM) proteins these are plant development proteins. Mutations in NAM result in the failure to develop a shoot apical meristem in petunia embryos. NAM is indicated as having a role in determining positions of meristems and primordial. One member of this family NAP (NAC-like, activated by AP3/PI) is encoded by the target gene…	GO:0006351|transcription, DNA-templated;	GO:0005634|nucleus;	GO:0003677|DNA binding;GO:0003700|transcription factor activity, sequence-specific DNA binding;	.	.
NAC	TraesCS5B02G290200	-1.94731	9.84e-27	3.19495e-25	down	NAC domain-containing protein 41	predicted protein [Hordeum vulgare subsp. vulgare]	TPA_exp: Hordeum vulgare subsp. vulgare partial mRNA for NAC transcription factor (nac010 gene)	No apical meristem (NAM) protein. This is a family of no apical meristem (NAM) proteins these are plant development proteins. Mutations in NAM result in the failure to develop a shoot apical meristem in petunia embryos. NAM is indicated as having a role in determining positions of meristems and primordial. One member of this family NAP (NAC-like, activated by AP3/PI) is encoded by the target gene…	GO:0006351|transcription, DNA-templated;	GO:0005634|nucleus;	GO:0003677|DNA binding;GO:0003700|transcription factor activity, sequence-specific DNA binding;	.	.
NAC	TraesCS4D02G099900	-2.05551	0.00596685	0.0267083	down	.	PREDICTED: NAC domain-containing protein 55-like [Brachypodium distachyon]	.	No apical meristem (NAM) protein. This is a family of no apical meristem (NAM) proteins these are plant development proteins. Mutations in NAM result in the failure to develop a shoot apical meristem in petunia embryos. NAM is indicated as having a role in determining positions of meristems and primordial. One member of this family NAP (NAC-like, activated by AP3/PI) is encoded by the target gene…	.	.	.	.	.
NAC	TraesCS7D02G535300	-2.28018	4.47191e-54	3.13131e-52	down	NAC domain-containing protein 22	PREDICTED: NAC domain-containing protein 67-like [Setaria italica]	Triticum aestivum cDNA, clone: SET4_P09, cultivar: Chinese Spring	No apical meristem (NAM) protein. This is a family of no apical meristem (NAM) proteins these are plant development proteins. Mutations in NAM result in the failure to develop a shoot apical meristem in petunia embryos. NAM is indicated as having a role in determining positions of meristems and primordial. One member of this family NAP (NAC-like, activated by AP3/PI) is encoded by the target gene…	GO:1901002|positive regulation of response to salt stress;GO:1902584|positive regulation of response to water deprivation;GO:0045893|positive regulation of transcription, DNA-templated;GO:0006351|transcription, DNA-templated;	GO:0005634|nucleus;	GO:0043565|sequence-specific DNA binding;	.	.
NAC	TraesCS7A02G549000	-2.34949	5.13605e-48	3.05812e-46	down	NAC domain-containing protein 22	PREDICTED: NAC domain-containing protein 67-like [Setaria italica]	Triticum aestivum cDNA, clone: SET4_P09, cultivar: Chinese Spring	No apical meristem (NAM) protein. This is a family of no apical meristem (NAM) proteins these are plant development proteins. Mutations in NAM result in the failure to develop a shoot apical meristem in petunia embryos. NAM is indicated as having a role in determining positions of meristems and primordial. One member of this family NAP (NAC-like, activated by AP3/PI) is encoded by the target gene…	GO:1901002|positive regulation of response to salt stress;GO:1902584|positive regulation of response to water deprivation;GO:0045893|positive regulation of transcription, DNA-templated;GO:0006351|transcription, DNA-templated;	GO:0005634|nucleus;	GO:0043565|sequence-specific DNA binding;	.	.
NAC	TraesCS2B02G137800	-2.39197	1.41113e-06	1.30287e-05	down	Receptor-like cytoplasmic kinase 185	Serine/threonine-protein kinase PBS1 [Aegilops tauschii]	Triticum aestivum cDNA, clone: WT009_C15, cultivar: Chinese Spring	Protein kinase domain.	GO:0007166|cell surface receptor signaling pathway;GO:0045087|innate immune response;GO:0006468|protein phosphorylation;	GO:0005886|plasma membrane;	GO:0005524|ATP binding;GO:0004675|transmembrane receptor protein serine/threonine kinase activity;	.	.
NAC	TraesCS1D02G352600	-2.81333	3.9223e-10	5.25279e-09	down	Chaperone protein dnaJ C76, chloroplastic	predicted protein [Hordeum vulgare subsp. vulgare]	Hordeum vulgare subsp. vulgare mRNA for predicted protein, complete cds, clone: NIASHv2027F03	4Fe-4S single cluster domain.	.	GO:0009507|chloroplast;	.	.	.
NAC	TraesCS5A02G143200	-2.89999	1.23249e-23	3.51063e-22	down	NAC domain-containing protein 10	NAC domain transcription factor [Triticum aestivum]	Triticum aestivum NAC domain transcription factor (NAC69-3) mRNA, complete cds	No apical meristem (NAM) protein. This is a family of no apical meristem (NAM) proteins these are plant development proteins. Mutations in NAM result in the failure to develop a shoot apical meristem in petunia embryos. NAM is indicated as having a role in determining positions of meristems and primordial. One member of this family NAP (NAC-like, activated by AP3/PI) is encoded by the target gene…	GO:0048653|anther development;GO:0009555|pollen development;GO:0006355|regulation of transcription, DNA-templated;GO:0006351|transcription, DNA-templated;	GO:0005634|nucleus;	GO:0003677|DNA binding;	.	.
NAC	TraesCS1B02G364200	-2.91863	2.01079e-06	1.82058e-05	down	Chaperone protein dnaJ C76, chloroplastic	predicted protein [Hordeum vulgare subsp. vulgare]	Hordeum vulgare subsp. vulgare mRNA for predicted protein, complete cds, clone: NIASHv2027F03	4Fe-4S single cluster domain.	.	GO:0009507|chloroplast;	.	.	.
NAC	TraesCS5A02G500500	-3.32953	1.65667e-08	1.90615e-07	down	NAC domain-containing protein 22	Putative NAC domain-containing protein 94 [Triticum urartu]	Hordeum vulgare subsp. vulgare mRNA for predicted protein, partial cds, clone: NIASHv2065K10	No apical meristem (NAM) protein. This is a family of no apical meristem (NAM) proteins these are plant development proteins. Mutations in NAM result in the failure to develop a shoot apical meristem in petunia embryos. NAM is indicated as having a role in determining positions of meristems and primordial. One member of this family NAP (NAC-like, activated by AP3/PI) is encoded by the target gene…	GO:1901002|positive regulation of response to salt stress;GO:1902584|positive regulation of response to water deprivation;GO:0045893|positive regulation of transcription, DNA-templated;GO:0006351|transcription, DNA-templated;	GO:0005634|nucleus;	GO:0043565|sequence-specific DNA binding;	.	.
NAC	TraesCS7B02G472600	-3.36006	5.01691e-72	5.20103e-70	down	NAC domain-containing protein 22	hypothetical protein SORBIDRAFT_10g030770 [Sorghum bicolor]	Triticum aestivum cDNA, clone: SET4_P09, cultivar: Chinese Spring	No apical meristem (NAM) protein. This is a family of no apical meristem (NAM) proteins these are plant development proteins. Mutations in NAM result in the failure to develop a shoot apical meristem in petunia embryos. NAM is indicated as having a role in determining positions of meristems and primordial. One member of this family NAP (NAC-like, activated by AP3/PI) is encoded by the target gene…	GO:1901002|positive regulation of response to salt stress;GO:1902584|positive regulation of response to water deprivation;GO:0045893|positive regulation of transcription, DNA-templated;GO:0006351|transcription, DNA-templated;	GO:0005634|nucleus;	GO:0043565|sequence-specific DNA binding;	.	.
NAC	TraesCS1A02G349900	-3.67602	4.6927e-09	5.69566e-08	down	Chaperone protein dnaJ C76, chloroplastic	predicted protein [Hordeum vulgare subsp. vulgare]	Hordeum vulgare subsp. vulgare mRNA for predicted protein, complete cds, clone: NIASHv2027F03	4Fe-4S single cluster domain.	.	GO:0009507|chloroplast;	.	.	.
MYB	TraesCS6A02G224000	5.977	2.64551e-05	0.00020223	up	Transcription factor MYB30	MYB73 [Triticum aestivum]	Triticum aestivum MYB73 (MYB73) mRNA, complete cds	Myb-like DNA-binding domain. This family contains the DNA binding domains from Myb proteins, as well as the SANT domain family.	GO:0030154|cell differentiation;GO:0006357|regulation of transcription from RNA polymerase II promoter;GO:0006351|transcription, DNA-templated;	GO:0005634|nucleus;	GO:0000981|RNA polymerase II transcription factor activity, sequence-specific DNA binding;GO:0043565|sequence-specific DNA binding;GO:0001135|transcription factor activity, RNA polymerase II transcription factor recruiting;GO:0044212|transcription regulatory region DNA binding;	K09422	MYBP; myb proto-oncogene protein, plant
MYB	TraesCS5B02G086900	5.86979	4.0133e-05	0.000298122	up	Transcription factor AS1	Myb transcription factor [Triticum aestivum]	Triticum aestivum WRS2 mRNA for Myb transcription factor, complete cds	Myb-like DNA-binding domain. This family contains the DNA binding domains from Myb proteins, as well as the SANT domain family.	GO:0008356|asymmetric cell division;GO:0030154|cell differentiation;GO:0042742|defense response to bacterium;GO:0050832|defense response to fungus;GO:0009908|flower development;GO:0010338|leaf formation;GO:0009965|leaf morphogenesis;GO:0045892|negative regulation of transcription, DNA-templated;GO:0009944|polarity specification of adaxial/abaxial axis;GO:0045088|regulation of innate immune respon…	GO:0000793|condensed chromosome;GO:0005730|nucleolus;GO:0005634|nucleus;	GO:0003677|DNA binding;GO:0003700|transcription factor activity, sequence-specific DNA binding;GO:0042803|protein homodimerization activity;GO:0000981|RNA polymerase II transcription factor activity, sequence-specific DNA binding;GO:0043565|sequence-specific DNA binding;GO:0001135|transcription factor activity, RNA polymerase II transcription factor recruiting;GO:0044212|transcription regulatory …	K09422	MYBP; myb proto-oncogene protein, plant
MYB	TraesCS6D02G210500	5.69466	0.000117035	0.000803159	up	Transcription factor MYB30	Myb-related protein Myb4 [Triticum urartu]	Triticum aestivum MYB33 mRNA, complete cds	Myb-like DNA-binding domain. This family contains the DNA binding domains from Myb proteins, as well as the SANT domain family.	GO:0030154|cell differentiation;GO:0006357|regulation of transcription from RNA polymerase II promoter;GO:0006351|transcription, DNA-templated;	GO:0005634|nucleus;	GO:0000981|RNA polymerase II transcription factor activity, sequence-specific DNA binding;GO:0043565|sequence-specific DNA binding;GO:0001135|transcription factor activity, RNA polymerase II transcription factor recruiting;GO:0044212|transcription regulatory region DNA binding;	K09422	MYBP; myb proto-oncogene protein, plant
MYB	TraesCS6D02G211400	5.22988	0.00015285	0.00102484	up	Transcription factor MYB30	MYB73 [Triticum aestivum]	Triticum aestivum MYB73 (MYB73) mRNA, complete cds	Myb-like DNA-binding domain. This family contains the DNA binding domains from Myb proteins, as well as the SANT domain family.	GO:0030154|cell differentiation;GO:0006357|regulation of transcription from RNA polymerase II promoter;GO:0006351|transcription, DNA-templated;	GO:0005634|nucleus;	GO:0000981|RNA polymerase II transcription factor activity, sequence-specific DNA binding;GO:0043565|sequence-specific DNA binding;GO:0001135|transcription factor activity, RNA polymerase II transcription factor recruiting;GO:0044212|transcription regulatory region DNA binding;	K09422	MYBP; myb proto-oncogene protein, plant
MYB	TraesCS3A02G375500	4.94685	3.60127e-61	2.99791e-59	up	Transcription factor DIVARICATA	unnamed protein product [Triticum aestivum]	Hordeum vulgare subsp. vulgare mRNA for predicted protein, complete cds, clone: NIASHv2055O05	Myb-like DNA-binding domain. This family contains the DNA binding domains from Myb proteins, as well as the SANT domain family.	GO:0048262|determination of dorsal/ventral asymmetry;GO:0009908|flower development;GO:0006355|regulation of transcription, DNA-templated;GO:0006351|transcription, DNA-templated;	GO:0005634|nucleus;	GO:0003677|DNA binding;	.	.
MYB	TraesCS6A02G224100	3.53577	0.00228164	0.0115761	up	Transcription factor MYB30	MYB73 [Triticum aestivum]	Triticum aestivum MYB73 (MYB73) mRNA, complete cds	Myb-like DNA-binding domain. This family contains the DNA binding domains from Myb proteins, as well as the SANT domain family.	GO:0030154|cell differentiation;GO:0006357|regulation of transcription from RNA polymerase II promoter;GO:0006351|transcription, DNA-templated;	GO:0005634|nucleus;	GO:0000981|RNA polymerase II transcription factor activity, sequence-specific DNA binding;GO:0043565|sequence-specific DNA binding;GO:0001135|transcription factor activity, RNA polymerase II transcription factor recruiting;GO:0044212|transcription regulatory region DNA binding;	K09422	MYBP; myb proto-oncogene protein, plant
MYB	TraesCS3B02G407700	3.36081	2.31331e-123	5.53649e-121	up	Transcription factor DIVARICATA	unnamed protein product [Triticum aestivum]	Triticum aestivum chromosome 3B, genomic scaffold, cultivar Chinese Spring	Myb-like DNA-binding domain. This family contains the DNA binding domains from Myb proteins, as well as the SANT domain family.	GO:0048262|determination of dorsal/ventral asymmetry;GO:0009908|flower development;GO:0006355|regulation of transcription, DNA-templated;GO:0006351|transcription, DNA-templated;	GO:0005634|nucleus;	GO:0003677|DNA binding;	.	.
MYB	TraesCS2A02G445500	3.14354	0.000679283	0.00394567	up	Myb-related protein Zm1	Myb-related protein Zm1 [Triticum urartu]	Triticum aestivum cDNA, clone: WT011_F15, cultivar: Chinese Spring	Myb-like DNA-binding domain. This family contains the DNA binding domains from Myb proteins, as well as the SANT domain family.	GO:0006355|regulation of transcription, DNA-templated;GO:0006351|transcription, DNA-templated;	GO:0005634|nucleus;	GO:0003677|DNA binding;	.	.
MYB	TraesCS6B02G257300	3.11989	5.66273e-13	9.24707e-12	up	Transcription factor MYB30	MYB73 [Triticum aestivum]	Triticum aestivum MYB73 (MYB73) mRNA, complete cds	Myb-like DNA-binding domain. This family contains the DNA binding domains from Myb proteins, as well as the SANT domain family.	GO:0030154|cell differentiation;GO:0006357|regulation of transcription from RNA polymerase II promoter;GO:0006351|transcription, DNA-templated;	GO:0005634|nucleus;	GO:0000981|RNA polymerase II transcription factor activity, sequence-specific DNA binding;GO:0043565|sequence-specific DNA binding;GO:0001135|transcription factor activity, RNA polymerase II transcription factor recruiting;GO:0044212|transcription regulatory region DNA binding;	K09422	MYBP; myb proto-oncogene protein, plant
MYB	TraesCS4A02G172200	2.96653	5.76448e-33	2.29489e-31	up	Transcription factor JAMYB	Transcription factor MYB21 [Aegilops tauschii]	Triticum aestivum clone wdk3c.pk006.n12:fis, full insert mRNA sequence	Myb-like DNA-binding domain. This family contains the DNA binding domains from Myb proteins, as well as the SANT domain family.	GO:0030154|cell differentiation;GO:0006952|defense response;GO:0006357|regulation of transcription from RNA polymerase II promoter;GO:0006351|transcription, DNA-templated;	GO:0005634|nucleus;	GO:0000981|RNA polymerase II transcription factor activity, sequence-specific DNA binding;GO:0043565|sequence-specific DNA binding;GO:0001135|transcription factor activity, RNA polymerase II transcription factor recruiting;GO:0044212|transcription regulatory region DNA binding;	K09422	MYBP; myb proto-oncogene protein, plant
MYB	TraesCS5D02G234800	2.46972	2.01303e-12	3.1755e-11	up	Myb-related protein 306	R2R3-MYB protein [Aegilops tauschii]	Triticum aestivum cDNA, clone: WT011_F03, cultivar: Chinese Spring	Myb-like DNA-binding domain. This family contains the DNA binding domains from Myb proteins, as well as the SANT domain family.	GO:0006355|regulation of transcription, DNA-templated;GO:0006351|transcription, DNA-templated;	GO:0005634|nucleus;	GO:0003677|DNA binding;	.	.
MYB	TraesCS2B02G399200	2.40861	6.91093e-191	3.58836e-188	up	Transcription factor MYB4	myb-related protein [Triticum aestivum]	Triticum aestivum transcription factor Myb2 (Myb2) mRNA, complete cds	Myb-like DNA-binding domain. This family contains the DNA binding domains from Myb proteins, as well as the SANT domain family.	GO:0030154|cell differentiation;GO:0045893|positive regulation of transcription, DNA-templated;GO:0006357|regulation of transcription from RNA polymerase II promoter;GO:0009409|response to cold;GO:0006351|transcription, DNA-templated;	GO:0005634|nucleus;	GO:0000981|RNA polymerase II transcription factor activity, sequence-specific DNA binding;GO:0043565|sequence-specific DNA binding;GO:0001135|transcription factor activity, RNA polymerase II transcription factor recruiting;GO:0044212|transcription regulatory region DNA binding;	K09422	MYBP; myb proto-oncogene protein, plant
MYB	TraesCS3D02G368000	2.33449	5.10408e-111	1.01204e-108	up	Transcription factor DIVARICATA	Myb-like protein J [Aegilops tauschii]	Hordeum vulgare subsp. vulgare mRNA for predicted protein, complete cds, clone: NIASHv2055O05	Myb-like DNA-binding domain. This family contains the DNA binding domains from Myb proteins, as well as the SANT domain family.	GO:0048262|determination of dorsal/ventral asymmetry;GO:0009908|flower development;GO:0006355|regulation of transcription, DNA-templated;GO:0006351|transcription, DNA-templated;	GO:0005634|nucleus;	GO:0003677|DNA binding;	.	.
MYB	TraesCS2D02G378400	2.11686	3.37362e-174	1.44544e-171	up	Transcription factor MYB4	myb-related protein [Triticum aestivum]	Triticum aestivum Tamyb7 mRNA for myb-related protein, complete cds	Myb-like DNA-binding domain. This family contains the DNA binding domains from Myb proteins, as well as the SANT domain family.	GO:0030154|cell differentiation;GO:0045893|positive regulation of transcription, DNA-templated;GO:0006357|regulation of transcription from RNA polymerase II promoter;GO:0009409|response to cold;GO:0006351|transcription, DNA-templated;	GO:0005634|nucleus;	GO:0000981|RNA polymerase II transcription factor activity, sequence-specific DNA binding;GO:0043565|sequence-specific DNA binding;GO:0001135|transcription factor activity, RNA polymerase II transcription factor recruiting;GO:0044212|transcription regulatory region DNA binding;	K09422	MYBP; myb proto-oncogene protein, plant
MYB	TraesCS2D02G444200	2.01957	4.85587e-06	4.1657e-05	up	Myb-related protein Zm1	Myb-related protein Zm1 [Triticum urartu]	Triticum aestivum cDNA, clone: WT011_F15, cultivar: Chinese Spring	Myb-like DNA-binding domain. This family contains the DNA binding domains from Myb proteins, as well as the SANT domain family.	GO:0006355|regulation of transcription, DNA-templated;GO:0006351|transcription, DNA-templated;	GO:0005634|nucleus;	GO:0003677|DNA binding;	.	.
MYB	TraesCS2A02G381900	1.8583	1.45959e-66	1.38006e-64	up	Transcription factor MYB4	transcription factor Myb2 [Triticum aestivum]	Triticum aestivum transcription factor Myb2 (Myb2) mRNA, complete cds	Myb-like DNA-binding domain. This family contains the DNA binding domains from Myb proteins, as well as the SANT domain family.	GO:0030154|cell differentiation;GO:0045893|positive regulation of transcription, DNA-templated;GO:0006357|regulation of transcription from RNA polymerase II promoter;GO:0009409|response to cold;GO:0006351|transcription, DNA-templated;	GO:0005634|nucleus;	GO:0000981|RNA polymerase II transcription factor activity, sequence-specific DNA binding;GO:0043565|sequence-specific DNA binding;GO:0001135|transcription factor activity, RNA polymerase II transcription factor recruiting;GO:0044212|transcription regulatory region DNA binding;	K09422	MYBP; myb proto-oncogene protein, plant
MYB	TraesCS7A02G272100	1.31002	0.00607026	0.0270801	up	Myb-related protein Zm38	R2R3 MYB transcriptional factor [Triticum aestivum]	Triticum aestivum cDNA, clone: WT009_B21, cultivar: Chinese Spring	Myb-like DNA-binding domain. This family contains the DNA binding domains from Myb proteins, as well as the SANT domain family.	GO:0006355|regulation of transcription, DNA-templated;GO:0006351|transcription, DNA-templated;	GO:0005634|nucleus;	GO:0003677|DNA binding;	.	.
MYB	TraesCS4A02G322200	-1.04612	0.000521598	0.00311176	down	Transcription factor MYB30	Myb-related protein 306 [Aegilops tauschii]	PREDICTED: Brachypodium distachyon transcription factor MYB30-like (LOC100838422), mRNA	Myb-like DNA-binding domain. This family contains the DNA binding domains from Myb proteins, as well as the SANT domain family.	GO:0030154|cell differentiation;GO:0009626|plant-type hypersensitive response;GO:0006357|regulation of transcription from RNA polymerase II promoter;GO:0009733|response to auxin;GO:0009617|response to bacterium;GO:0009723|response to ethylene;GO:0009739|response to gibberellin;GO:0001666|response to hypoxia;GO:0009753|response to jasmonic acid;GO:0009751|response to salicylic acid;GO:0006351|tran…	GO:0005634|nucleus;	GO:0003700|transcription factor activity, sequence-specific DNA binding;GO:0000981|RNA polymerase II transcription factor activity, sequence-specific DNA binding;GO:0043565|sequence-specific DNA binding;GO:0001135|transcription factor activity, RNA polymerase II transcription factor recruiting;GO:0044212|transcription regulatory region DNA binding;	K09422	MYBP; myb proto-oncogene protein, plant
MYB	TraesCS5A02G329900	-1.28775	0.000122816	0.000839355	down	Myb-related protein Hv1	Myb-related protein Hv1 [Triticum urartu]	Triticum aestivum clone wkm1c.pk005.f4:fis, full insert mRNA sequence	Myb-like DNA-binding domain. This family contains the DNA binding domains from Myb proteins, as well as the SANT domain family.	GO:0006355|regulation of transcription, DNA-templated;GO:0006351|transcription, DNA-templated;	GO:0005634|nucleus;	GO:0003677|DNA binding;	.	.
MYB	TraesCS1D02G371400	-3.66731	9.78286e-06	8.02176e-05	down	Myb-related protein Hv33	myb-related protein [Triticum aestivum]	Triticum aestivum Tamyb2 mRNA for myb-related protein, complete cds	Myb-like DNA-binding domain. This family contains the DNA binding domains from Myb proteins, as well as the SANT domain family.	GO:0006355|regulation of transcription, DNA-templated;GO:0006351|transcription, DNA-templated;	GO:0005634|nucleus;	GO:0003677|DNA binding;	.	.
MYB	TraesCS7A02G205100	-5.91597	2.71828e-05	0.000207379	down	Transcription factor MYB20	Protein ODORANT1 [Aegilops tauschii]	Triticum aestivum clone wdk2c.pk006.d4:fis, full insert mRNA sequence	Myb-like DNA-binding domain. This family contains the DNA binding domains from Myb proteins, as well as the SANT domain family.	GO:0030154|cell differentiation;GO:0045892|negative regulation of transcription, DNA-templated;GO:1901002|positive regulation of response to salt stress;GO:2000652|regulation of secondary cell wall biogenesis;GO:0006357|regulation of transcription from RNA polymerase II promoter;GO:0006351|transcription, DNA-templated;	GO:0005634|nucleus;	GO:0001046|core promoter sequence-specific DNA binding;GO:0003700|transcription factor activity, sequence-specific DNA binding;GO:0000981|RNA polymerase II transcription factor activity, sequence-specific DNA binding;GO:0043565|sequence-specific DNA binding;GO:0001135|transcription factor activity, RNA polymerase II transcription factor recruiting;GO:0044212|transcription regulatory region DNA bi…	K09422	MYBP; myb proto-oncogene protein, plant
C2H2	TraesCS5B02G490900	4.74855	0.00623433	0.0276831	up	Zinc finger protein ZAT7	Zinc finger protein 1 [Aegilops tauschii]	Hordeum vulgare subsp. vulgare cDNA clone: FLbaf100e15, mRNA sequence	C2H2-type zinc finger.	GO:0045926|negative regulation of growth;GO:0006355|regulation of transcription, DNA-templated;GO:0010200|response to chitin;GO:0006979|response to oxidative stress;GO:0006351|transcription, DNA-templated;	GO:0005634|nucleus;	GO:0003700|transcription factor activity, sequence-specific DNA binding;GO:0046872|metal ion binding;GO:0003676|nucleic acid binding;	.	.
C2H2	TraesCS5A02G477500	4.39322	6.71613e-10	8.81514e-09	up	Zinc finger protein ZAT7	C2H2 zinc finger protein [Triticum aestivum]	Triticum aestivum C2H2 zinc finger protein (ZFP2) mRNA, complete cds	C2H2-type zinc finger.	GO:0045926|negative regulation of growth;GO:0006355|regulation of transcription, DNA-templated;GO:0010200|response to chitin;GO:0006979|response to oxidative stress;GO:0006351|transcription, DNA-templated;	GO:0005634|nucleus;	GO:0003700|transcription factor activity, sequence-specific DNA binding;GO:0046872|metal ion binding;GO:0003676|nucleic acid binding;	.	.
C2H2	TraesCS5D02G490700	4.18032	2.59842e-06	2.31871e-05	up	Zinc finger protein ZAT5	Zinc finger protein 1 [Aegilops tauschii]	Hordeum vulgare subsp. vulgare cDNA clone: FLbaf100e15, mRNA sequence	C2H2-type zinc finger.	GO:0006355|regulation of transcription, DNA-templated;GO:0006351|transcription, DNA-templated;	GO:0005634|nucleus;	GO:0003700|transcription factor activity, sequence-specific DNA binding;GO:0046872|metal ion binding;GO:0043565|sequence-specific DNA binding;	.	.
C2H2	TraesCS5B02G491300	3.71437	4.56429e-15	8.61521e-14	up	Zinc finger protein ZAT8	predicted protein [Hordeum vulgare subsp. vulgare]	Hordeum vulgare subsp. vulgare Adf2 (Rpg4), RGA1, NBS-LRR-S/TPK stem rust resistance protein (Rpg5), and ADF3 genes, complete cds	C2H2-type zinc finger.	GO:0006355|regulation of transcription, DNA-templated;GO:0010200|response to chitin;GO:0006351|transcription, DNA-templated;	GO:0005634|nucleus;	GO:0003700|transcription factor activity, sequence-specific DNA binding;GO:0046872|metal ion binding;GO:0003676|nucleic acid binding;	.	.
C2H2	TraesCS5D02G026400	3.48757	2.06147e-11	3.04274e-10	up	Zinc finger protein ZAT7	predicted protein [Hordeum vulgare subsp. vulgare]	Hordeum vulgare subsp. vulgare Adf2 (Rpg4), RGA1, NBS-LRR-S/TPK stem rust resistance protein (Rpg5), and ADF3 genes, complete cds	C2H2-type zinc finger.	GO:0045926|negative regulation of growth;GO:0006355|regulation of transcription, DNA-templated;GO:0010200|response to chitin;GO:0006979|response to oxidative stress;GO:0006351|transcription, DNA-templated;	GO:0005634|nucleus;	GO:0003700|transcription factor activity, sequence-specific DNA binding;GO:0046872|metal ion binding;GO:0003676|nucleic acid binding;	.	.
C2H2	TraesCS5A02G478100	3.4601	1.66423e-07	1.72123e-06	up	Zinc finger protein ZAT12	predicted protein [Hordeum vulgare subsp. vulgare]	Hordeum vulgare subsp. vulgare mRNA for predicted protein, complete cds, clone: NIASHv1087A23	C2H2-type zinc finger.	GO:0009631|cold acclimation;GO:0042538|hyperosmotic salinity response;GO:0009643|photosynthetic acclimation;GO:0010200|response to chitin;GO:0009409|response to cold;GO:0009408|response to heat;GO:0009416|response to light stimulus;GO:0006979|response to oxidative stress;GO:0010224|response to UV-B;GO:0009611|response to wounding;GO:0006351|transcription, DNA-templated;	GO:0005634|nucleus;	GO:0003700|transcription factor activity, sequence-specific DNA binding;GO:0046872|metal ion binding;GO:0043565|sequence-specific DNA binding;	.	.
C2H2	TraesCS5D02G491500	3.37873	3.58255e-05	0.00026814	up	Zinc finger protein ZAT12	hypothetical protein F775_30269 [Aegilops tauschii]	Hordeum vulgare subsp. vulgare mRNA for predicted protein, complete cds, clone: NIASHv2095K21	C2H2-type zinc finger.	GO:0009631|cold acclimation;GO:0042538|hyperosmotic salinity response;GO:0009643|photosynthetic acclimation;GO:0010200|response to chitin;GO:0009409|response to cold;GO:0009408|response to heat;GO:0009416|response to light stimulus;GO:0006979|response to oxidative stress;GO:0010224|response to UV-B;GO:0009611|response to wounding;GO:0006351|transcription, DNA-templated;	GO:0005634|nucleus;	GO:0003700|transcription factor activity, sequence-specific DNA binding;GO:0046872|metal ion binding;GO:0043565|sequence-specific DNA binding;	.	.
C2H2	TraesCS5B02G490400	3.30209	0.000268647	0.00171224	up	Zinc finger protein ZAT11	Zinc finger protein 1 [Aegilops tauschii]	Hordeum vulgare subsp. vulgare cDNA clone: FLbaf100e15, mRNA sequence	C2H2-type zinc finger.	GO:0071289|cellular response to nickel ion;GO:2000280|regulation of root development;GO:0006355|regulation of transcription, DNA-templated;GO:0010200|response to chitin;GO:0006351|transcription, DNA-templated;	GO:0005634|nucleus;	GO:0003700|transcription factor activity, sequence-specific DNA binding;GO:0046872|metal ion binding;GO:0003676|nucleic acid binding;	.	.
C2H2	TraesCS5D02G491700	3.01964	0.0105994	0.0434585	up	Zinc finger protein ZAT8	predicted protein [Hordeum vulgare subsp. vulgare]	Hordeum vulgare subsp. vulgare mRNA for predicted protein, complete cds, clone: NIASHv3131H24	C2H2-type zinc finger.	GO:0006355|regulation of transcription, DNA-templated;GO:0010200|response to chitin;GO:0006351|transcription, DNA-templated;	GO:0005634|nucleus;	GO:0003700|transcription factor activity, sequence-specific DNA binding;GO:0046872|metal ion binding;GO:0003676|nucleic acid binding;	.	.
C2H2	TraesCS5B02G490600	2.11259	1.74776e-10	2.41125e-09	up	Zinc finger protein ZAT8	C2H2 zinc finger protein [Triticum aestivum]	Triticum aestivum C2H2 zinc finger protein (ZFP34) mRNA, complete cds	C2H2-type zinc finger.	GO:0006355|regulation of transcription, DNA-templated;GO:0010200|response to chitin;GO:0006351|transcription, DNA-templated;	GO:0005634|nucleus;	GO:0003700|transcription factor activity, sequence-specific DNA binding;GO:0046872|metal ion binding;GO:0003676|nucleic acid binding;	.	.
C2H2	TraesCS5B02G491200	2.05356	1.80393e-05	0.000141754	up	Zinc finger protein ZAT8	hypothetical protein F775_30269 [Aegilops tauschii]	Hordeum vulgare subsp. vulgare mRNA for predicted protein, complete cds, clone: NIASHv2095K21	C2H2-type zinc finger.	GO:0006355|regulation of transcription, DNA-templated;GO:0010200|response to chitin;GO:0006351|transcription, DNA-templated;	GO:0005634|nucleus;	GO:0003700|transcription factor activity, sequence-specific DNA binding;GO:0046872|metal ion binding;GO:0003676|nucleic acid binding;	.	.
C2H2	TraesCS5D02G257700	1.452	5.43657e-25	1.65061e-23	up	Methyl-CpG-binding domain-containing protein 8	predicted protein [Hordeum vulgare subsp. vulgare]	Hordeum vulgare subsp. vulgare mRNA for predicted protein, complete cds, clone: NIASHv3072I09	Bacterial membrane protein YfhO. This protein is a conserved membrane protein. The yfhO gene is transcribed in Difco sporulation medium and the transcription is affected by the YvrGHb two-component system. Some members of this family have been annotated as glycosyl transferases of the PMT family.	GO:0006355|regulation of transcription, DNA-templated;GO:0006351|transcription, DNA-templated;	GO:0005634|nucleus;	GO:0008327|methyl-CpG binding;	.	.
C2H2	TraesCSU02G075000	1.21272	0.00204949	0.0105274	up	Zinc finger protein ZAT12	predicted protein [Hordeum vulgare subsp. vulgare]	Hordeum vulgare subsp. vulgare mRNA for predicted protein, complete cds, clone: NIASHv2045A18	C2H2-type zinc finger.	GO:0009631|cold acclimation;GO:0042538|hyperosmotic salinity response;GO:0009643|photosynthetic acclimation;GO:0010200|response to chitin;GO:0009409|response to cold;GO:0009408|response to heat;GO:0009416|response to light stimulus;GO:0006979|response to oxidative stress;GO:0010224|response to UV-B;GO:0009611|response to wounding;GO:0006351|transcription, DNA-templated;	GO:0005634|nucleus;	GO:0003700|transcription factor activity, sequence-specific DNA binding;GO:0046872|metal ion binding;GO:0043565|sequence-specific DNA binding;	.	.
C2H2	TraesCS5B02G248100	1.1197	3.07906e-09	3.80268e-08	up	Methyl-CpG-binding domain-containing protein 8	predicted protein [Hordeum vulgare subsp. vulgare]	Hordeum vulgare subsp. vulgare mRNA for predicted protein, complete cds, clone: NIASHv3072I09	Peroxisomal biogenesis factor 11 (PEX11). This family consists of several peroxisomal biogenesis factor 11 (PEX11) proteins from several eukaryotic species. The PEX11 peroxisomal membrane proteins promote peroxisome division in multiple eukaryotes.	GO:0006355|regulation of transcription, DNA-templated;GO:0006351|transcription, DNA-templated;	GO:0005634|nucleus;	GO:0008327|methyl-CpG binding;	.	.
C2H2	TraesCS5D02G411400	1.02299	1.97076e-54	1.38789e-52	up	Zinc finger protein 1	RecName: Full=Zinc finger protein 1; AltName: Full=WZF1	Triticum aestivum gene for zinc-finger protein WZF1, complete cds	C2H2-type zinc finger.	GO:0006355|regulation of transcription, DNA-templated;GO:0006351|transcription, DNA-templated;	GO:0005634|nucleus;	GO:0003677|DNA binding;GO:0046872|metal ion binding;	.	.
C2H2	TraesCS6A02G404600	-1.10677	0.000371029	0.00229205	down	Zinc finger protein ZAT5	PREDICTED: zinc finger protein ZAT5 [Brachypodium distachyon]	PREDICTED: Oryza sativa Japonica Group zinc finger protein ZAT5-like (LOC107277956), mRNA	C2H2-type zinc finger.	GO:0006355|regulation of transcription, DNA-templated;GO:0006351|transcription, DNA-templated;	GO:0005634|nucleus;	GO:0003700|transcription factor activity, sequence-specific DNA binding;GO:0046872|metal ion binding;GO:0043565|sequence-specific DNA binding;	.	.
C2H2	TraesCS6D02G387900	-1.21648	0.000150042	0.00100722	down	Zinc finger protein ZAT5	PREDICTED: zinc finger protein ZAT5 [Brachypodium distachyon]	PREDICTED: Oryza sativa Japonica Group zinc finger protein ZAT5-like (LOC107277956), mRNA	C2H2-type zinc finger.	GO:0006355|regulation of transcription, DNA-templated;GO:0006351|transcription, DNA-templated;	GO:0005634|nucleus;	GO:0003700|transcription factor activity, sequence-specific DNA binding;GO:0046872|metal ion binding;GO:0043565|sequence-specific DNA binding;	.	.
C2H2	TraesCS2A02G004600	-1.33641	0.000287738	0.00182179	down	.	PREDICTED: uncharacterized protein LOC4334944 [Oryza sativa Japonica Group]	Triticum aestivum cDNA, clone: WT010_E04, cultivar: Chinese Spring	EspG family. This family of proteins contains the the EspG1, EspG2 and EspG3 proteins from M. tuberculosis. These proteins are involved in the ESAT-6 secretion system 1 (ESX-1) of Mycobacterium tuberculosis which is important for virulence and intercellular spread. Proteins in this family are typically between 254 and 295 amino acids in length.	.	.	.	.	.
C2H2	TraesCS2D02G004200	-1.86797	0.000451127	0.00273151	down	.	hypothetical protein OsI_14623 [Oryza sativa Indica Group]	Triticum aestivum cDNA, clone: WT010_E04, cultivar: Chinese Spring	AF-4 proto-oncoprotein. This family consists of AF4 (Proto-oncogene AF4) and FMR2 (Fragile X E mental retardation syndrome) nuclear proteins. These proteins have been linked to human diseases such as acute lymphoblastic leukaemia and mental retardation. The family also contains a Drosophila AF4 protein homologue Lilliputian which contains an AT-hook domain. Lilliputian represents a novel pair-rul…	.	.	.	.	.
C2H2	TraesCS6B02G448900	-3.72438	2.51067e-06	2.24683e-05	down	Zinc finger protein ZAT5	PREDICTED: zinc finger protein ZAT5 [Brachypodium distachyon]	PREDICTED: Oryza sativa Japonica Group zinc finger protein ZAT5-like (LOC107277956), mRNA	C2H2-type zinc finger.	GO:0006355|regulation of transcription, DNA-templated;GO:0006351|transcription, DNA-templated;	GO:0005634|nucleus;	GO:0003700|transcription factor activity, sequence-specific DNA binding;GO:0046872|metal ion binding;GO:0043565|sequence-specific DNA binding;	.	.
bHLH	TraesCS3B02G549800	5.39145	6.7247e-05	0.000481158	up	Protein IRON-RELATED TRANSCRIPTION FACTOR 2	Transcription factor ORG2 [Aegilops tauschii]	Hordeum vulgare subsp. vulgare mRNA for predicted protein, complete cds, clone: NIASHv2128C09	Helix-loop-helix DNA-binding domain.	GO:0009873|ethylene-activated signaling pathway;GO:1900706|positive regulation of siderophore biosynthetic process;GO:0045893|positive regulation of transcription, DNA-templated;GO:0010104|regulation of ethylene-activated signaling pathway;GO:0006357|regulation of transcription from RNA polymerase II promoter;GO:0006355|regulation of transcription, DNA-templated;GO:0046685|response to arsenic-con…	GO:0005634|nucleus;	GO:0003677|DNA binding;GO:0003700|transcription factor activity, sequence-specific DNA binding;GO:0046983|protein dimerization activity;	.	.
bHLH	TraesCS4B02G364800	4.97467	0.000420112	0.00256195	up	Transcription factor bHLH35	predicted protein [Hordeum vulgare subsp. vulgare]	Hordeum vulgare subsp. vulgare mRNA for predicted protein, complete cds, clone: NIASHv2031O06	Helix-loop-helix DNA-binding domain.	GO:0006355|regulation of transcription, DNA-templated;GO:0006351|transcription, DNA-templated;	GO:0005634|nucleus;	GO:0003677|DNA binding;GO:0046983|protein dimerization activity;	.	.
bHLH	TraesCSU02G138400	2.98157	3.00942e-06	2.65989e-05	up	Transcription factor bHLH35	predicted protein [Hordeum vulgare subsp. vulgare]	Triticum aestivum cDNA, clone: WT012_N10, cultivar: Chinese Spring	Helix-loop-helix DNA-binding domain.	GO:0006355|regulation of transcription, DNA-templated;GO:0006351|transcription, DNA-templated;	GO:0005634|nucleus;	GO:0003677|DNA binding;GO:0046983|protein dimerization activity;	.	.
bHLH	TraesCS5D02G390700	2.96548	2.16234e-100	3.53292e-98	up	Transcription factor BHLH148	Transcription factor bHLH92 [Triticum urartu]	Hordeum vulgare subsp. vulgare mRNA for predicted protein, complete cds, clone: NIASHv2038M22	Domain of unknown function (DUF4461). This domain family is found in eukaryotes, and is approximately 310 amino acids in length.	GO:0006355|regulation of transcription, DNA-templated;GO:0009414|response to water deprivation;GO:0006351|transcription, DNA-templated;	GO:0005634|nucleus;	GO:0003677|DNA binding;GO:0046983|protein dimerization activity;	.	.
bHLH	TraesCS4A02G255800	1.41535	0.00178852	0.00932127	up	Transcription factor bHLH74	Transcription factor bHLH74 [Triticum urartu]	Triticum aestivum cDNA, clone: WT009_I18, cultivar: Chinese Spring	Helix-loop-helix DNA-binding domain.	GO:0040008|regulation of growth;GO:0006355|regulation of transcription, DNA-templated;GO:0009637|response to blue light;GO:0006351|transcription, DNA-templated;	GO:0005634|nucleus;	GO:0003677|DNA binding;GO:0003700|transcription factor activity, sequence-specific DNA binding;GO:0046983|protein dimerization activity;	.	.
bHLH	TraesCS7A02G403900	1.37512	0.00768575	0.0331082	up	Transcription factor bHLH48	PREDICTED: transcription factor bHLH48-like [Brachypodium distachyon]	PREDICTED: Brachypodium distachyon transcription factor bHLH48-like (LOC100823833), mRNA	Helix-loop-helix DNA-binding domain.	GO:0006355|regulation of transcription, DNA-templated;GO:0006351|transcription, DNA-templated;	GO:0005634|nucleus;	GO:0003677|DNA binding;GO:0003700|transcription factor activity, sequence-specific DNA binding;GO:0046983|protein dimerization activity;	.	.
bHLH	TraesCS3A02G028200	1.21816	9.30782e-14	1.60011e-12	up	Transcription factor bHLH35	Transcription factor bHLH35 [Triticum urartu]	Triticum aestivum cv. Arina SNP, chromosome 3B, clone Taes_arina_ctg_12674	Helix-loop-helix DNA-binding domain.	GO:0006355|regulation of transcription, DNA-templated;GO:0006351|transcription, DNA-templated;	GO:0005634|nucleus;	GO:0003677|DNA binding;GO:0046983|protein dimerization activity;	.	.
bHLH	TraesCS4B02G124100	-1.02244	0.000220646	0.00143496	down	.	hypothetical protein TRIUR3_14018 [Triticum urartu]	Hordeum vulgare subsp. vulgare mRNA for predicted protein, complete cds, clone: NIASHv2085A02	Adenosylmethionine decarboxylase. This is a family of S-adenosylmethionine decarboxylase (SAMDC) proenzymes. In the biosynthesis of polyamines SAMDC produces decarboxylated S-adenosylmethionine, which serves as the aminopropyl moiety necessary for spermidine and spermine biosynthesis from putrescine. The Pfam alignment contains both the alpha and beta chains that are cleaved to form the active en…	.	.	.	.	.
bHLH	TraesCS3D02G434900	-1.14856	0.00188471	0.0097661	down	Transcription factor SCREAM2	ICE41 [Triticum aestivum]	Triticum aestivum cultivar Norstar ICE41 mRNA, complete cds	Helix-loop-helix DNA-binding domain.	GO:0010444|guard mother cell differentiation;GO:0006355|regulation of transcription, DNA-templated;GO:0050826|response to freezing;GO:0006351|transcription, DNA-templated;	GO:0005634|nucleus;	GO:0003677|DNA binding;GO:0003700|transcription factor activity, sequence-specific DNA binding;GO:0046983|protein dimerization activity;	.	.
bHLH	TraesCS5A02G211700	-1.39791	1.13119e-06	1.05538e-05	down	Adrenodoxin-like protein 2, mitochondrial	predicted protein [Hordeum vulgare subsp. vulgare]	Hordeum vulgare subsp. vulgare mRNA for predicted protein, complete cds, clone: NIASHv2141L08	2Fe-2S iron-sulfur cluster binding domain.	.	GO:0005739|mitochondrion;	GO:0051537|2 iron, 2 sulfur cluster binding;GO:0009055|electron carrier activity;GO:0046872|metal ion binding;	.	.
HD-ZIP	TraesCS2B02G407600	1.33464	1.01083e-29	3.64311e-28	up	Homeobox-leucine zipper protein HOX22	HDZipI-5 [Triticum aestivum]	Hordeum vulgare subsp. vulgare mRNA for predicted protein, complete cds, clone: NIASHv1086B15	Homeobox domain.	GO:0006351|transcription, DNA-templated;	GO:0005634|nucleus;	GO:0003700|transcription factor activity, sequence-specific DNA binding;GO:0043565|sequence-specific DNA binding;	.	.
HD-ZIP	TraesCS4D02G236600	1.28057	1.3922e-16	2.83572e-15	up	Homeobox-leucine zipper protein HOX19	Homeobox-leucine zipper protein HOX19 [Aegilops tauschii]	Phyllostachys edulis cDNA clone: bphylf059k15, full insert sequence	Homeobox domain.	GO:0006351|transcription, DNA-templated;	GO:0005634|nucleus;	GO:0003700|transcription factor activity, sequence-specific DNA binding;GO:0043565|sequence-specific DNA binding;	K09338	HD-ZIP; homeobox-leucine zipper protein
HD-ZIP	TraesCS2D02G387300	1.15893	5.86058e-14	1.02503e-12	up	Homeobox-leucine zipper protein HOX22	HDZipI-5 [Triticum aestivum]	Triticum aestivum cultivar RAC875 HDZipI-5 mRNA, complete cds	Homeobox domain.	GO:0006351|transcription, DNA-templated;	GO:0005634|nucleus;	GO:0003700|transcription factor activity, sequence-specific DNA binding;GO:0043565|sequence-specific DNA binding;	.	.
HD-ZIP	TraesCS6A02G255800	1.00482	1.70325e-15	3.28578e-14	up	Homeobox-leucine zipper protein ROC5	predicted protein [Hordeum vulgare subsp. vulgare]	Triticum aestivum cDNA, clone: WT012_J07, cultivar: Chinese Spring	START domain.	GO:0006355|regulation of transcription, DNA-templated;GO:0006351|transcription, DNA-templated;	GO:0005634|nucleus;	GO:0008289|lipid binding;GO:0043565|sequence-specific DNA binding;	K09338	HD-ZIP; homeobox-leucine zipper protein
HD-ZIP	TraesCS5A02G249000	-1.0555	4.17972e-07	4.14448e-06	down	Homeobox-leucine zipper protein HOX4	predicted protein [Hordeum vulgare subsp. vulgare]	Triticum aestivum cDNA, clone: WT002_I14, cultivar: Chinese Spring	Homeobox domain.	GO:0006351|transcription, DNA-templated;	GO:0005634|nucleus;	GO:0003700|transcription factor activity, sequence-specific DNA binding;GO:0043565|sequence-specific DNA binding;	K09338	HD-ZIP; homeobox-leucine zipper protein
HD-ZIP	TraesCS5B02G246700	-1.09989	2.0394e-30	7.53177e-29	down	Homeobox-leucine zipper protein HOX4	predicted protein [Hordeum vulgare subsp. vulgare]	Triticum aestivum cDNA, clone: WT002_I14, cultivar: Chinese Spring	Homeobox domain.	GO:0006351|transcription, DNA-templated;	GO:0005634|nucleus;	GO:0003700|transcription factor activity, sequence-specific DNA binding;GO:0043565|sequence-specific DNA binding;	K09338	HD-ZIP; homeobox-leucine zipper protein
HD-ZIP	TraesCS5D02G256200	-1.15352	4.67496e-31	1.7594e-29	down	Homeobox-leucine zipper protein HOX4	homeodomain-leucine zipper transcription factor TaHDZipI-1 [Triticum aestivum]	Triticum aestivum cDNA, clone: WT002_I14, cultivar: Chinese Spring	Homeobox domain.	GO:0006351|transcription, DNA-templated;	GO:0005634|nucleus;	GO:0003700|transcription factor activity, sequence-specific DNA binding;GO:0043565|sequence-specific DNA binding;	K09338	HD-ZIP; homeobox-leucine zipper protein
HD-ZIP	TraesCS4A02G405800	-1.50272	6.49059e-05	0.000465549	down	Homeobox-leucine zipper protein HOX13	predicted protein [Hordeum vulgare subsp. vulgare]	Triticum aestivum cDNA, clone: SET6_C17, cultivar: Chinese Spring	Homeobox domain.	GO:0006351|transcription, DNA-templated;	GO:0005634|nucleus;	GO:0003700|transcription factor activity, sequence-specific DNA binding;GO:0043565|sequence-specific DNA binding;	.	.
HD-ZIP	TraesCS4A02G382400	-1.57166	0.000358429	0.00222341	down	Homeobox-leucine zipper protein HOX2	predicted protein [Hordeum vulgare subsp. vulgare]	Hordeum vulgare subsp. vulgare mRNA for predicted protein, complete cds, clone: NIASHv2032H17	Homeobox domain.	GO:0006351|transcription, DNA-templated;	GO:0005634|nucleus;	GO:0003700|transcription factor activity, sequence-specific DNA binding;GO:0043565|sequence-specific DNA binding;	.	.
HD-ZIP	TraesCS4B02G305300	-1.60867	8.00901e-05	0.000565979	down	Homeobox-leucine zipper protein HOX13	predicted protein [Hordeum vulgare subsp. vulgare]	Triticum aestivum cDNA, clone: SET6_C17, cultivar: Chinese Spring	Homeobox domain.	GO:0006351|transcription, DNA-templated;	GO:0005634|nucleus;	GO:0003700|transcription factor activity, sequence-specific DNA binding;GO:0043565|sequence-specific DNA binding;	.	.
bZIP	TraesCS3B02G404600	5.64676	0.000176142	0.00116595	up	bZIP transcription factor ABI5 homolog	unnamed protein product [Triticum aestivum]	Triticum aestivum cDNA, clone: SET2_O06, cultivar: Chinese Spring	bZIP transcription factor. The Pfam entry includes the basic region and the leucine zipper region.	GO:0009738|abscisic acid-activated signaling pathway;GO:0010152|pollen maturation;GO:0006355|regulation of transcription, DNA-templated;GO:0009737|response to abscisic acid;GO:0009409|response to cold;GO:0009651|response to salt stress;GO:0009414|response to water deprivation;GO:0009845|seed germination;GO:0090351|seedling development;GO:0006351|transcription, DNA-templated;	GO:0005634|nucleus;	GO:0003700|transcription factor activity, sequence-specific DNA binding;GO:0042803|protein homodimerization activity;GO:0043565|sequence-specific DNA binding;	K14432	ABF; ABA responsive element binding factor
bZIP	TraesCS3B02G404500	4.09875	0.000100198	0.000695957	up	bZIP transcription factor ABI5 homolog	unnamed protein product [Triticum aestivum]	Triticum aestivum chromosome 3B, genomic scaffold, cultivar Chinese Spring	bZIP transcription factor. The Pfam entry includes the basic region and the leucine zipper region.	GO:0009738|abscisic acid-activated signaling pathway;GO:0010152|pollen maturation;GO:0006355|regulation of transcription, DNA-templated;GO:0009737|response to abscisic acid;GO:0009409|response to cold;GO:0009651|response to salt stress;GO:0009414|response to water deprivation;GO:0009845|seed germination;GO:0090351|seedling development;GO:0006351|transcription, DNA-templated;	GO:0005634|nucleus;	GO:0003700|transcription factor activity, sequence-specific DNA binding;GO:0042803|protein homodimerization activity;GO:0043565|sequence-specific DNA binding;	K14432	ABF; ABA responsive element binding factor
bZIP	TraesCS1D02G417100	1.42356	5.5607e-16	1.09974e-14	up	G-box-binding factor 1	Common plant regulatory factor 1 [Aegilops tauschii]	Triticum aestivum GBF1 mRNA, complete cds	G-box binding protein MFMR. This region is found to the N-terminus of the pfam00170 transcription factor domain. It is between 150 and 200 amino acids in length. The N-terminal half is rather rich in proline residues and has been termed the PRD (proline rich domain), whereas the C-terminal half is more polar and has been called the MFMR (multifunctional mosaic region). It has been suggested that …	GO:0006351|transcription, DNA-templated;	GO:0005737|cytoplasm;GO:0005634|nucleus;	GO:0003700|transcription factor activity, sequence-specific DNA binding;GO:0043565|sequence-specific DNA binding;GO:0044212|transcription regulatory region DNA binding;	K09060	GBF; plant G-box-binding factor
bZIP	TraesCS1B02G439800	1.31257	3.51261e-09	4.3181e-08	up	G-box-binding factor 2	Common plant regulatory factor 1 [Aegilops tauschii]	Triticum aestivum GBF1 mRNA, complete cds	G-box binding protein MFMR. This region is found to the N-terminus of the pfam00170 transcription factor domain. It is between 150 and 200 amino acids in length. The N-terminal half is rather rich in proline residues and has been termed the PRD (proline rich domain), whereas the C-terminal half is more polar and has been called the MFMR (multifunctional mosaic region). It has been suggested that …	GO:0019760|glucosinolate metabolic process;GO:0009637|response to blue light;GO:0006351|transcription, DNA-templated;	GO:0005737|cytoplasm;GO:0005634|nucleus;	GO:0003677|DNA binding;GO:0003700|transcription factor activity, sequence-specific DNA binding;GO:0043565|sequence-specific DNA binding;	K09060	GBF; plant G-box-binding factor
bZIP	TraesCS5B02G176700	-1.01804	4.83592e-05	0.000354798	down	bZIP transcription factor 44	Ocs element-binding factor 1 [Aegilops tauschii]	Hordeum vulgare subsp. vulgare mRNA for predicted protein, complete cds, clone: NIASHv2025A24	PDZ domain of MCC-2 bdg protein for Usher syndrome. The protein has a high homology to the tumor suppressor MCC (mutated in colon cancer; or MCC1 hereafter) and was named MCC2. MCC2 protein binds the first PDZ domain of AIE-75 with its C-terminal amino acids -DTFL. A possible role of MCC2 as a tumor suppressor has been put forward. The carboxyl terminus of the predicted protein was DTFL which mat…	GO:0009845|seed germination;GO:0006351|transcription, DNA-templated;	GO:0005634|nucleus;	GO:0003700|transcription factor activity, sequence-specific DNA binding;GO:0046982|protein heterodimerization activity;GO:0043565|sequence-specific DNA binding;GO:0044212|transcription regulatory region DNA binding;	.	.
bZIP	TraesCS3D02G203300	-1.15311	4.97639e-12	7.64731e-11	down	.	unnamed protein product [Triticum aestivum]	Triticum aestivum chromosome 3B, genomic scaffold, cultivar Chinese Spring	bZIP transcription factor. The Pfam entry includes the basic region and the leucine zipper region.	.	.	.	.	.
bZIP	TraesCS1A02G306300	-1.26319	0.00184589	0.00958928	down	ABSCISIC ACID-INSENSITIVE 5-like protein 2	FD-like 2 protein, partial [Triticum aestivum]	Hordeum vulgare subsp. vulgare mRNA for predicted protein, complete cds, clone: NIASHv2078N21	bZIP transcription factor. The Pfam entry includes the basic region and the leucine zipper region.	GO:0009738|abscisic acid-activated signaling pathway;GO:0009737|response to abscisic acid;GO:0006351|transcription, DNA-templated;	GO:0005634|nucleus;	GO:0003700|transcription factor activity, sequence-specific DNA binding;GO:0043565|sequence-specific DNA binding;	K14432	ABF; ABA responsive element binding factor
bZIP	TraesCS5D02G178800	-1.44913	0.00720877	0.0313489	down	Transcription factor TGAL7	TGACG-sequence-specific DNA-binding protein TGA-2.1 [Triticum urartu]	Hordeum vulgare subsp. vulgare cDNA clone: FLbaf157i09, mRNA sequence	Seed dormancy control. This family of plant proteins appears to be a highly specific controller seed dormancy.	GO:0006952|defense response;GO:0006351|transcription, DNA-templated;	GO:0005634|nucleus;	GO:0003700|transcription factor activity, sequence-specific DNA binding;GO:0043565|sequence-specific DNA binding;	K14431	TGA; transcription factor TGA
bZIP	TraesCS7A02G373800	-1.7201	9.1571e-06	7.53993e-05	down	Transcription factor HY5	predicted protein [Hordeum vulgare subsp. vulgare]	Triticum aestivum cDNA, clone: SET2_J10, cultivar: Chinese Spring	bZIP transcription factor. The Pfam entry includes the basic region and the leucine zipper region.	GO:0009738|abscisic acid-activated signaling pathway;GO:0009740|gibberellic acid mediated signaling pathway;GO:0009958|positive gravitropism;GO:0031539|positive regulation of anthocyanin metabolic process;GO:0042753|positive regulation of circadian rhythm;GO:0010017|red or far-red light signaling pathway;GO:0009585|red, far-red light phototransduction;GO:0009787|regulation of abscisic acid-activa…	GO:0005634|nucleus;GO:0032993|protein-DNA complex;	GO:0003677|DNA binding;GO:0003700|transcription factor activity, sequence-specific DNA binding;GO:0003690|double-stranded DNA binding;GO:0000977|RNA polymerase II regulatory region sequence-specific DNA binding;GO:0043565|sequence-specific DNA binding;GO:0044212|transcription regulatory region DNA binding;	K16241	HY5; transcription factor HY5
AP2	TraesCS1A02G058400	-1.00036	0.00598024	0.0267487	down	Floral homeotic protein APETALA 2	predicted protein [Hordeum vulgare subsp. vulgare]	PREDICTED: Brachypodium distachyon floral homeotic protein APETALA 2 (LOC100828894), transcript variant X1, mRNA	AP2 domain. This 60 amino acid residue domain can bind to DNA and is found in transcription factor proteins.	GO:0030154|cell differentiation;GO:0009908|flower development;GO:0010073|meristem maintenance;GO:0048481|ovule development;GO:0048316|seed development;GO:0010093|specification of floral organ identity;GO:0006351|transcription, DNA-templated;	GO:0005634|nucleus;	GO:0003677|DNA binding;GO:0003700|transcription factor activity, sequence-specific DNA binding;	K09284	AP2; AP2-like factor, euAP2 lineage
AP2	TraesCS2D02G515800	-1.0831	7.65178e-28	2.58444e-26	down	Floral homeotic protein APETALA 2	TaAP2-D [Triticum aestivum]	Triticum aestivum cDNA, clone: SET6_M01, cultivar: Chinese Spring	AP2 domain. This 60 amino acid residue domain can bind to DNA and is found in transcription factor proteins.	GO:0030154|cell differentiation;GO:0009908|flower development;GO:0010073|meristem maintenance;GO:0048481|ovule development;GO:0048316|seed development;GO:0010093|specification of floral organ identity;GO:0006351|transcription, DNA-templated;	GO:0005634|nucleus;	GO:0003677|DNA binding;GO:0003700|transcription factor activity, sequence-specific DNA binding;	K09284	AP2; AP2-like factor, euAP2 lineage
AP2	TraesCS5A02G473800	-1.14305	7.94832e-07	7.59373e-06	down	Floral homeotic protein APETALA 2	floral homeotic protein [Triticum carthlicum]	Triticum aestivum floral homeotic protein (Q) mRNA, complete cds	AP2 domain. This 60 amino acid residue domain can bind to DNA and is found in transcription factor proteins.	GO:0030154|cell differentiation;GO:0009908|flower development;GO:0010073|meristem maintenance;GO:0048481|ovule development;GO:0048316|seed development;GO:0010093|specification of floral organ identity;GO:0006351|transcription, DNA-templated;	GO:0005634|nucleus;	GO:0003677|DNA binding;GO:0003700|transcription factor activity, sequence-specific DNA binding;	K09284	AP2; AP2-like factor, euAP2 lineage
AP2	TraesCS5D02G486600	-1.28582	7.46013e-12	1.13249e-10	down	Floral homeotic protein APETALA 2	APETALA2-like protein [Aegilops tauschii]	Triticum aestivum q mRNA for transcription factor WAP2D, complete cds	AP2 domain. This 60 amino acid residue domain can bind to DNA and is found in transcription factor proteins.	GO:0030154|cell differentiation;GO:0009908|flower development;GO:0010073|meristem maintenance;GO:0048481|ovule development;GO:0048316|seed development;GO:0010093|specification of floral organ identity;GO:0006351|transcription, DNA-templated;	GO:0005634|nucleus;	GO:0003677|DNA binding;GO:0003700|transcription factor activity, sequence-specific DNA binding;	K09284	AP2; AP2-like factor, euAP2 lineage
AP2	TraesCS2A02G514200	-1.3774	8.38729e-20	2.0168e-18	down	Floral homeotic protein APETALA 2	TaAP2-A [Triticum dicoccoides]	Hordeum vulgare subsp. vulgare mRNA for predicted protein, complete cds, clone: NIASHv2143N17	AP2 domain. This 60 amino acid residue domain can bind to DNA and is found in transcription factor proteins.	GO:0030154|cell differentiation;GO:0009908|flower development;GO:0010073|meristem maintenance;GO:0048481|ovule development;GO:0048316|seed development;GO:0010093|specification of floral organ identity;GO:0006351|transcription, DNA-templated;	GO:0005634|nucleus;	GO:0003677|DNA binding;GO:0003700|transcription factor activity, sequence-specific DNA binding;	K09284	AP2; AP2-like factor, euAP2 lineage
AP2	TraesCS5B02G486900	-1.52238	6.75723e-10	8.86718e-09	down	Floral homeotic protein APETALA 2	spelt factor protein, partial [Triticum flaksbergeri]	Triticum aestivum q mRNA for transcription factor WAP2D, complete cds	AP2 domain. This 60 amino acid residue domain can bind to DNA and is found in transcription factor proteins.	GO:0030154|cell differentiation;GO:0009908|flower development;GO:0010073|meristem maintenance;GO:0048481|ovule development;GO:0048316|seed development;GO:0010093|specification of floral organ identity;GO:0006351|transcription, DNA-templated;	GO:0005634|nucleus;	GO:0003677|DNA binding;GO:0003700|transcription factor activity, sequence-specific DNA binding;	K09284	AP2; AP2-like factor, euAP2 lineage
AP2	TraesCS2B02G542400	-1.60204	8.18282e-09	9.72745e-08	down	Floral homeotic protein APETALA 2	TaAP2-B [Triticum aestivum]	Triticum aestivum cDNA, clone: SET6_M01, cultivar: Chinese Spring	AP2 domain. This 60 amino acid residue domain can bind to DNA and is found in transcription factor proteins.	GO:0030154|cell differentiation;GO:0009908|flower development;GO:0010073|meristem maintenance;GO:0048481|ovule development;GO:0048316|seed development;GO:0010093|specification of floral organ identity;GO:0006351|transcription, DNA-templated;	GO:0005634|nucleus;	GO:0003677|DNA binding;GO:0003700|transcription factor activity, sequence-specific DNA binding;	K09284	AP2; AP2-like factor, euAP2 lineage
HSF	TraesCS5A02G237900	1.41416	1.13934e-13	1.94881e-12	up	Heat stress transcription factor B-1	heat shock factor B1b [Triticum aestivum]	Hordeum vulgare subsp. vulgare mRNA for predicted protein, partial cds, clone: NIASHv2041F03	HSF-type DNA-binding.	GO:0045892|negative regulation of transcription, DNA-templated;GO:0009408|response to heat;GO:0006351|transcription, DNA-templated;	GO:0005737|cytoplasm;GO:0005634|nucleus;	GO:0003700|transcription factor activity, sequence-specific DNA binding;GO:0043565|sequence-specific DNA binding;	K09419	HSFF; heat shock transcription factor, other eukaryote
HSF	TraesCS1A02G350400	1.35028	1.25465e-17	2.70769e-16	up	Heat stress transcription factor A-4d	heat shock factor A4c [Triticum aestivum]	Triticum aestivum heat shock factor A4c (HsfA4c) mRNA, complete cds	HSF-type DNA-binding.	GO:0006351|transcription, DNA-templated;	GO:0005634|nucleus;	GO:0003700|transcription factor activity, sequence-specific DNA binding;GO:0043565|sequence-specific DNA binding;	K09414	HSF1; heat shock transcription factor 1
HSF	TraesCS4D02G239600	1.2508	4.42264e-40	2.10545e-38	up	Heat stress transcription factor A-9	Heat stress transcription factor A-9 [Aegilops tauschii]	Hordeum vulgare subsp. vulgare mRNA for predicted protein, partial cds, clone: NIASHv2012C04	HSF-type DNA-binding.	GO:0006351|transcription, DNA-templated;	GO:0005737|cytoplasm;GO:0005634|nucleus;	GO:0003700|transcription factor activity, sequence-specific DNA binding;GO:0043565|sequence-specific DNA binding;	K09419	HSFF; heat shock transcription factor, other eukaryote
HSF	TraesCS4B02G239700	1.19867	8.69754e-47	4.94332e-45	up	Heat stress transcription factor A-9	Heat stress transcription factor A-9 [Triticum urartu]	Hordeum vulgare subsp. vulgare mRNA for predicted protein, partial cds, clone: NIASHv2012C04	HSF-type DNA-binding.	GO:0006351|transcription, DNA-templated;	GO:0005737|cytoplasm;GO:0005634|nucleus;	GO:0003700|transcription factor activity, sequence-specific DNA binding;GO:0043565|sequence-specific DNA binding;	K09419	HSFF; heat shock transcription factor, other eukaryote
HSF	TraesCS3D02G289000	1.18004	4.79693e-14	8.44306e-13	up	Heat stress transcription factor A-4b	HsfA4a [Triticum aestivum]	Triticum aestivum cultivar Atlas66 HsfA4a mRNA, complete cds	HSF-type DNA-binding.	GO:0006351|transcription, DNA-templated;	GO:0005737|cytoplasm;GO:0005634|nucleus;	GO:0003700|transcription factor activity, sequence-specific DNA binding;GO:0043565|sequence-specific DNA binding;	K09414	HSF1; heat shock transcription factor 1
HSF	TraesCSU02G127200	-2.35355	4.90272e-05	0.000359312	down	Heat stress transcription factor C-2a	predicted protein [Hordeum vulgare subsp. vulgare]	Hordeum vulgare subsp. vulgare mRNA for predicted protein, complete cds, clone: NIASHv2068I23	HSF-type DNA-binding.	GO:0006351|transcription, DNA-templated;	GO:0005634|nucleus;	GO:0003700|transcription factor activity, sequence-specific DNA binding;GO:0043565|sequence-specific DNA binding;	K09419	HSFF; heat shock transcription factor, other eukaryote
HSF	TraesCS7D02G270600	-4.0462	0.00923601	0.038698	down	Heat stress transcription factor B-2b	Heat stress transcription factor B-2b [Aegilops tauschii]	Triticum aestivum heat-responsive transcription factor (HSF-2) gene, complete cds	HSF-type DNA-binding.	GO:0006351|transcription, DNA-templated;	GO:0005634|nucleus;	GO:0003700|transcription factor activity, sequence-specific DNA binding;GO:0043565|sequence-specific DNA binding;	K09419	HSFF; heat shock transcription factor, other eukaryote
MYB_related	TraesCS1A02G107700	4.83299	6.43163e-05	0.000461536	up	Protein REVEILLE 6	Transcription factor ASG4 [Triticum urartu]	Hordeum vulgare subsp. vulgare mRNA for predicted protein, complete cds, clone: NIASHv1099F17	Myb-like DNA-binding domain. This family contains the DNA binding domains from Myb proteins, as well as the SANT domain family.	GO:0042752|regulation of circadian rhythm;GO:0009737|response to abscisic acid;GO:0046686|response to cadmium ion;GO:0009723|response to ethylene;GO:0009739|response to gibberellin;GO:0009753|response to jasmonic acid;GO:0009751|response to salicylic acid;GO:0009651|response to salt stress;GO:0006351|transcription, DNA-templated;	GO:0005634|nucleus;	GO:0003677|DNA binding;GO:0003700|transcription factor activity, sequence-specific DNA binding;	.	.
MYB_related	TraesCS3D02G518600	4.56474	0.0022148	0.0112781	up	Wall-associated receptor kinase 1	wall-associated kinase 2 [Triticum aestivum]	Triticum aestivum wall-associated kinase 4 (WAK4) mRNA, complete cds	Protein tyrosine kinase.	GO:0050832|defense response to fungus;GO:0009751|response to salicylic acid;GO:0009615|response to virus;	GO:0016021|integral component of membrane;GO:0009505|plant-type cell wall;GO:0005886|plasma membrane;GO:0005773|vacuole;	GO:0005524|ATP binding;GO:0005509|calcium ion binding;GO:0016301|kinase activity;GO:0030247|polysaccharide binding;GO:0004674|protein serine/threonine kinase activity;	.	.
MYB_related	TraesCS1D02G005100	3.25348	4.30458e-57	3.26407e-55	up	Wall-associated receptor kinase 5	Snn1 [Triticum aestivum]	Triticum aestivum cultivar Chinese Spring Snn1 (Snn1) mRNA, complete cds	Protein tyrosine kinase.	GO:0007166|cell surface receptor signaling pathway;	GO:0016021|integral component of membrane;	GO:0005524|ATP binding;GO:0005509|calcium ion binding;GO:0030247|polysaccharide binding;GO:0004674|protein serine/threonine kinase activity;	.	.
MYB_related	TraesCSU02G230200	1.71976	2.91174e-22	7.82453e-21	up	Wall-associated receptor kinase 4	Snn1 [Triticum aestivum]	Triticum aestivum cultivar Chinese Spring Snn1 (Snn1) mRNA, complete cds	Protein tyrosine kinase.	GO:0007166|cell surface receptor signaling pathway;GO:0048527|lateral root development;GO:0009826|unidimensional cell growth;	GO:0016021|integral component of membrane;	GO:0005524|ATP binding;GO:0005509|calcium ion binding;GO:0030247|polysaccharide binding;GO:0004674|protein serine/threonine kinase activity;	.	.
MYB_related	TraesCS1B02G449000	1.47588	0.00193401	0.00999348	up	Protein RADIALIS-like 1	predicted protein [Hordeum vulgare subsp. vulgare]	Hordeum vulgare subsp. vulgare mRNA for predicted protein, complete cds, clone: NIASHv1007C15	6,7-dimethyl-8-ribityllumazine synthase. This family includes the beta chain of 6,7-dimethyl-8- ribityllumazine synthase EC:2.5.1.9, an enzyme involved in riboflavin biosynthesis. The family also includes a subfamily of distant archaebacterial proteins that may also have the same function.	GO:0006351|transcription, DNA-templated;	GO:0005634|nucleus;	GO:0003677|DNA binding;GO:0003700|transcription factor activity, sequence-specific DNA binding;	.	.
MYB_related	TraesCS1D02G426800	1.32391	4.80998e-12	7.40087e-11	up	Protein RADIALIS-like 6	DnaJ homolog subfamily C member 2 [Triticum urartu]	Aegilops speltoides clone TaMYB42 MYB-related protein mRNA, complete cds	Myb-like DNA-binding domain. This family contains the DNA binding domains from Myb proteins, as well as the SANT domain family.	GO:0006355|regulation of transcription, DNA-templated;GO:0006351|transcription, DNA-templated;	GO:0005634|nucleus;	GO:0003677|DNA binding;GO:0003700|transcription factor activity, sequence-specific DNA binding;	.	.
MYB_related	TraesCS3A02G216200	-1.70562	4.78159e-08	5.24178e-07	down	Transcription factor MYBS3	Myb-like protein J [Aegilops tauschii]	Hordeum vulgare subsp. vulgare mRNA for predicted protein, complete cds, clone: NIASHv1091L03	Myb-like DNA-binding domain. This family contains the DNA binding domains from Myb proteins, as well as the SANT domain family.	GO:0045892|negative regulation of transcription, DNA-templated;GO:0009723|response to ethylene;GO:0009739|response to gibberellin;GO:0009744|response to sucrose;GO:0006351|transcription, DNA-templated;	GO:0005634|nucleus;	GO:0003677|DNA binding;GO:0003700|transcription factor activity, sequence-specific DNA binding;GO:0046872|metal ion binding;	.	.
MIKC	TraesCS2A02G311100	1.84408	3.71248e-28	1.26719e-26	up	MADS-box transcription factor 26	MADS-box transcription factor 26 [Triticum urartu]	Hordeum vulgare subsp. vulgare cDNA clone: FLbaf65p11, mRNA sequence	K-box region. The K-box region is commonly found associated with SRF-type transcription factors see pfam00319. The K-box is a possible coiled-coil structure. Possible role in multimer formation.	GO:0045944|positive regulation of transcription from RNA polymerase II promoter;GO:0006351|transcription, DNA-templated;	GO:0005634|nucleus;	GO:0003700|transcription factor activity, sequence-specific DNA binding;GO:0046983|protein dimerization activity;GO:0000977|RNA polymerase II regulatory region sequence-specific DNA binding;	.	.
MIKC	TraesCS2D02G309300	1.52028	4.81219e-13	7.90026e-12	up	MADS-box transcription factor 26	MADS-box transcription factor 26 [Triticum urartu]	Hordeum vulgare subsp. vulgare cDNA clone: FLbaf65p11, mRNA sequence	K-box region. The K-box region is commonly found associated with SRF-type transcription factors see pfam00319. The K-box is a possible coiled-coil structure. Possible role in multimer formation.	GO:0045944|positive regulation of transcription from RNA polymerase II promoter;GO:0006351|transcription, DNA-templated;	GO:0005634|nucleus;	GO:0003700|transcription factor activity, sequence-specific DNA binding;GO:0046983|protein dimerization activity;GO:0000977|RNA polymerase II regulatory region sequence-specific DNA binding;	.	.
MIKC	TraesCS2B02G328000	1.27587	0.00142492	0.00764413	up	MADS-box transcription factor 26	MADS-box transcription factor 26 [Triticum urartu]	Hordeum vulgare subsp. vulgare cDNA clone: FLbaf65p11, mRNA sequence	K-box region. The K-box region is commonly found associated with SRF-type transcription factors see pfam00319. The K-box is a possible coiled-coil structure. Possible role in multimer formation.	GO:0045944|positive regulation of transcription from RNA polymerase II promoter;GO:0006351|transcription, DNA-templated;	GO:0005634|nucleus;	GO:0003700|transcription factor activity, sequence-specific DNA binding;GO:0046983|protein dimerization activity;GO:0000977|RNA polymerase II regulatory region sequence-specific DNA binding;	.	.
MIKC	TraesCS1B02G275000	1.13231	1.93551e-08	2.21285e-07	up	Probable receptor-like protein kinase At1g11050	Putative LRR receptor-like serine/threonine-protein kinase RKF3 [Aegilops tauschii]	Hordeum vulgare subsp. vulgare mRNA for predicted protein, complete cds, clone: NIASHv2051I21	Protein kinase domain.	.	GO:0016021|integral component of membrane;GO:0005886|plasma membrane;	GO:0005524|ATP binding;GO:0004674|protein serine/threonine kinase activity;	.	.
MIKC	TraesCS5A02G391800	-1.47029	0.0105905	0.0434348	down	MADS-box transcription factor 34	MADS-box transcriptional factor [Triticum monococcum]	Triticum aestivum mRNA for MIKC-type MADS-box transcription factor WM19A (WM19A gene)	K-box region. The K-box region is commonly found associated with SRF-type transcription factors see pfam00319. The K-box is a possible coiled-coil structure. Possible role in multimer formation.	GO:0045944|positive regulation of transcription from RNA polymerase II promoter;GO:0006351|transcription, DNA-templated;	GO:0005634|nucleus;	GO:0003700|transcription factor activity, sequence-specific DNA binding;GO:0046983|protein dimerization activity;GO:0000977|RNA polymerase II regulatory region sequence-specific DNA binding;	.	.
MIKC	TraesCS7B02G080300	-9.67286	6.51367e-16	1.28406e-14	down	MADS-box transcription factor 55	MADS-box transcription factor TaAGL36 [Triticum aestivum]	Triticum aestivum cDNA, clone: WT008_E19, cultivar: Chinese Spring	K-box region. The K-box region is commonly found associated with SRF-type transcription factors see pfam00319. The K-box is a possible coiled-coil structure. Possible role in multimer formation.	GO:0045944|positive regulation of transcription from RNA polymerase II promoter;GO:0006351|transcription, DNA-templated;	GO:0005634|nucleus;	GO:0003700|transcription factor activity, sequence-specific DNA binding;GO:0046983|protein dimerization activity;GO:0000977|RNA polymerase II regulatory region sequence-specific DNA binding;	.	.
NF-YB	TraesCS4B02G183800	3.15012	0.00014868	0.000998409	up	.	predicted protein [Hordeum vulgare subsp. vulgare]	Hordeum vulgare subsp. vulgare mRNA for predicted protein, complete cds, clone: NIASHv2083K13	F-box-like. This is an F-box-like family.	.	.	.	.	.
NF-YB	TraesCS2D02G311900	-1.05275	1.22263e-05	9.86951e-05	down	.	predicted protein [Hordeum vulgare subsp. vulgare]	Hordeum vulgare subsp. vulgare mRNA for predicted protein, complete cds, clone: NIASHv2009A07	F-box-like. This is an F-box-like family.	.	.	.	.	.
NF-YB	TraesCS3A02G026800	-1.09271	0.000157739	0.00105508	down	.	hypothetical protein TRIUR3_16079 [Triticum urartu]	Hordeum vulgare subsp. vulgare mRNA for predicted protein, complete cds, clone: NIASHv2148K22	DEK C terminal domain. DEK is a chromatin associated protein that is linked with cancers and autoimmune disease. This domain is found at the C terminal of DEK and is of clinical importance since it can reverse the characteristic abnormal DNA-mutagen sensitivity in fibroblasts from ataxia-telangiectasia (A-T) patients. The structure of this domain shows it to be homologous to the E2F/DP transcript…	.	.	.	.	.
NF-YB	TraesCS1B02G442000	-1.22147	0.00490717	0.022577	down	Nuclear transcription factor Y subunit B-4	CCAAT-binding transcription factor A [Triticum aestivum]	Triticum aestivum CCAAT-binding transcription factor A (NFYB-D11) mRNA, complete cds	Histone-like transcription factor (CBF/NF-Y) and archaeal histone. This family includes archaebacterial histones and histone like transcription factors from eukaryotes.	GO:0006355|regulation of transcription, DNA-templated;GO:0006351|transcription, DNA-templated;	GO:0005634|nucleus;	GO:0046982|protein heterodimerization activity;GO:0043565|sequence-specific DNA binding;	.	.
NF-YB	TraesCS2B02G332200	-1.51402	1.31323e-05	0.000105438	down	F-box protein SKIP19	predicted protein [Hordeum vulgare subsp. vulgare]	Hordeum vulgare subsp. vulgare mRNA for predicted protein, complete cds, clone: NIASHv2009A07	F-box-like. This is an F-box-like family.	GO:0016567|protein ubiquitination;	GO:0005634|nucleus;	.	.	.
NF-YB	TraesCS3B02G443800	-1.88491	0.00491319	0.0226013	down	F-box protein SKIP19	unnamed protein product [Triticum aestivum]	Triticum aestivum chromosome 3B, genomic scaffold, cultivar Chinese Spring	F-box-like. This is an F-box-like family.	GO:0016567|protein ubiquitination;	GO:0005634|nucleus;	.	.	.
Trihelix	TraesCS1D02G162400	3.68561	3.50628e-08	3.90097e-07	up	Trihelix transcription factor GT-2	Trihelix transcription factor GT-2 [Triticum urartu]	Triticum aestivum cDNA, clone: WT008_A14, cultivar: Chinese Spring	Myb/SANT-like DNA-binding domain. This presumed domain appears to be related to other Myb/SANT-like DNA binding domains. In particular pfam10545 seems most related. This family is greatly expanded in plants and appears in several proteins annotated as transposon proteins.	GO:0006351|transcription, DNA-templated;	GO:0005634|nucleus;	GO:0003677|DNA binding;GO:0003700|transcription factor activity, sequence-specific DNA binding;	.	.
Trihelix	TraesCS1D02G072600	1.60586	3.95703e-11	5.72341e-10	up	Trihelix transcription factor GT-3a	predicted protein [Hordeum vulgare subsp. vulgare]	Triticum aestivum cDNA, clone: WT010_A06, cultivar: Chinese Spring	Myb/SANT-like DNA-binding domain. This presumed domain appears to be related to other Myb/SANT-like DNA binding domains. In particular pfam10545 seems most related. This family is greatly expanded in plants and appears in several proteins annotated as transposon proteins.	GO:0006355|regulation of transcription, DNA-templated;GO:0006351|transcription, DNA-templated;	GO:0005634|nucleus;	GO:0003700|transcription factor activity, sequence-specific DNA binding;GO:0042802|identical protein binding;GO:0000981|RNA polymerase II transcription factor activity, sequence-specific DNA binding;GO:0043565|sequence-specific DNA binding;	.	.
Trihelix	TraesCS2B02G457200	1.51326	7.275e-06	6.08757e-05	up	Trihelix transcription factor GT-3b	hypothetical protein F775_08335 [Aegilops tauschii]	PREDICTED: Brachypodium distachyon trihelix transcription factor GT-3b-like (LOC100845756), mRNA	Myb/SANT-like DNA-binding domain. This presumed domain appears to be related to other Myb/SANT-like DNA binding domains. In particular pfam10545 seems most related. This family is greatly expanded in plants and appears in several proteins annotated as transposon proteins.	GO:0006355|regulation of transcription, DNA-templated;GO:0006351|transcription, DNA-templated;	GO:0016592|mediator complex;GO:0005730|nucleolus;GO:0005634|nucleus;	GO:0003700|transcription factor activity, sequence-specific DNA binding;GO:0000981|RNA polymerase II transcription factor activity, sequence-specific DNA binding;GO:0043565|sequence-specific DNA binding;	.	.
Trihelix	TraesCS1B02G088500	1.23116	3.0536e-06	2.697e-05	up	Trihelix transcription factor GT-3a	predicted protein [Hordeum vulgare subsp. vulgare]	Hordeum vulgare subsp. vulgare mRNA for predicted protein, complete cds, clone: NIASHv3110L24	Myb/SANT-like DNA-binding domain. This presumed domain appears to be related to other Myb/SANT-like DNA binding domains. In particular pfam10545 seems most related. This family is greatly expanded in plants and appears in several proteins annotated as transposon proteins.	GO:0006355|regulation of transcription, DNA-templated;GO:0006351|transcription, DNA-templated;	GO:0005634|nucleus;	GO:0003700|transcription factor activity, sequence-specific DNA binding;GO:0042802|identical protein binding;GO:0000981|RNA polymerase II transcription factor activity, sequence-specific DNA binding;GO:0043565|sequence-specific DNA binding;	.	.
Trihelix	TraesCS4A02G209100	-1.05968	6.57313e-06	5.53656e-05	down	.	hypothetical protein TRIUR3_28119 [Triticum urartu]	Triticum aestivum cDNA, clone: WT005_G21, cultivar: Chinese Spring	Myb/SANT-like DNA-binding domain. This presumed domain appears to be related to other Myb/SANT-like DNA binding domains. In particular pfam10545 seems most related. This family is greatly expanded in plants and appears in several proteins annotated as transposon proteins.	.	.	.	.	.
Trihelix	TraesCS1B02G203300	-1.42132	0.00492539	0.0226421	down	Trihelix transcription factor GT-2	predicted protein, partial [Hordeum vulgare subsp. vulgare]	Triticum aestivum cDNA, clone: WT008_A14, cultivar: Chinese Spring	Myb/SANT-like DNA-binding domain. This presumed domain appears to be related to other Myb/SANT-like DNA binding domains. In particular pfam10545 seems most related. This family is greatly expanded in plants and appears in several proteins annotated as transposon proteins.	GO:0006351|transcription, DNA-templated;	GO:0005634|nucleus;	GO:0003677|DNA binding;GO:0003700|transcription factor activity, sequence-specific DNA binding;	.	.
DBB	TraesCS2B02G406600	4.23566	8.28226e-08	8.82361e-07	up	B-box zinc finger protein 21	Putative salt tolerance-like protein [Aegilops tauschii]	Hordeum vulgare subsp. vulgare mRNA for predicted protein, complete cds, clone: NIASHv2081K05	B-box zinc finger.	GO:0009640|photomorphogenesis;GO:0006355|regulation of transcription, DNA-templated;GO:0009641|shade avoidance;GO:0006351|transcription, DNA-templated;	GO:0005634|nucleus;	GO:0003700|transcription factor activity, sequence-specific DNA binding;GO:0043565|sequence-specific DNA binding;GO:0000989|transcription factor activity, transcription factor binding;GO:0008270|zinc ion binding;	.	.
DBB	TraesCS2D02G386300	3.75388	6.24787e-09	7.50521e-08	up	B-box zinc finger protein 21	Putative salt tolerance-like protein [Aegilops tauschii]	Hordeum vulgare subsp. vulgare mRNA for predicted protein, complete cds, clone: NIASHv2081K05	B-box zinc finger.	GO:0009640|photomorphogenesis;GO:0006355|regulation of transcription, DNA-templated;GO:0009641|shade avoidance;GO:0006351|transcription, DNA-templated;	GO:0005634|nucleus;	GO:0003700|transcription factor activity, sequence-specific DNA binding;GO:0043565|sequence-specific DNA binding;GO:0000989|transcription factor activity, transcription factor binding;GO:0008270|zinc ion binding;	.	.
DBB	TraesCS2A02G388500	2.75853	0.00236381	0.0119289	up	B-box zinc finger protein 20	Putative salt tolerance-like protein [Aegilops tauschii]	Hordeum vulgare subsp. vulgare mRNA for predicted protein, complete cds, clone: NIASHv2081K05	B-box zinc finger.	GO:1900458|negative regulation of brassinosteroid mediated signaling pathway;GO:2000306|positive regulation of photomorphogenesis;GO:0006355|regulation of transcription, DNA-templated;GO:0009741|response to brassinosteroid;GO:0010200|response to chitin;GO:0080167|response to karrikin;GO:0006351|transcription, DNA-templated;	GO:0005634|nucleus;	GO:0003700|transcription factor activity, sequence-specific DNA binding;GO:0043565|sequence-specific DNA binding;GO:0000989|transcription factor activity, transcription factor binding;GO:0008270|zinc ion binding;	.	.
DBB	TraesCS5B02G317700	1.52372	2.27903e-06	2.04651e-05	up	B-box zinc finger protein 19	predicted protein [Hordeum vulgare subsp. vulgare]	Hordeum vulgare subsp. vulgare mRNA for predicted protein, complete cds, clone: NIASHv3055F19	B-box zinc finger.	GO:0010100|negative regulation of photomorphogenesis;GO:0006355|regulation of transcription, DNA-templated;GO:0006351|transcription, DNA-templated;	GO:0005634|nucleus;	GO:0000989|transcription factor activity, transcription factor binding;GO:0008270|zinc ion binding;	.	.
DBB	TraesCS3B02G156900	1.13847	4.05578e-36	1.76487e-34	up	B-box zinc finger protein 22	unnamed protein product [Triticum aestivum]	Triticum aestivum cDNA, clone: WT011_J22, cultivar: Chinese Spring	B-box zinc finger.	GO:0006355|regulation of transcription, DNA-templated;GO:0006351|transcription, DNA-templated;	GO:0005634|nucleus;	GO:0000989|transcription factor activity, transcription factor binding;GO:0008270|zinc ion binding;	.	.
LBD	TraesCS2D02G270100	3.26945	3.82876e-12	5.92685e-11	up	LOB domain-containing protein 41	predicted protein [Hordeum vulgare subsp. vulgare]	Triticum aestivum cDNA, clone: SET3_O23, cultivar: Chinese Spring	Protein of unknown function DUF260.	GO:0006355|regulation of transcription, DNA-templated;	.	.	.	.
LBD	TraesCS2A02G271300	2.95945	3.76215e-26	1.19555e-24	up	LOB domain-containing protein 41	predicted protein [Hordeum vulgare subsp. vulgare]	Triticum aestivum cDNA, clone: SET3_O23, cultivar: Chinese Spring	Protein of unknown function DUF260.	GO:0006355|regulation of transcription, DNA-templated;	.	.	.	.
LBD	TraesCS2B02G289800	2.65656	1.72927e-07	1.78399e-06	up	LOB domain-containing protein 41	predicted protein [Hordeum vulgare subsp. vulgare]	Triticum aestivum cDNA, clone: SET3_O23, cultivar: Chinese Spring	Protein of unknown function DUF260.	GO:0006355|regulation of transcription, DNA-templated;	.	.	.	.
LBD	TraesCS2A02G194500	1.39958	5.09234e-19	1.17648e-17	up	LOB domain-containing protein 37	predicted protein [Hordeum vulgare subsp. vulgare]	Hordeum vulgare subsp. vulgare mRNA for predicted protein, complete cds, clone: NIASHv1009C16	Protein of unknown function DUF260.	GO:0006807|nitrogen compound metabolic process;GO:0060776|simple leaf morphogenesis;	.	.	.	.
LBD	TraesCS3D02G091700	1.08331	2.88811e-07	2.90943e-06	up	LOB domain-containing protein 41	unnamed protein product [Triticum aestivum]	Triticum aestivum chromosome 3B, genomic scaffold, cultivar Chinese Spring	Protein of unknown function DUF260.	GO:0006355|regulation of transcription, DNA-templated;	.	.	.	.
RAV	TraesCS1D02G378500	1.9963	1.06213e-23	3.03949e-22	up	AP2/ERF and B3 domain-containing protein Os05g0549800	predicted protein [Hordeum vulgare subsp. vulgare]	Hordeum vulgare subsp. vulgare mRNA for predicted protein, complete cds, clone: NIASHv2143K20	B3 DNA binding domain. This is a family of plant transcription factors with various roles in development, the aligned region corresponds the B3 DNA binding domain as described in this domain is found in VP1/AB13 transcription factors. Some proteins also have a second AP2 DNA binding domain pfam00847 such as RAV1. DNA binding activity was demonstrated by.	GO:0006351|transcription, DNA-templated;	GO:0005634|nucleus;	GO:0003677|DNA binding;GO:0003700|transcription factor activity, sequence-specific DNA binding;	K09287	RAV; RAV-like factor
RAV	TraesCS1B02G392300	1.44892	1.72774e-05	0.000136186	up	AP2/ERF and B3 domain-containing protein Os05g0549800	predicted protein [Hordeum vulgare subsp. vulgare]	Triticum aestivum clone wlm1.pk0022.d1:fis, full insert mRNA sequence	B3 DNA binding domain. This is a family of plant transcription factors with various roles in development, the aligned region corresponds the B3 DNA binding domain as described in this domain is found in VP1/AB13 transcription factors. Some proteins also have a second AP2 DNA binding domain pfam00847 such as RAV1. DNA binding activity was demonstrated by.	GO:0006351|transcription, DNA-templated;	GO:0005634|nucleus;	GO:0003677|DNA binding;GO:0003700|transcription factor activity, sequence-specific DNA binding;	K09287	RAV; RAV-like factor
RAV	TraesCS1D02G378800	1.41431	0.002881	0.0142054	up	AP2/ERF and B3 domain-containing protein Os05g0549800	predicted protein [Hordeum vulgare subsp. vulgare]	Hordeum vulgare subsp. vulgare mRNA for predicted protein, complete cds, clone: NIASHv2143K20	B3 DNA binding domain. This is a family of plant transcription factors with various roles in development, the aligned region corresponds the B3 DNA binding domain as described in this domain is found in VP1/AB13 transcription factors. Some proteins also have a second AP2 DNA binding domain pfam00847 such as RAV1. DNA binding activity was demonstrated by.	GO:0006351|transcription, DNA-templated;	GO:0005634|nucleus;	GO:0003677|DNA binding;GO:0003700|transcription factor activity, sequence-specific DNA binding;	K09287	RAV; RAV-like factor
RAV	TraesCS3A02G259900	1.33463	2.02547e-16	4.08756e-15	up	AP2/ERF and B3 domain-containing protein Os01g0693400	predicted protein [Hordeum vulgare subsp. vulgare]	Triticum aestivum cDNA, clone: WT006_J19, cultivar: Chinese Spring	B3 DNA binding domain. This is a family of plant transcription factors with various roles in development, the aligned region corresponds the B3 DNA binding domain as described in this domain is found in VP1/AB13 transcription factors. Some proteins also have a second AP2 DNA binding domain pfam00847 such as RAV1. DNA binding activity was demonstrated by.	GO:0006351|transcription, DNA-templated;	GO:0005634|nucleus;	GO:0003677|DNA binding;GO:0003700|transcription factor activity, sequence-specific DNA binding;	K09287	RAV; RAV-like factor
RAV	TraesCS1A02G372300	1.21439	8.13146e-07	7.75539e-06	up	AP2/ERF and B3 domain-containing protein Os05g0549800	predicted protein [Hordeum vulgare subsp. vulgare]	Triticum aestivum clone wlm1.pk0022.d1:fis, full insert mRNA sequence	B3 DNA binding domain. This is a family of plant transcription factors with various roles in development, the aligned region corresponds the B3 DNA binding domain as described in this domain is found in VP1/AB13 transcription factors. Some proteins also have a second AP2 DNA binding domain pfam00847 such as RAV1. DNA binding activity was demonstrated by.	GO:0006351|transcription, DNA-templated;	GO:0005634|nucleus;	GO:0003677|DNA binding;GO:0003700|transcription factor activity, sequence-specific DNA binding;	K09287	RAV; RAV-like factor
ARF	TraesCS6A02G138600	1.34588	4.82292e-08	5.28425e-07	up	Auxin response factor 6	Auxin response factor 6 [Triticum urartu]	Triticum aestivum cDNA, clone: WT009_L17, cultivar: Chinese Spring	Auxin response factor. A conserved region of auxin-responsive transcription factors.	GO:0009734|auxin-activated signaling pathway;GO:0006355|regulation of transcription, DNA-templated;GO:0006351|transcription, DNA-templated;	GO:0005634|nucleus;	GO:0003677|DNA binding;	.	.
ARF	TraesCS1B02G347900	1.03656	2.38187e-12	3.73521e-11	up	Auxin response factor 14	predicted protein [Hordeum vulgare subsp. vulgare]	Hordeum vulgare subsp. vulgare mRNA for predicted protein, complete cds, clone: NIASHv1054I15	Auxin response factor. A conserved region of auxin-responsive transcription factors.	GO:0009734|auxin-activated signaling pathway;GO:0006355|regulation of transcription, DNA-templated;GO:0006351|transcription, DNA-templated;	GO:0005634|nucleus;	GO:0003677|DNA binding;	.	.
ARF	TraesCS7D02G449900	1.02052	1.38922e-18	3.15128e-17	up	Auxin response factor 17	PREDICTED: auxin response factor 17 isoform X1 [Brachypodium distachyon]	PREDICTED: Brachypodium distachyon auxin response factor 17 (LOC100837546), transcript variant X1, mRNA	Auxin response factor. A conserved region of auxin-responsive transcription factors.	GO:0009734|auxin-activated signaling pathway;GO:0006355|regulation of transcription, DNA-templated;GO:0006351|transcription, DNA-templated;	GO:0005634|nucleus;	GO:0003677|DNA binding;	.	.
ARF	TraesCS1B02G424700	-1.02534	2.78649e-08	3.1343e-07	down	Auxin response factor 15	Auxin response factor 15 [Triticum urartu]	Triticum aestivum cDNA, clone: SET5_A16, cultivar: Chinese Spring	Auxin response factor. A conserved region of auxin-responsive transcription factors.	GO:0009734|auxin-activated signaling pathway;GO:0006355|regulation of transcription, DNA-templated;GO:0006351|transcription, DNA-templated;	GO:0005634|nucleus;	GO:0003677|DNA binding;	K14486	K14486, ARF; auxin response factor
C3H	TraesCS4A02G276700	2.18112	9.65741e-80	1.14893e-77	up	Zinc finger CCCH domain-containing protein 24	zinc finger CCCH domain-containing protein [Triticum aestivum]	Triticum aestivum cDNA, clone: WT013_K24, cultivar: Chinese Spring	Ankyrin repeats (3 copies).	.	.	GO:0003677|DNA binding;GO:0046872|metal ion binding;	.	.
C3H	TraesCS3D02G109300	-1.05261	9.81424e-06	8.04211e-05	down	Zinc finger CCCH domain-containing protein 2	TZF1 [Triticum aestivum]	Triticum turgidum subsp. durum cultivar Creso TZF1-A mRNA, complete cds	Zinc finger C-x8-C-x5-C-x3-H type (and similar).	GO:0009867|jasmonic acid mediated signaling pathway;GO:0010150|leaf senescence;	GO:0005634|nucleus;	GO:0003677|DNA binding;GO:0008270|zinc ion binding;	.	.
C3H	TraesCS3A02G107200	-1.20327	3.09086e-13	5.14044e-12	down	Zinc finger CCCH domain-containing protein 2	TZF1 [Triticum aestivum]	Triticum aestivum cDNA, clone: SET4_D01, cultivar: Chinese Spring	Zinc finger C-x8-C-x5-C-x3-H type (and similar).	GO:0009867|jasmonic acid mediated signaling pathway;GO:0010150|leaf senescence;	GO:0005634|nucleus;	GO:0003677|DNA binding;GO:0008270|zinc ion binding;	.	.
C3H	TraesCS3B02G125600	-1.48501	5.48007e-05	0.000397676	down	Zinc finger CCCH domain-containing protein 2	unnamed protein product [Triticum aestivum]	Triticum aestivum chromosome 3B, genomic scaffold, cultivar Chinese Spring	TT viral orf 1. TT virus (TTV), isolated initially from a Japanese patient with hepatitis of unknown aetiology, has since been found to infect both healthy and diseased individuals and numerous prevalence studies have raised questions about its role in unexplained hepatitis. ORF1 is a large 750 residue protein. The N-terminal half of this protein corresponds to the capsid protein.	GO:0009867|jasmonic acid mediated signaling pathway;GO:0010150|leaf senescence;	GO:0005634|nucleus;	GO:0003677|DNA binding;GO:0008270|zinc ion binding;	.	.
CO-like	TraesCS6B02G248400	-1.08549	0.0082328	0.0350898	down	Zinc finger protein CONSTANS-LIKE 3	hypothetical protein F775_52650 [Aegilops tauschii]	Triticum aestivum cDNA, clone: WT005_D02, cultivar: Chinese Spring	CCT motif. This short motif is found in a number of plant proteins. It is rich in basic amino acids and has been called a CCT motif after Co, Col and Toc1. The CCT motif is about 45 amino acids long and contains a putative nuclear localisation signal within the second half of the CCT motif. Toc1 mutants have been identified in this region.	GO:0010161|red light signaling pathway;GO:0009909|regulation of flower development;GO:0010099|regulation of photomorphogenesis;	GO:0005634|nucleus;	GO:0003700|transcription factor activity, sequence-specific DNA binding;GO:0043565|sequence-specific DNA binding;GO:0008270|zinc ion binding;	.	.
CO-like	TraesCS7A02G206200	-1.14742	3.09617e-05	0.000233879	down	Zinc finger protein CONSTANS-LIKE 16	predicted protein [Hordeum vulgare subsp. vulgare]	Triticum aestivum cDNA, clone: SET3_K18, cultivar: Chinese Spring	CCT motif. This short motif is found in a number of plant proteins. It is rich in basic amino acids and has been called a CCT motif after Co, Col and Toc1. The CCT motif is about 45 amino acids long and contains a putative nuclear localisation signal within the second half of the CCT motif. Toc1 mutants have been identified in this region.	GO:0006355|regulation of transcription, DNA-templated;	GO:0016020|membrane;GO:0005634|nucleus;	GO:0003700|transcription factor activity, sequence-specific DNA binding;GO:0008270|zinc ion binding;	.	.
CO-like	TraesCS7D02G209000	-1.39686	0.00025914	0.00165751	down	Zinc finger protein CONSTANS-LIKE 16	predicted protein [Hordeum vulgare subsp. vulgare]	Triticum aestivum cDNA, clone: SET3_K18, cultivar: Chinese Spring	CCT motif. This short motif is found in a number of plant proteins. It is rich in basic amino acids and has been called a CCT motif after Co, Col and Toc1. The CCT motif is about 45 amino acids long and contains a putative nuclear localisation signal within the second half of the CCT motif. Toc1 mutants have been identified in this region.	GO:0006355|regulation of transcription, DNA-templated;	GO:0016020|membrane;GO:0005634|nucleus;	GO:0003700|transcription factor activity, sequence-specific DNA binding;GO:0008270|zinc ion binding;	.	.
CO-like	TraesCS7B02G113400	-2.34256	4.43464e-06	3.82577e-05	down	Zinc finger protein CONSTANS-LIKE 16	predicted protein [Hordeum vulgare subsp. vulgare]	Triticum aestivum cDNA, clone: SET3_K18, cultivar: Chinese Spring	CCT motif. This short motif is found in a number of plant proteins. It is rich in basic amino acids and has been called a CCT motif after Co, Col and Toc1. The CCT motif is about 45 amino acids long and contains a putative nuclear localisation signal within the second half of the CCT motif. Toc1 mutants have been identified in this region.	GO:0006355|regulation of transcription, DNA-templated;	GO:0016020|membrane;GO:0005634|nucleus;	GO:0003700|transcription factor activity, sequence-specific DNA binding;GO:0008270|zinc ion binding;	.	.
ZF-HD	TraesCS3D02G224100	1.33534	4.11557e-10	5.49961e-09	up	Zinc-finger homeodomain protein 5	unnamed protein product [Triticum aestivum]	Triticum aestivum chromosome 3B, genomic scaffold, cultivar Chinese Spring	ZF-HD protein dimerization region. This family of proteins has are plant transcription factors, and have been named ZF-HD for zinc finger homeodomain proteins, on the basis of similarity to proteins of known structure. This region is thought to be involved in the formation of homo and heterodimers, and may form a zinc finger.	GO:0006355|regulation of transcription, DNA-templated;GO:0006351|transcription, DNA-templated;	GO:0005634|nucleus;	GO:0003677|DNA binding;GO:0046872|metal ion binding;	.	.
ZF-HD	TraesCS3A02G226100	1.0369	6.28636e-11	8.97806e-10	up	Zinc-finger homeodomain protein 5	unnamed protein product [Triticum aestivum]	Triticum aestivum chromosome 3B, genomic scaffold, cultivar Chinese Spring	ZF-HD protein dimerization region. This family of proteins has are plant transcription factors, and have been named ZF-HD for zinc finger homeodomain proteins, on the basis of similarity to proteins of known structure. This region is thought to be involved in the formation of homo and heterodimers, and may form a zinc finger.	GO:0006355|regulation of transcription, DNA-templated;GO:0006351|transcription, DNA-templated;	GO:0005634|nucleus;	GO:0003677|DNA binding;GO:0046872|metal ion binding;	.	.
ZF-HD	TraesCS3B02G258400	1.01251	1.66601e-08	1.91582e-07	up	Zinc-finger homeodomain protein 5	unnamed protein product [Triticum aestivum]	Triticum aestivum chromosome 3B, genomic scaffold, cultivar Chinese Spring	ZF-HD protein dimerization region. This family of proteins has are plant transcription factors, and have been named ZF-HD for zinc finger homeodomain proteins, on the basis of similarity to proteins of known structure. This region is thought to be involved in the formation of homo and heterodimers, and may form a zinc finger.	GO:0006355|regulation of transcription, DNA-templated;GO:0006351|transcription, DNA-templated;	GO:0005634|nucleus;	GO:0003677|DNA binding;GO:0046872|metal ion binding;	.	.
ZF-HD	TraesCS2D02G303900	-1.09816	3.66871e-07	3.66267e-06	down	Zinc-finger homeodomain protein 8	predicted protein [Hordeum vulgare subsp. vulgare]	Triticum aestivum cDNA, clone: WT006_L03, cultivar: Chinese Spring	ZF-HD protein dimerization region. This family of proteins has are plant transcription factors, and have been named ZF-HD for zinc finger homeodomain proteins, on the basis of similarity to proteins of known structure. This region is thought to be involved in the formation of homo and heterodimers, and may form a zinc finger.	GO:0006355|regulation of transcription, DNA-templated;GO:0006351|transcription, DNA-templated;	GO:0005634|nucleus;	GO:0003677|DNA binding;GO:0046872|metal ion binding;	.	.
B3	TraesCS5A02G516600	-1.10986	0.00371218	0.0177108	down	B3 domain-containing protein Os03g0120900	predicted protein [Hordeum vulgare subsp. vulgare]	Hordeum vulgare subsp. vulgare mRNA for predicted protein, complete cds, clone: NIASHv2044K15	B3 DNA binding domain. This is a family of plant transcription factors with various roles in development, the aligned region corresponds the B3 DNA binding domain as described in this domain is found in VP1/AB13 transcription factors. Some proteins also have a second AP2 DNA binding domain pfam00847 such as RAV1. DNA binding activity was demonstrated by.	GO:0006355|regulation of transcription, DNA-templated;GO:0006351|transcription, DNA-templated;	GO:0005634|nucleus;	GO:0003677|DNA binding;	.	.
B3	TraesCS5D02G496300	-1.1871	3.76032e-05	0.000280384	down	Putative B3 domain-containing protein Os04g0346900	Putative B3 domain-containing protein [Aegilops tauschii]	.	B3 DNA binding domain. This is a family of plant transcription factors with various roles in development, the aligned region corresponds the B3 DNA binding domain as described in this domain is found in VP1/AB13 transcription factors. Some proteins also have a second AP2 DNA binding domain pfam00847 such as RAV1. DNA binding activity was demonstrated by.	GO:0006355|regulation of transcription, DNA-templated;GO:0006351|transcription, DNA-templated;	GO:0005634|nucleus;	GO:0003677|DNA binding;	.	.
B3	TraesCS1D02G129800	-2.35505	0.00549806	0.0248936	down	.	hypothetical protein F775_28370 [Aegilops tauschii]	Triticum aestivum cDNA, clone: WT013_E22, cultivar: Chinese Spring	Calcium homeostasis modulator. This family of proteins control cytosolic calcium concentration. They are transmembrane proteins which may be pore-forming ion channels.	.	.	.	.	.
CAMTA	TraesCS2A02G163000	1.20892	3.13581e-58	2.42892e-56	up	Calmodulin-binding transcription activator 1	Calmodulin-binding transcription activator 2 [Aegilops tauschii]	PREDICTED: Brachypodium distachyon calmodulin-binding transcription activator 3-like (LOC100839763), transcript variant X1, mRNA	CG-1 domain. CG-1 domains are highly conserved domains of about 130 amino-acid residues containing a predicted bipartite NLS and named after a partial cDNA clone isolated from parsley encoding a sequence-specific DNA-binding protein. CG-1 domains are associated with CAMTA proteins (for CAlModulin -binding Transcription Activator) that are transcription factors containing a calmodulin -binding dom…	GO:0045944|positive regulation of transcription from RNA polymerase II promoter;GO:0045893|positive regulation of transcription, DNA-templated;GO:0009733|response to auxin;GO:0050826|response to freezing;GO:0009414|response to water deprivation;	GO:0005634|nucleus;	GO:0005516|calmodulin binding;GO:0043565|sequence-specific DNA binding;GO:0001077|transcriptional activator activity, RNA polymerase II core promoter proximal region sequence-specific binding;	.	.
CAMTA	TraesCS2B02G188800	1.1962	2.3068e-53	1.58448e-51	up	Calmodulin-binding transcription activator 2	Calmodulin-binding transcription activator 2 [Aegilops tauschii]	PREDICTED: Brachypodium distachyon calmodulin-binding transcription activator 3-like (LOC100839763), transcript variant X1, mRNA	CG-1 domain. CG-1 domains are highly conserved domains of about 130 amino-acid residues containing a predicted bipartite NLS and named after a partial cDNA clone isolated from parsley encoding a sequence-specific DNA-binding protein. CG-1 domains are associated with CAMTA proteins (for CAlModulin -binding Transcription Activator) that are transcription factors containing a calmodulin -binding dom…	GO:0071275|cellular response to aluminum ion;GO:0045944|positive regulation of transcription from RNA polymerase II promoter;GO:0045893|positive regulation of transcription, DNA-templated;GO:0006355|regulation of transcription, DNA-templated;GO:0009409|response to cold;	GO:0005634|nucleus;	GO:0005516|calmodulin binding;GO:0003700|transcription factor activity, sequence-specific DNA binding;GO:0043565|sequence-specific DNA binding;GO:0001077|transcriptional activator activity, RNA polymerase II core promoter proximal region sequence-specific binding;	.	.
CAMTA	TraesCS3B02G469100	1.05885	3.7494e-17	7.88609e-16	up	Calmodulin-binding transcription activator 4	unnamed protein product [Triticum aestivum]	Triticum aestivum calmodulin-binding transcription activator 4 mRNA, complete cds	CG-1 domain. CG-1 domains are highly conserved domains of about 130 amino-acid residues containing a predicted bipartite NLS and named after a partial cDNA clone isolated from parsley encoding a sequence-specific DNA-binding protein. CG-1 domains are associated with CAMTA proteins (for CAlModulin -binding Transcription Activator) that are transcription factors containing a calmodulin -binding dom…	GO:0045944|positive regulation of transcription from RNA polymerase II promoter;GO:0006355|regulation of transcription, DNA-templated;	GO:0005829|cytosol;GO:0005634|nucleus;	GO:0005516|calmodulin binding;GO:0043565|sequence-specific DNA binding;GO:0001077|transcriptional activator activity, RNA polymerase II core promoter proximal region sequence-specific binding;	.	.
G2-like	TraesCS7B02G251400	-1.12908	1.04884e-12	1.68136e-11	down	Probable transcription factor GLK1	predicted protein [Hordeum vulgare subsp. vulgare]	Triticum aestivum cDNA, clone: WT012_J16, cultivar: Chinese Spring	Myb-like DNA-binding domain. This family contains the DNA binding domains from Myb proteins, as well as the SANT domain family.	GO:0010638|positive regulation of organelle organization;GO:0045893|positive regulation of transcription, DNA-templated;GO:0006351|transcription, DNA-templated;	GO:0005634|nucleus;	GO:0003677|DNA binding;	.	.
G2-like	TraesCS2D02G400100	-1.69323	0.000468345	0.00282654	down	Putative Myb family transcription factor At1g14600	Putative Myb family transcription factor [Aegilops tauschii]	PREDICTED: Vigna radiata var. radiata putative Myb family transcription factor At1g14600 (LOC106776820), mRNA	Transposase. Transposase proteins are necessary for efficient DNA transposition. This family includes an amino-terminal region of the pilin gene inverting protein (PIVML) and members of the IS111A/IS1328/IS1533 family of transposases.	GO:0006355|regulation of transcription, DNA-templated;GO:0006351|transcription, DNA-templated;	GO:0005634|nucleus;	GO:0003677|DNA binding;GO:0003700|transcription factor activity, sequence-specific DNA binding;	.	.
G2-like	TraesCS7D02G347500	-1.75567	3.33327e-31	1.263e-29	down	Probable transcription factor GLK1	golden 2-like protein [Triticum aestivum]	Triticum aestivum cDNA, clone: WT012_J16, cultivar: Chinese Spring	Myb-like DNA-binding domain. This family contains the DNA binding domains from Myb proteins, as well as the SANT domain family.	GO:0010638|positive regulation of organelle organization;GO:0045893|positive regulation of transcription, DNA-templated;GO:0006351|transcription, DNA-templated;	GO:0005634|nucleus;	GO:0003677|DNA binding;	.	.
TALE	TraesCS7B02G269400	3.63943	0.00690315	0.0302215	up	Homeobox protein ATH1	BEL1-type homeodomain protein [Triticum aestivum]	Triticum aestivum WBLH2-1 mRNA for BEL1-type homeodomain protein, complete cds	Homeobox KN domain. This is a homeobox transcription factor KN domain conserved from fungi to human and plants.	GO:0010227|floral organ abscission;GO:0008285|negative regulation of cell proliferation;GO:0009640|photomorphogenesis;GO:0010371|regulation of gibberellin biosynthetic process;GO:0090470|shoot organ boundary specification;GO:0006351|transcription, DNA-templated;GO:0010228|vegetative to reproductive phase transition of meristem;	GO:0005634|nucleus;	GO:0003677|DNA binding;GO:0003700|transcription factor activity, sequence-specific DNA binding;GO:0043565|sequence-specific DNA binding;	.	.
TALE	TraesCS5D02G415900	-1.106	2.62276e-05	0.000200617	down	Homeobox protein knotted-1-like 12	homeobox protein [Triticum aestivum]	Triticum aestivum WRS1 mRNA for homeobox protein, complete cds	KNOX2 domain. The MEINOX region is comprised of two domains, KNOX1 and KNOX2. KNOX1 plays a role in suppressing target gene expression. KNOX2, essential for function, is thought to be necessary for homo-dimerization.	GO:0006355|regulation of transcription, DNA-templated;	GO:0005634|nucleus;	GO:0043565|sequence-specific DNA binding;	.	.
TALE	TraesCS5B02G410600	-1.64356	4.01747e-06	3.49045e-05	down	Homeobox protein knotted-1-like 12	homeobox protein [Triticum aestivum]	Triticum aestivum WRS1 mRNA for homeobox protein, complete cds	KNOX2 domain. The MEINOX region is comprised of two domains, KNOX1 and KNOX2. KNOX1 plays a role in suppressing target gene expression. KNOX2, essential for function, is thought to be necessary for homo-dimerization.	GO:0006355|regulation of transcription, DNA-templated;	GO:0005634|nucleus;	GO:0043565|sequence-specific DNA binding;	.	.
WOX	TraesCS2D02G099700	-1.48129	0.00219564	0.0111945	down	.	hypothetical protein F775_24170 [Aegilops tauschii]	.	Protein of unknown function (DUF1618). The members of this family are mainly hypothetical proteins expressed by Oryza sativa.	.	.	.	.	.
WOX	TraesCS3D02G100200	-2.0436	0.000150579	0.00101042	down	.	unnamed protein product [Triticum aestivum]	Triticum aestivum chromosome 3B, genomic scaffold, cultivar Chinese Spring	Protein of unknown function (DUF1618). The members of this family are mainly hypothetical proteins expressed by Oryza sativa.	.	.	.	.	.
YABBY	TraesCS5D02G380900	-1.95167	1.03586e-28	3.60809e-27	down	Protein YABBY 2	YABBY2 [Triticum aestivum]	Triticum aestivum cDNA, clone: WT004_P04, cultivar: Chinese Spring	YABBY protein. YABBY proteins are a group of plant-specific transcription involved in the specification of abaxial polarity in lateral organs.	GO:0007275|multicellular organismal development;	GO:0005634|nucleus;	GO:0046872|metal ion binding;	.	.
YABBY	TraesCS5B02G373600	-2.2846	1.70086e-06	1.55421e-05	down	Protein YABBY 2	YABBY2 [Triticum aestivum]	Triticum aestivum YABBY2 (YAB2) mRNA, complete cds	YABBY protein. YABBY proteins are a group of plant-specific transcription involved in the specification of abaxial polarity in lateral organs.	GO:0007275|multicellular organismal development;	GO:0005634|nucleus;	GO:0046872|metal ion binding;	.	.
BES1	TraesCS7B02G272900	1.85046	4.87199e-61	4.03381e-59	up	Protein BZR1 homolog 3	predicted protein [Hordeum vulgare subsp. vulgare]	Hordeum vulgare subsp. vulgare mRNA for predicted protein, complete cds, clone: NIASHv1112F17	Plant protein of unknown function (DUF822). This family consists of the N terminal regions of several plant proteins of unknown function.	GO:0009742|brassinosteroid mediated signaling pathway;GO:0040008|regulation of growth;GO:0006351|transcription, DNA-templated;	.	GO:0003677|DNA binding;GO:0003700|transcription factor activity, sequence-specific DNA binding;	.	.
Dof	TraesCS2B02G592700	1.73993	1.1315e-06	1.05551e-05	up	Dof zinc finger protein DOF5.8	predicted protein [Hordeum vulgare subsp. vulgare]	Hordeum vulgare subsp. vulgare mRNA for predicted protein, complete cds, clone: NIASHv3087B14	Dof domain, zinc finger. The Dof domain is a zinc finger DNA-binding domain, that shows resemblance to the Cys2 zinc finger.	GO:0006355|regulation of transcription, DNA-templated;GO:0006351|transcription, DNA-templated;	GO:0005634|nucleus;	GO:0003700|transcription factor activity, sequence-specific DNA binding;GO:0046872|metal ion binding;GO:0000976|transcription regulatory region sequence-specific DNA binding;	.	.
CPP	TraesCS4B02G028500	1.62804	0.0049399	0.022702	up	Protein tesmin/TSO1-like CXC 2	hypothetical protein F775_11273 [Aegilops tauschii]	Hordeum vulgare subsp. vulgare mRNA for predicted protein, complete cds, clone: NIASHv3085F14	Tesmin/TSO1-like CXC domain, cysteine-rich domain. This family includes proteins that have two copies of a cysteine rich motif as follows: C-X-C-X4-C-X3-YC-X-C-X6-C-X3-C-X-C-X2-C. The family includes Tesmin and TSO1. This family is called a CXC domain in.	GO:0007275|multicellular organismal development;GO:0006355|regulation of transcription, DNA-templated;	GO:0005634|nucleus;	GO:0003700|transcription factor activity, sequence-specific DNA binding;GO:0046872|metal ion binding;GO:0043565|sequence-specific DNA binding;	.	.
GATA	TraesCS5A02G022100	1.23442	1.80598e-06	1.64414e-05	up	GATA transcription factor 4	GATA transcription factor 4 [Aegilops tauschii]	Hordeum vulgare subsp. vulgare cDNA clone: FLbaf124o21, mRNA sequence	GATA zinc finger. This domain uses four cysteine residues to coordinate a zinc ion. This domain binds to DNA. Two GATA zinc fingers are found in the GATA transcription factors. However there are several proteins which only contains a single copy of the domain.	GO:0030154|cell differentiation;GO:0009416|response to light stimulus;	GO:0005634|nucleus;GO:0005667|transcription factor complex;	GO:0003682|chromatin binding;GO:0003700|transcription factor activity, sequence-specific DNA binding;GO:0000977|RNA polymerase II regulatory region sequence-specific DNA binding;GO:0001085|RNA polymerase II transcription factor binding;GO:0001228|transcriptional activator activity, RNA polymerase II transcription regulatory region sequence-specific binding;GO:0008270|zinc ion binding;	.	.
EIL	TraesCS5B02G265400	1.10696	1.42376e-13	2.42043e-12	up	ETHYLENE INSENSITIVE 3-like 3 protein	ETHYLENE INSENSITIVE 3-like 3 protein [Triticum urartu]	Triticum aestivum cDNA, clone: WT008_O19, cultivar: Chinese Spring	Ethylene insensitive 3. Ethylene insensitive 3 (EIN3) proteins are a family of plant DNA-binding proteins that regulate transcription in response to the gaseous plant hormone ethylene, and are essential for ethylene-mediated responses including the triple response, cell growth inhibition, and accelerated senescence.	GO:0071281|cellular response to iron ion;GO:0009873|ethylene-activated signaling pathway;GO:0042762|regulation of sulfur metabolic process;GO:0006355|regulation of transcription, DNA-templated;GO:0006351|transcription, DNA-templated;	GO:0005634|nucleus;	GO:0003677|DNA binding;GO:0003700|transcription factor activity, sequence-specific DNA binding;	K14514	EIN3; ethylene-insensitive protein 3
FAR1	TraesCS5A02G022200	1.09134	9.52065e-56	6.91958e-54	up	Cysteine synthase	RecName: Full=Cysteine synthase; AltName: Full=CSase A; AltName: Full=O-acetylserine (thiol)-lyase; Short=OAS-TL A; AltName: Full=O-acetylserine sulfhydrylase	Triticum aestivum cys1 mRNA for O-acetylserine (thiol) lyase, complete cds	Pyridoxal-phosphate dependent enzyme. Members of this family are all pyridoxal-phosphate dependent enzymes. This family includes: serine dehydratase EC:4.2.1.13 P20132, threonine dehydratase EC:4.2.1.16, tryptophan synthase beta chain EC:4.2.1.20, threonine synthase EC:4.2.99.2, cysteine synthase EC:4.2.99.8 P11096, cystathionine beta-synthase EC:4.2.1.22, 1-aminocyclopropane-1-carboxylate deamin…	GO:0006535|cysteine biosynthetic process from serine;	GO:0005737|cytoplasm;	GO:0004124|cysteine synthase activity;	.	.
M-type	TraesCS3A02G432900	1.05902	9.294e-08	9.85862e-07	up	MADS-box transcription factor 51	MADS-box transcription factor TaAGL42 [Triticum aestivum]	Triticum aestivum MADS-box transcription factor TaAGL42 (AGL42) mRNA, complete cds	SRF-type transcription factor (DNA-binding and dimerization domain).	GO:0009908|flower development;GO:0048576|positive regulation of short-day photoperiodism, flowering;GO:0045944|positive regulation of transcription from RNA polymerase II promoter;GO:0006351|transcription, DNA-templated;	GO:0005634|nucleus;	GO:0046983|protein dimerization activity;GO:0000977|RNA polymerase II regulatory region sequence-specific DNA binding;	.	.
BBR-BPC	TraesCS7D02G061300	-1.1429	0.00959547	0.0400153	down	Barley B recombinant-like protein D	hypothetical protein TRIUR3_11677 [Triticum urartu]	Hordeum vulgare subsp. vulgare mRNA for predicted protein, complete cds, clone: NIASHv3069B24	GAGA binding protein-like family. This family includes gbp a protein from Soybean that binds to GAGA element dinucleotide repeat DNA. It seems likely that the this domain mediates DNA binding. This putative domain contains several conserved cysteines and a histidine suggesting this may be a zinc-binding DNA interaction domain.	GO:0006355|regulation of transcription, DNA-templated;GO:0009723|response to ethylene;GO:0006351|transcription, DNA-templated;	GO:0005634|nucleus;	GO:0003700|transcription factor activity, sequence-specific DNA binding;GO:0043565|sequence-specific DNA binding;	.	.
SRS	TraesCS3B02G552400	-1.36411	0.00283928	0.0140296	down	Protein LATERAL ROOT PRIMORDIUM 1	predicted protein [Hordeum vulgare subsp. vulgare]	Triticum aestivum chromosome 3B, genomic scaffold, cultivar Chinese Spring	Domain of unknown function (DUF702). Members of this family are found in various putative zinc finger proteins.	GO:0048653|anther development;GO:0009851|auxin biosynthetic process;GO:0009734|auxin-activated signaling pathway;GO:0009555|pollen development;GO:0009733|response to auxin;GO:0048364|root development;	GO:0005634|nucleus;	GO:0003677|DNA binding;GO:0046872|metal ion binding;GO:0042803|protein homodimerization activity;	.	.
SBP	TraesCS6B02G138400	-1.67396	0.000104618	0.00072411	down	Squamosa promoter-binding-like protein 3	squamosa promoter-binding-like protein 3 [Triticum aestivum]	Triticum aestivum cDNA, clone: WT006_P06, cultivar: Chinese Spring	SBP domain. SBP domains (for SQUAMOSA-pROMOTER BINDING PROTEIN) are found in plant proteins. It is a sequence specific DNA-binding domain. Members of family probably function as transcription factors involved in the control of early flower development. The domain contains 10 conserved cysteine and histidine residues that probably are zinc ligands.	GO:0006355|regulation of transcription, DNA-templated;GO:0006351|transcription, DNA-templated;	GO:0005634|nucleus;	GO:0003677|DNA binding;GO:0046872|metal ion binding;	.	.
Nin-like	TraesCS5D02G501900	-3.10073	0.011306	0.0458596	down	Protein NLP1	hypothetical protein F775_24227 [Aegilops tauschii]	Hordeum vulgare subsp. vulgare mRNA for predicted protein, complete cds, clone: NIASHv2004P06	BED zinc finger.	GO:0006355|regulation of transcription, DNA-templated;GO:0006351|transcription, DNA-templated;	GO:0005634|nucleus;	GO:0003677|DNA binding;	.	.
